# Supplementary material for: Single-cell sequencing of the substantia nigra reveals microglial activation in a model of MPTP
Source: Front Aging Neurosci. 2024 Jun 17;16:1390310. doi: 10.3389/fnagi.2024.1390310 (PMC11215054; doi:10.3389/fnagi.2024.1390310)
Supplement: Supplementary file 1 [file Table_1.XLSX]

## Sheet: Nuclei count
Sample Name	Concentration (Cells/μL)	Nuclei counts
MPTP	1440	72000
Con	788	39400

## Sheet: all_ConservedMarkers
cluster	gene	p_val	avg_logFC	pct.1	pct.2	p_val_adj
0	Cdh18	0	1.26556	0.833	0.554	0
0	Inpp4b	0	0.887737	0.707	0.521	0
0	Cntnap5b	0	0.853556	0.724	0.536	0
0	Gabrg3	0	0.850737	0.802	0.55	0
0	Usp29	0	0.832586	0.861	0.577	0
0	Cntnap2	0	0.815236	0.974	0.738	0
0	Asic2	0	0.813097	0.903	0.715	0
0	Grid2	0	0.80602	0.95	0.806	0
0	Lingo2	0	0.776001	0.94	0.712	0
0	Rmst	0	0.767665	0.756	0.528	0
0	Galnt13	0	0.754239	0.813	0.576	0
0	Sgcz	0	0.726319	0.898	0.662	0
0	Galntl6	0	0.694672	0.844	0.622	0
0	Cntnap5a	0	0.691474	0.85	0.628	0
0	Kcnb2	0	0.683722	0.828	0.603	0
0	Nhs	0	0.616729	0.672	0.453	0
0	4930555F03Rik	0	0.592267	0.655	0.427	0
0	Cntn5	0	0.585424	0.842	0.63	0
0	Lhfpl3	0	0.266852	0.843	0.617	0
0	Rab31	0	-0.741649	0.202	0.525	0
0	Cdk19	0	-0.918781	0.261	0.564	0
0	Cdh19	0	-1.0809	0.244	0.538	0
0	Nfib	0	-1.09462	0.32	0.682	0
0	Aspa	0	-1.1051	0.196	0.504	0
0	Nfia	0	-1.16385	0.343	0.677	0
0	Zeb2	0	-1.45838	0.229	0.69	0
0	Lrrtm4	8.03e-306	0.508002	0.943	0.766	1.61e-302
0	St18	5.95e-304	-1.5065	0.182	0.501	1.19e-300
0	Vat1l	7.15e-285	0.476541	0.552	0.367	1.43e-281
0	Olfm3	8.56e-277	0.644184	0.637	0.479	1.71e-273
0	Epha5	6.35e-274	0.541048	0.818	0.648	1.27e-270
0	Baiap3	1.2e-272	0.688233	0.505	0.31	2.39e-269
0	Kcnh7	2.08e-270	0.494522	0.79	0.573	4.16e-267
0	Gjc3	4.51e-268	-0.980055	0.197	0.491	9.02e-265
0	Nrg1	1.08e-262	0.572854	0.855	0.667	2.15e-259
0	Slc1a3	3.93e-262	-1.15635	0.168	0.476	7.87e-259
0	Nova1	3.24e-252	0.458886	0.663	0.493	6.49e-249
0	Dpp10	4.18e-252	0.476766	0.816	0.621	8.35e-249
0	Enpp2	4.52e-247	-0.901342	0.31	0.584	9.05e-244
0	Pcdh15	3.85e-244	0.499213	0.833	0.659	7.7e-241
0	Tshz2	2.47e-239	0.575397	0.64	0.467	4.94e-236
0	Igsf11	9.71e-236	-0.931067	0.293	0.554	1.94e-232
0	St6galnac3	1.14e-234	-1.14362	0.42	0.659	2.28e-231
0	Brinp3	5.52e-234	0.453889	0.833	0.683	1.1e-230
0	Rbms3	5.56e-234	0.552649	0.725	0.565	1.11e-230
0	Zfp804b	4.79e-232	1.0209	0.6	0.441	9.59e-229
0	Gm26905	8.05e-231	0.574565	0.682	0.524	1.61e-227
0	Cdh20	4.92e-227	-1.0167	0.283	0.556	9.83e-224
0	Khdrbs2	1.96e-221	0.481659	0.734	0.556	3.92e-218
0	Zbtb20	1.38e-217	-0.74304	0.797	0.847	2.76e-214
0	Phldb1	5.4e-217	-0.518844	0.195	0.46	1.08e-213
0	RP23-231J2.1	1.14e-213	0.68533	0.565	0.405	2.27e-210
0	Pdzrn4	9.46e-213	0.514195	0.727	0.562	1.89e-209
0	Tenm3	2.43e-212	0.379113	0.75	0.565	4.86e-209
0	Gm28905	5.39e-209	0.579321	0.573	0.441	1.08e-205
0	Btbd11	1.84e-205	0.365731	0.513	0.337	3.68e-202
0	Daam2	2.67e-200	-0.880651	0.18	0.447	5.35e-197
0	Dock5	1.11e-199	-0.592848	0.126	0.377	2.22e-196
0	Mag	1.34e-199	-0.679814	0.3	0.542	2.69e-196
0	Neat1	1.12e-198	-1.15035	0.186	0.47	2.24e-195
0	Fstl5	1.34e-198	0.733779	0.616	0.484	2.68e-195
0	Gm26883	3.22e-198	0.577849	0.613	0.468	6.43e-195
0	Hs6st3	3.17e-197	0.415089	0.738	0.553	6.33e-194
0	Unc5d	7.56e-197	0.403979	0.744	0.553	1.51e-193
0	Gm15398	2.49e-196	0.563968	0.644	0.487	4.98e-193
0	Scn9a	1.69e-193	0.467812	0.673	0.55	3.38e-190
0	Mbp	5.18e-192	-1.6275	0.336	0.571	1.04e-188
0	Tenm1	5.15e-191	0.439637	0.797	0.645	1.03e-187
0	Grm7	5.26e-191	0.375043	0.891	0.744	1.05e-187
0	Gm11418	4.55e-187	0.429285	0.512	0.346	9.11e-184
0	Sorcs3	1.41e-186	0.464231	0.654	0.485	2.82e-183
0	Rfx4	9.6e-186	-0.348421	0.152	0.358	1.92e-182
0	Plp1	2.17e-185	-0.74275	0.914	0.95	4.33e-182
0	Chrm2	5.13e-184	0.558639	0.487	0.367	1.03e-180
0	Apoe	1.46e-183	-0.758818	0.685	0.804	2.92e-180
0	Col23a1	2.29e-180	-0.367883	0.136	0.354	4.59e-177
0	C77370	2.82e-180	0.468799	0.593	0.454	5.64e-177
0	Pstpip2	2.71e-179	-0.602741	0.168	0.41	5.41e-176
0	Mgat4c	1.28e-178	0.525849	0.783	0.654	2.55e-175
0	Gab1	7.95e-178	-0.834851	0.136	0.423	1.59e-174
0	Grm8	2.12e-177	0.69766	0.641	0.523	4.25e-174
0	Rab27b	7.1e-177	0.397431	0.479	0.356	1.42e-173
0	Nrxn3	9.9e-177	0.394445	0.926	0.817	1.98e-173
0	Tanc1	7.94e-173	-0.629964	0.236	0.482	1.59e-169
0	Gpr158	2.42e-171	0.353715	0.8	0.674	4.84e-168
0	Kcnip1	1.66e-170	0.505557	0.569	0.429	3.32e-167
0	Sec14l5	1.01e-167	-0.59818	0.16	0.366	2.02e-164
0	Zfhx3	6.05e-167	0.408971	0.566	0.43	1.21e-163
0	Zfp804a	8.14e-167	0.510001	0.633	0.506	1.63e-163
0	Htr2c	1.39e-166	0.474323	0.601	0.466	2.78e-163
0	Kif26b	2.69e-166	0.517666	0.566	0.44	5.37e-163
0	Pcdh7	1.4e-165	0.392211	0.876	0.782	2.8e-162
0	Gm28376	3.2e-165	-0.851866	0.312	0.525	6.4e-162
0	Kctd8	1.46e-162	0.48675	0.54	0.406	2.91e-159
0	Ankfn1	2.07e-158	0.547811	0.45	0.306	4.14e-155
0	Gm13629	8.39e-158	0.418222	0.608	0.492	1.68e-154
0	Elovl7	1.14e-157	-0.485748	0.189	0.421	2.28e-154
0	Hs3st5	2.34e-155	0.496506	0.591	0.474	4.68e-152
0	Rbfox1	8.22e-155	0.332869	0.894	0.75	1.64e-151
0	Slc4a4	5.69e-154	-1.23531	0.283	0.501	1.14e-150
0	Rab3c	4.92e-152	0.372205	0.64	0.492	9.83e-149
0	Lama2	2.54e-150	-1.1474	0.219	0.45	5.07e-147
0	Il1rap	7e-150	-0.497381	0.371	0.583	1.4e-146
0	Mog	1.95e-149	-0.751343	0.301	0.516	3.89e-146
0	Grm1	3e-149	0.310705	0.667	0.531	6.01e-146
0	Prkg1	2.93e-148	0.425478	0.817	0.696	5.87e-145
0	Nell1	3.14e-145	0.539551	0.588	0.468	6.28e-142
0	Anln	2.17e-144	-0.74795	0.142	0.374	4.33e-141
0	4930419G24Rik	9.69e-143	-0.636946	0.411	0.605	1.94e-139
0	Ptprt	1.27e-142	0.337825	0.669	0.527	2.54e-139
0	Arhgap24	6.18e-141	0.299261	0.512	0.395	1.24e-137
0	Ndrg2	2.29e-138	-0.728387	0.212	0.434	4.59e-135
0	Vwc2l	3.08e-138	0.355849	0.476	0.363	6.17e-135
0	Slc35f4	9.46e-138	0.361994	0.631	0.51	1.89e-134
0	Atp1a2	7.47e-137	-1.51639	0.285	0.492	1.49e-133
0	Gm26691	1.37e-136	0.440386	0.599	0.495	2.75e-133
0	Ptchd4	2.05e-134	0.359615	0.577	0.457	4.1e-131
0	Gm3764	3.89e-134	-0.999058	0.284	0.498	7.79e-131
0	Robo2	2.32e-133	0.382908	0.748	0.635	4.64e-130
0	Lrig1	3.68e-131	-0.517277	0.108	0.336	7.35e-128
0	Rnf220	6.48e-131	-0.957772	0.356	0.561	1.3e-127
0	Lhfp	1.14e-130	-0.576873	0.203	0.424	2.29e-127
0	Plekhg1	1.67e-130	-0.767566	0.196	0.42	3.33e-127
0	Alk	3.97e-130	0.338026	0.511	0.41	7.94e-127
0	Astn2	9.67e-130	0.304978	0.782	0.655	1.93e-126
0	Ptch1	1.89e-129	-0.465818	0.242	0.458	3.79e-126
0	Gjb6	1.08e-128	-0.334652	0.104	0.319	2.16e-125
0	Etl4	1.1e-127	0.349282	0.713	0.591	2.19e-124
0	Ptgds	2.59e-127	-0.944007	0.874	0.911	5.19e-124
0	Etv1	8.06e-127	-0.447298	0.19	0.41	1.61e-123
0	Pla2g4a	4.89e-125	-0.298071	0.099	0.317	9.79e-122
0	Cep112	2.95e-124	0.537002	0.594	0.503	5.9e-121
0	Dcc	6.31e-122	0.287986	0.865	0.709	1.26e-118
0	Mertk	7.93e-122	-0.88907	0.172	0.361	1.59e-118
0	Car10	1.02e-117	0.296823	0.785	0.661	2.04e-114
0	Fhod3	2.31e-117	0.385498	0.523	0.422	4.61e-114
0	Prr5l	2.32e-117	-1.25984	0.215	0.434	4.65e-114
0	Pld5	6.96e-116	0.536087	0.483	0.397	1.39e-112
0	Egfem1	2.03e-115	0.457172	0.658	0.565	4.06e-112
0	Slc39a12	2.11e-115	-0.609019	0.153	0.345	4.21e-112
0	Zim1	2.32e-115	0.409971	0.408	0.317	4.65e-112
0	Rapgef5	9.25e-114	-0.499052	0.431	0.604	1.85e-110
0	Bcas1	1.9e-113	-0.74818	0.178	0.393	3.81e-110
0	Cit	5.65e-113	0.348275	0.629	0.532	1.13e-109
0	Sgcd	8.26e-113	0.388795	0.711	0.608	1.65e-109
0	Klhl29	2.09e-112	0.410939	0.615	0.516	4.19e-109
0	Grb14	3.54e-112	-0.433907	0.258	0.471	7.08e-109
0	Gpr149	5.06e-112	0.251202	0.328	0.182	1.01e-108
0	Epha6	2.22e-111	0.277637	0.773	0.611	4.43e-108
0	Plcl1	5.31e-111	-1.13771	0.624	0.735	1.06e-107
0	Prkca	5.7e-110	-0.511071	0.582	0.702	1.14e-106
0	Cntn3	1.54e-109	0.406453	0.636	0.542	3.07e-106
0	Klhl1	5e-108	0.392177	0.434	0.316	1e-104
0	Cntn6	6.8e-108	0.42146	0.601	0.506	1.36e-104
0	Car2	2.71e-107	-0.730417	0.174	0.407	5.42e-104
0	Myo1e	5.9e-106	-0.334791	0.199	0.361	1.18e-102
0	Pdzrn3	1.34e-105	-0.627565	0.184	0.376	2.68e-102
0	Fat3	1.72e-105	0.25262	0.738	0.629	3.44e-102
0	Tgfbr1	1.93e-105	-0.426549	0.211	0.402	3.85e-102
0	Esrrg	2.28e-105	0.27856	0.665	0.557	4.56e-102
0	Agmo	2.53e-104	-0.78018	0.262	0.433	5.05e-101
0	Fkbp5	3.13e-104	-0.465588	0.287	0.476	6.26e-101
0	Aff2	1.91e-103	0.332327	0.667	0.585	3.83e-100
0	Fgf13	3.4e-103	0.272172	0.569	0.469	6.8e-100
0	Eya1	4.06e-103	-0.58829	0.103	0.305	8.11e-100
0	Glra1	2.2e-102	0.279573	0.389	0.294	4.4e-99
0	Cdh12	1.12e-101	0.48775	0.558	0.483	2.23e-98
0	Ugt8a	5.56e-101	-0.680027	0.31	0.496	1.11e-97
0	Pbx3	5.85e-101	0.495833	0.531	0.443	1.17e-97
0	Thsd7b	1.03e-100	0.594053	0.534	0.453	2.06e-97
0	Cdh4	4.23e-99	0.483473	0.524	0.419	8.47e-96
0	Chrm3	1.21e-98	0.36736	0.647	0.553	2.42e-95
0	A330102I10Rik	1.71e-98	0.397741	0.572	0.503	3.42e-95
0	Fam135b	1.71e-98	0.282199	0.647	0.544	3.42e-95
0	Cyp27a1	9.04e-98	-0.377027	0.144	0.336	1.81e-94
0	Etv5	1.73e-96	-0.255161	0.22	0.4	3.45e-93
0	Cacna2d1	2.49e-95	0.419347	0.71	0.617	4.98e-92
0	Cntnap4	2.55e-93	0.291659	0.526	0.433	5.1e-90
0	Itpr2	3.05e-93	-0.602581	0.239	0.42	6.1e-90
0	Vwc2	8.29e-93	0.263824	0.432	0.344	1.66e-89
0	Gad2	1.27e-92	0.440529	0.442	0.372	2.54e-89
0	Gm16083	2.1e-92	0.340275	0.413	0.319	4.19e-89
0	Nyap2	3.21e-92	0.367325	0.619	0.539	6.42e-89
0	Sox5	3.34e-91	-0.493766	0.403	0.567	6.68e-88
0	Pex5l	5.5e-91	-0.79955	0.627	0.695	1.1e-87
0	Sox10	4.38e-89	-0.537979	0.112	0.323	8.75e-86
0	RP24-263G24.2	8.71e-89	-0.401707	0.096	0.288	1.74e-85
0	Trps1	3.9e-88	-0.703949	0.474	0.612	7.79e-85
0	Kcnh5	2.42e-87	0.292197	0.443	0.368	4.84e-84
0	Cyp7b1	1.45e-86	-0.410947	0.254	0.431	2.9e-83
0	Cdh8	2.08e-86	0.361072	0.643	0.577	4.16e-83
0	Hs6st2	7.81e-84	0.495942	0.506	0.45	1.56e-80
0	Apod	3.47e-83	-0.624355	0.535	0.661	6.93e-80
0	Fa2h	6.36e-83	-0.633839	0.217	0.407	1.27e-79
0	Dach1	2.64e-82	0.367672	0.461	0.396	5.28e-79
0	D030068K23Rik	1.03e-81	0.522892	0.495	0.428	2.06e-78
0	Gm15155	2.69e-81	0.385192	0.505	0.455	5.37e-78
0	Lin7a	3.28e-81	0.3292	0.553	0.482	6.55e-78
0	Ptprk	4.48e-81	-0.499402	0.55	0.68	8.95e-78
0	Glra3	4.6e-81	0.549746	0.447	0.362	9.19e-78
0	Epha10	1.91e-80	0.355182	0.449	0.38	3.82e-77
0	Gm37459	7.33e-80	-0.599137	0.377	0.533	1.47e-76
0	Spock3	7.37e-80	0.304087	0.712	0.657	1.47e-76
0	Wls	2.12e-78	-0.506558	0.215	0.405	4.24e-75
0	Prlr	3.52e-78	0.455473	0.394	0.311	7.03e-75
0	Pde10a	1.57e-77	0.278673	0.744	0.647	3.13e-74
0	Efna5	6.08e-77	0.33009	0.612	0.536	1.22e-73
0	Ptpro	5.06e-76	0.252307	0.548	0.474	1.01e-72
0	Plpp3	6.59e-76	-0.640636	0.242	0.421	1.32e-72
0	Plekhh1	1.58e-75	-0.509977	0.199	0.382	3.16e-72
0	Hapln2	7.09e-74	-0.535389	0.305	0.464	1.42e-70
0	Lama1	6.36e-73	-0.279831	0.158	0.278	1.27e-69
0	Plcxd3	1.62e-72	0.412939	0.522	0.451	3.23e-69
0	Folh1	1.62e-72	-0.48784	0.117	0.3	3.24e-69
0	Arhgap31	4.75e-72	-0.60656	0.208	0.382	9.5e-69
0	Tmeff2	4.28e-71	-0.605664	0.766	0.789	8.56e-68
0	Msra	4.65e-71	-0.451738	0.368	0.525	9.31e-68
0	Zcchc16	1.16e-70	0.443841	0.572	0.521	2.33e-67
0	Pacrg	2.01e-69	-0.703966	0.429	0.566	4.01e-66
0	Epn2	2.26e-68	-0.569489	0.428	0.576	4.51e-65
0	Slc24a2	2.83e-68	-0.86655	0.708	0.762	5.67e-65
0	Wdr17	1.26e-67	-1.00975	0.481	0.596	2.51e-64
0	Frmpd3	1.68e-67	0.319985	0.422	0.345	3.36e-64
0	Trpc5	2.19e-67	0.40066	0.491	0.422	4.37e-64
0	Ntng1	2.38e-67	0.417655	0.558	0.478	4.76e-64
0	Sfmbt2	2.82e-67	0.30622	0.398	0.336	5.65e-64
0	Cacna2d2	4.28e-67	0.339057	0.435	0.367	8.56e-64
0	Cpne7	4.52e-67	-0.312701	0.218	0.372	9.04e-64
0	Slit3	3.21e-66	-0.694425	0.397	0.513	6.42e-63
0	Sdk1	3.88e-65	0.334938	0.566	0.501	7.75e-62
0	4930509J09Rik	4.35e-65	-0.325047	0.261	0.384	8.7e-62
0	Cdh7	8.37e-65	0.296023	0.441	0.386	1.67e-61
0	Cdh13	5.78e-64	0.343727	0.615	0.541	1.16e-60
0	Zfhx4	6.06e-64	0.395225	0.531	0.491	1.21e-60
0	Sparcl1	7.86e-63	-0.705408	0.512	0.624	1.57e-59
0	Map7	2.65e-61	-0.724214	0.547	0.661	5.3e-58
0	Tcf7l2	1.31e-60	-0.399149	0.156	0.305	2.62e-57
0	Grik4	2.81e-60	0.253268	0.532	0.453	5.63e-57
0	Adipor2	1.21e-59	-0.734503	0.45	0.591	2.42e-56
0	A330008L17Rik	2.09e-59	0.364706	0.447	0.404	4.19e-56
0	Slc17a7	2.81e-59	-0.43093	0.195	0.38	5.62e-56
0	Dock10	3.92e-59	-0.743072	0.521	0.636	7.85e-56
0	Fstl4	3.87e-58	0.316685	0.484	0.41	7.74e-55
0	Pde8a	1.19e-57	-0.517414	0.26	0.418	2.37e-54
0	Ankrd55	2.97e-57	0.360897	0.467	0.404	5.94e-54
0	Pdlim5	9.84e-57	-0.470235	0.217	0.376	1.97e-53
0	Frmd4b	1.04e-56	-0.357506	0.375	0.533	2.09e-53
0	Hlf	1.27e-56	-0.372205	0.215	0.383	2.53e-53
0	Ppp1r16b	1.31e-56	-0.484495	0.323	0.478	2.63e-53
0	Kank1	2.68e-56	-0.559757	0.15	0.324	5.36e-53
0	Nhsl1	1.58e-54	-0.852084	0.171	0.349	3.17e-51
0	Creb5	1.68e-54	-0.465124	0.253	0.399	3.37e-51
0	Ptchd1	3.09e-54	0.290394	0.405	0.365	6.18e-51
0	9530026P05Rik	3.89e-54	-0.497304	0.355	0.491	7.77e-51
0	Zfpm2	1.11e-53	-0.435114	0.483	0.6	2.22e-50
0	Dscaml1	1.85e-53	-0.326317	0.406	0.533	3.71e-50
0	Ermn	7.26e-53	-0.456733	0.152	0.326	1.45e-49
0	Zfp536	9.76e-53	-0.516191	0.445	0.584	1.95e-49
0	Mobp	1.42e-52	-1.03809	0.28	0.442	2.83e-49
0	Slc1a2	4.19e-52	-1.19685	0.37	0.505	8.38e-49
0	Kcnab1	1.41e-51	-0.268453	0.466	0.598	2.81e-48
0	Gm9925	4.47e-51	-0.358522	0.216	0.352	8.93e-48
0	Elavl2	7.01e-51	0.300469	0.585	0.537	1.4e-47
0	Cdc14a	2.52e-49	-0.265674	0.209	0.321	5.04e-46
0	A330015K06Rik	1e-48	-0.296843	0.421	0.557	2.01e-45
0	D7Ertd443e	2.41e-48	-0.348073	0.222	0.347	4.81e-45
0	Clic4	3.46e-47	-0.566941	0.208	0.374	6.92e-44
0	Cfh	9.07e-47	-0.46232	0.107	0.268	1.81e-43
0	Il1rapl2	5.83e-46	0.462327	0.516	0.486	1.17e-42
0	Prkag2	8.49e-46	-0.454302	0.391	0.508	1.7e-42
0	Rreb1	4.54e-45	-0.328714	0.276	0.416	9.09e-42
0	Adgrl2	4.87e-45	0.293383	0.521	0.49	9.75e-42
0	Ptprz1	1.32e-44	-0.635284	0.55	0.634	2.64e-41
0	RP23-44H21.1	3.34e-44	-0.563999	0.277	0.397	6.68e-41
0	Sox6	4.72e-44	-0.733965	0.322	0.459	9.44e-41
0	Samd5	5.24e-44	0.430449	0.429	0.391	1.05e-40
0	Ndst4	5.61e-43	0.337483	0.42	0.396	1.12e-39
0	Npsr1	4.47e-40	-0.254907	0.269	0.392	8.94e-37
0	Glra2	8.65e-40	0.340745	0.328	0.252	1.73e-36
0	Svil	1.58e-39	-0.444426	0.266	0.393	3.15e-36
0	Arhgef4	2.9e-39	-0.2773	0.271	0.405	5.79e-36
0	Slc7a2	5.08e-39	-0.299273	0.123	0.262	1.02e-35
0	Prrg1	4.94e-38	-0.295365	0.211	0.349	9.89e-35
0	Lncenc1	6.48e-38	0.25794	0.326	0.243	1.3e-34
0	Ptprr	1.74e-37	0.282208	0.479	0.423	3.49e-34
0	Cp	2.17e-37	-0.578879	0.233	0.375	4.35e-34
0	Egfr	5.13e-37	-0.52176	0.219	0.343	1.03e-33
0	Cpq	6.7e-37	-0.397304	0.331	0.459	1.34e-33
0	Lpar1	1.11e-36	-0.354932	0.19	0.342	2.22e-33
0	Dab2	1.15e-36	-0.35538	0.142	0.267	2.3e-33
0	Cald1	1.87e-36	-0.334384	0.25	0.393	3.74e-33
0	Grm3	4.83e-36	-0.549643	0.514	0.612	9.66e-33
0	Tmem163	6.41e-36	0.36032	0.419	0.391	1.28e-32
0	Ccnd3	7.69e-36	-0.468536	0.255	0.389	1.54e-32
0	Celf2	1.41e-35	-0.465611	0.913	0.866	2.82e-32
0	Dlc1	4.63e-35	-0.442468	0.445	0.564	9.27e-32
0	Tmcc3	7.73e-35	-0.333824	0.5	0.606	1.55e-31
0	Rspo3	1.72e-34	-0.254289	0.216	0.336	3.44e-31
0	Prox1	3.24e-34	-0.287315	0.259	0.368	6.47e-31
0	Slco1c1	6.63e-34	-0.341342	0.219	0.339	1.33e-30
0	Mapk4	1.46e-33	-0.512889	0.283	0.408	2.93e-30
0	Rasgrf2	1.53e-33	0.257699	0.449	0.414	3.06e-30
0	Csgalnact1	3.6e-33	-0.418121	0.333	0.457	7.2e-30
0	Jph1	1.41e-32	-0.44036	0.257	0.378	2.83e-29
0	Phkg1	1.45e-31	-0.412534	0.199	0.329	2.89e-28
0	Itih3	1.74e-31	-0.277874	0.285	0.386	3.48e-28
0	Scg2	3.72e-31	0.350127	0.498	0.484	7.44e-28
0	Uaca	1.8e-30	-0.299795	0.261	0.228	3.59e-27
0	Ntsr2	1.94e-30	-0.42944	0.209	0.345	3.88e-27
0	Pigk	1.84e-29	-0.334824	0.478	0.556	3.68e-26
0	Itpkb	3.41e-29	-0.327393	0.219	0.342	6.82e-26
0	Mt1	3.88e-29	-0.251566	0.173	0.31	7.75e-26
0	Chd7	6.01e-29	-0.439729	0.344	0.476	1.2e-25
0	Gm42413	7.21e-29	-0.376348	0.234	0.37	1.44e-25
0	Fam20a	2.02e-28	-0.272737	0.203	0.286	4.04e-25
0	Spon1	5.74e-28	-0.346509	0.359	0.482	1.15e-24
0	Tns3	6.63e-28	-0.378336	0.226	0.358	1.33e-24
0	Mob3b	2.7e-27	-0.395974	0.247	0.358	5.4e-24
0	Plppr1	3.41e-26	0.262535	0.441	0.417	6.82e-23
0	Gm20754	3.89e-26	-0.327713	0.392	0.499	7.78e-23
0	Utrn	1.04e-25	-0.355041	0.393	0.502	2.09e-22
0	Serpine2	2.65e-25	-0.390749	0.325	0.44	5.3e-22
0	Nadk2	3.61e-25	-0.331681	0.326	0.323	7.22e-22
0	Gm16168	1.93e-24	-0.615788	0.335	0.453	3.86e-21
0	Trpm3	2.94e-24	-1.20733	0.659	0.663	5.88e-21
0	5530401A14Rik	5.61e-23	0.32767	0.363	0.289	1.12e-19
0	Pla2g7	5.19e-22	-0.353159	0.283	0.404	1.04e-18
0	Lmo4	8.17e-22	-0.329482	0.295	0.414	1.63e-18
0	Ebf3	1.45e-21	0.313649	0.289	0.196	2.91e-18
0	Ndst3	2.47e-21	0.330802	0.444	0.435	4.95e-18
0	Pomc	3.44e-21	0.304735	0.326	0.421	6.89e-18
0	Atp13a4	3.56e-21	-0.444676	0.162	0.279	7.12e-18
0	Aqp4	7.28e-21	-0.344491	0.164	0.301	1.46e-17
0	Gm973	4.9e-20	-0.295319	0.233	0.319	9.8e-17
0	Elmo1	5.54e-20	-0.384348	0.618	0.705	1.11e-16
0	St6galnac5	5.67e-20	-0.314795	0.383	0.48	1.13e-16
0	Foxp2	7.89e-20	0.379213	0.397	0.396	1.58e-16
0	Cobll1	8.42e-20	-0.454319	0.216	0.347	1.68e-16
0	Zdbf2	1.12e-19	0.285563	0.43	0.432	2.24e-16
0	Plce1	1.2e-19	-0.675367	0.312	0.402	2.41e-16
0	Aebp1	1.65e-19	-0.370365	0.146	0.257	3.3e-16
0	Enpp6	2.75e-19	-0.256904	0.154	0.267	5.51e-16
0	3110035E14Rik	1.01e-18	-0.326577	0.215	0.319	2.02e-15
0	Gpc5	2.36e-18	-0.982853	0.468	0.544	4.72e-15
0	Kcnd3	3.6e-18	-0.263011	0.465	0.536	7.2e-15
0	Htr1f	3.63e-18	0.27139	0.427	0.424	7.27e-15
0	Tnr	6.48e-18	-0.261209	0.736	0.655	1.3e-14
0	Zbtb7c	1.3e-17	0.255609	0.374	0.365	2.61e-14
0	Fbxl7	1.38e-17	-0.251725	0.343	0.337	2.76e-14
0	Rasgrp3	1.51e-17	-0.355827	0.265	0.277	3.02e-14
0	Arhgef26	1.67e-17	-0.444732	0.263	0.356	3.34e-14
0	Gli3	2.24e-17	-0.44126	0.241	0.323	4.48e-14
0	Gm30382	5.07e-17	0.315288	0.409	0.393	1.01e-13
0	Nwd1	1.12e-15	-0.38882	0.161	0.274	2.23e-12
0	Shroom3	2.97e-15	-0.269396	0.218	0.288	5.93e-12
0	Notch2	1.82e-14	-0.303947	0.252	0.279	3.64e-11
0	Bcas1os2	2.1e-14	-0.31803	0.12	0.252	4.21e-11
0	Abca8a	6.28e-14	-0.353464	0.227	0.337	1.26e-10
0	Maf	1.25e-13	-0.440924	0.216	0.323	2.5e-10
0	Itgb5	5.99e-13	-0.298666	0.318	0.318	1.2e-09
0	Fgfr3	3.36e-12	-0.435277	0.237	0.342	6.72e-09
0	Phka1	8.03e-12	-0.37621	0.366	0.455	1.61e-08
0	Phldb2	1.72e-10	-0.369829	0.262	0.361	3.44e-07
0	Ptpn13	2.09e-10	-0.325155	0.21	0.307	4.18e-07
0	Prkd1	3.12e-10	-0.361322	0.389	0.478	6.23e-07
0	Tgfbr3	3.2e-10	-0.263127	0.322	0.405	6.41e-07
0	Ccdc141	9.72e-10	-0.290825	0.205	0.305	1.94e-06
0	Heg1	1.56e-09	-0.356975	0.269	0.367	3.13e-06
0	Xylt1	1.95e-09	-0.496051	0.501	0.557	3.89e-06
0	Acss1	2.28e-09	-0.408341	0.212	0.307	4.56e-06
0	Gm44188	3.79e-09	0.269695	0.429	0.441	7.58e-06
0	1700112E06Rik	4.07e-09	-0.592197	0.327	0.415	8.13e-06
0	Hbb-bs	1.06e-08	0.742255	0.236	0.333	2.13e-05
0	Mpp6	1.66e-08	-0.342255	0.444	0.513	3.33e-05
0	Cpne4	1.66e-08	0.312236	0.434	0.445	3.33e-05
0	Scn5a	3.94e-08	0.250655	0.308	0.264	7.88e-05
0	Ppfibp1	5.42e-08	-0.286857	0.315	0.39	0.000108405
0	Slc7a10	5.65e-08	-0.358504	0.297	0.319	0.000112977
0	Dgkg	7.81e-08	-0.27429	0.456	0.499	0.000156177
0	Gja1	2.94e-07	-0.366367	0.262	0.301	0.000588543
0	1700047M11Rik	3.24e-07	-0.322378	0.153	0.269	0.000647236
0	Edil3	5.32e-07	-0.495439	0.743	0.74	0.0010633
0	Itga9	1.21e-06	-0.354794	0.269	0.332	0.00242402
0	Meis2	1.51e-06	0.499779	0.325	0.409	0.0030183
0	Abtb2	2.42e-06	-0.338775	0.277	0.366	0.0048453
0	Pdgfra	2.99e-06	-0.457045	0.187	0.295	0.0059772
0	Rorb	1.58e-05	-0.377312	0.339	0.409	0.0315627
0	Itih5	2.18e-05	-0.410825	0.227	0.317	0.0435635
0	Npas3	5.18e-05	-0.395449	0.7	0.692	0.10367
0	Prex2	5.18e-05	-0.539011	0.396	0.406	0.103693
0	Glis3	7.09e-05	-0.557488	0.219	0.302	0.141772
0	Vcan	0.000193339	-0.475131	0.287	0.379	0.386679
0	Colec12	0.000206336	-0.627945	0.2	0.284	0.412672
0	Fstl1	0.000221627	-0.26276	0.299	0.386	0.443254
0	Tmem164	0.000278422	-0.258058	0.348	0.416	0.556844
0	Bmpr1b	0.000343702	-0.425359	0.218	0.296	0.687404
0	Epb41l2	0.00110327	-0.479044	0.355	0.422	1
0	Adam12	0.00151536	-0.73525	0.306	0.369	1
0	Gm4876	0.00245256	-0.288351	0.345	0.426	1
0	A230001M10Rik	0.00256202	-0.499568	0.255	0.313	1
0	Nnat	0.0028943	-0.712384	0.53	0.55	1
0	Flt1	0.00845713	-0.336841	0.243	0.319	1
1	Slit3	0	1.42139	0.951	0.429	0
1	Celf2	0	1.30384	0.994	0.861	0
1	6530403H02Rik	0	1.17709	0.69	0.237	0
1	Unc5d	0	1.06995	0.877	0.557	0
1	Ak5	0	1.06305	0.888	0.441	0
1	5730522E02Rik	0	1.00316	0.863	0.5	0
1	Camk2a	0	0.974668	0.907	0.504	0
1	Sv2b	0	0.948369	0.772	0.364	0
1	Dgkg	0	0.944833	0.847	0.444	0
1	Grin2a	0	0.930299	0.952	0.61	0
1	Cnksr2	0	0.923231	0.861	0.478	0
1	Dlgap2	0	0.921533	0.942	0.583	0
1	Dab1	0	0.914037	0.962	0.695	0
1	Pde1a	0	0.870431	0.899	0.481	0
1	Cacna1e	0	0.868272	0.929	0.607	0
1	Kalrn	0	0.867778	0.967	0.689	0
1	Gria3	0	0.85939	0.934	0.644	0
1	Cpne7	0	0.853908	0.731	0.289	0
1	Sorbs2	0	0.839703	0.926	0.644	0
1	A830018L16Rik	0	0.835661	0.855	0.501	0
1	Kctd16	0	0.81577	0.888	0.609	0
1	Mctp1	0	0.809041	0.842	0.514	0
1	Nrg1	0	0.808373	0.958	0.674	0
1	Sorbs2os	0	0.799506	0.864	0.545	0
1	Fam189a1	0	0.788855	0.858	0.492	0
1	Phactr1	0	0.787687	0.961	0.764	0
1	Arpp21	0	0.786314	0.962	0.629	0
1	Cadps2	0	0.773832	0.765	0.406	0
1	Hcn1	0	0.772478	0.899	0.539	0
1	2010300C02Rik	0	0.770964	0.706	0.391	0
1	Pigk	0	0.748811	0.834	0.501	0
1	Nell2	0	0.732848	0.817	0.508	0
1	Caln1	0	0.729291	0.854	0.525	0
1	Negr1	0	0.722965	0.977	0.833	0
1	Gria1	0	0.706902	0.968	0.678	0
1	Gda	0	0.705478	0.696	0.3	0
1	Slc16a2	0	0.682327	0.698	0.319	0
1	Rbfox1	0	0.680095	0.974	0.755	0
1	Gm26565	0	0.663784	0.637	0.236	0
1	Gabra2	0	0.642485	0.869	0.558	0
1	Mlip	0	0.637154	0.645	0.301	0
1	Ptprd	0	0.591056	0.986	0.924	0
1	Rapgef5	0	0.589221	0.847	0.531	0
1	Pex5l	0	0.584765	0.91	0.651	0
1	Grm5	0	0.537071	0.976	0.758	0
1	Lmo3	0	0.47942	0.698	0.35	0
1	Ankrd33b	0	0.383439	0.616	0.281	0
1	Erbb4	0	-1.91556	0.552	0.731	0
1	Dscaml1	2.15e-304	0.592424	0.813	0.467	4.31e-301
1	Cfap54	2.95e-304	0.600212	0.802	0.498	5.89e-301
1	Erc2	2.56e-299	0.601036	0.945	0.705	5.12e-296
1	Ptk2b	6e-298	0.742036	0.655	0.279	1.2e-294
1	Slc17a7	1.05e-296	0.746004	0.679	0.297	2.1e-293
1	Gm20754	3.88e-296	0.687766	0.769	0.439	7.76e-293
1	Ano3	5.86e-291	0.577594	0.74	0.428	1.17e-287
1	Nfib	2.23e-289	0.555569	0.888	0.568	4.46e-286
1	Epha6	5.29e-287	0.588264	0.914	0.611	1.06e-283
1	4930419G24Rik	3.64e-286	0.65634	0.812	0.532	7.27e-283
1	Cacna2d3	2.09e-282	0.535064	0.849	0.523	4.18e-279
1	Msra	3.06e-282	0.64895	0.779	0.454	6.13e-279
1	Khdrbs3	6.36e-280	0.669463	0.811	0.512	1.27e-276
1	Grm7	5.29e-274	0.468339	0.966	0.751	1.06e-270
1	Lmo7	8.65e-273	0.630893	0.649	0.338	1.73e-269
1	Pdzrn4	6.71e-269	0.735632	0.825	0.568	1.34e-265
1	Lypd1	4.54e-268	0.455289	0.568	0.233	9.08e-265
1	St6galnac5	1.07e-267	0.676665	0.773	0.419	2.14e-264
1	Galnt18	4.68e-267	0.598681	0.772	0.455	9.36e-264
1	Car10	1.91e-265	0.734253	0.885	0.662	3.82e-262
1	Vgll3	6.52e-264	0.280547	0.454	0.173	1.3e-260
1	Crym	3.58e-262	0.492767	0.503	0.114	7.15e-259
1	2900055J20Rik	2.58e-260	0.680271	0.714	0.411	5.16e-257
1	Fam19a1	3.13e-260	0.875155	0.836	0.593	6.27e-257
1	Dapk1	4.39e-259	0.643186	0.758	0.451	8.79e-256
1	Syt1	2.38e-258	0.472569	0.971	0.78	4.76e-255
1	Camk4	9.92e-258	0.642941	0.756	0.468	1.98e-254
1	Acvr2a	2.52e-256	0.627996	0.772	0.505	5.03e-253
1	Pcsk2	1.26e-254	0.623312	0.861	0.609	2.51e-251
1	Cacna2d1	2.69e-249	0.492718	0.884	0.605	5.37e-246
1	Esr1	3.3e-249	0.365774	0.597	0.313	6.61e-246
1	Ryr3	1.06e-236	0.499388	0.841	0.532	2.12e-233
1	2023-03-01	2.09e-235	0.516222	0.919	0.676	4.19e-232
1	Khdrbs2	5.73e-234	0.502793	0.854	0.56	1.15e-230
1	Sphkap	2.79e-232	0.500922	0.732	0.423	5.58e-229
1	Cacnb2	5.76e-230	0.602521	0.888	0.676	1.15e-226
1	Tmem132d	4e-229	0.566083	0.704	0.389	8e-226
1	Lrrtm4	9.1e-229	0.513767	0.966	0.783	1.82e-225
1	4930509J09Rik	1.01e-227	0.561048	0.649	0.321	2.01e-224
1	Cdh9	1.02e-227	0.619181	0.658	0.341	2.04e-224
1	Ppfia2	4.03e-227	0.432064	0.918	0.699	8.07e-224
1	Nwd2	6.35e-225	0.436742	0.675	0.382	1.27e-221
1	Nkain3	3.68e-224	0.567162	0.824	0.546	7.36e-221
1	Fstl4	2.73e-220	0.602464	0.675	0.393	5.45e-217
1	Kcnip1	4.62e-220	-0.822475	0.237	0.487	9.24e-217
1	Ldb2	7.25e-220	0.628273	0.747	0.489	1.45e-216
1	Cacng3	4.5e-219	0.302424	0.614	0.299	9e-216
1	Tiam1	1.39e-211	0.605262	0.648	0.356	2.77e-208
1	Kcnip2	3.67e-210	0.461437	0.579	0.287	7.34e-207
1	Nell1	1.29e-208	0.357708	0.754	0.46	2.59e-205
1	Atp2b4	3.38e-208	0.546083	0.688	0.408	6.75e-205
1	Unc13b	1.31e-205	0.525284	0.693	0.425	2.63e-202
1	Brinp2	3.5e-204	0.620819	0.698	0.413	7e-201
1	Kcnd3	5.02e-203	0.494015	0.793	0.486	1e-199
1	Gm37459	1.39e-201	0.456339	0.731	0.47	2.78e-198
1	Oxr1	1.42e-199	0.449352	0.924	0.7	2.83e-196
1	Pde2a	2.03e-199	0.642099	0.632	0.332	4.05e-196
1	Kcnq5	5.61e-199	0.378237	0.85	0.576	1.12e-195
1	Bcl11b	6.68e-195	0.654847	0.609	0.321	1.34e-191
1	Homer1	6.1e-194	0.431389	0.704	0.432	1.22e-190
1	Kcnj6	4.16e-193	0.376189	0.756	0.473	8.32e-190
1	Nxph1	1.64e-191	-1.63923	0.298	0.511	3.29e-188
1	Ntng1	2.73e-191	0.75889	0.715	0.467	5.46e-188
1	Dpyd	1.11e-190	0.460855	0.786	0.53	2.22e-187
1	Htr4	8.93e-186	0.383273	0.62	0.323	1.79e-182
1	Prkcg	9.09e-186	0.597453	0.622	0.32	1.82e-182
1	Chst9	4.7e-181	0.544441	0.587	0.327	9.4e-178
1	Fam65b	3.46e-179	0.43716	0.682	0.417	6.92e-176
1	Tenm2	2.9e-177	0.439275	0.969	0.827	5.81e-174
1	Ildr2	3.89e-175	0.384517	0.641	0.35	7.77e-172
1	Kcnip4	5.39e-174	0.254205	0.985	0.796	1.08e-170
1	Kcnh7	7.52e-174	0.501746	0.833	0.592	1.5e-170
1	Sidt1	1.79e-173	0.38944	0.651	0.362	3.59e-170
1	Adarb2	5.87e-169	-1.67831	0.373	0.554	1.17e-165
1	6330403A02Rik	3.92e-168	0.434191	0.496	0.202	7.85e-165
1	Ccdc148	4.72e-168	0.451405	0.685	0.427	9.43e-165
1	Npas3	6.34e-166	-1.2059	0.598	0.706	1.27e-162
1	Ncam2	2.45e-164	0.452611	0.943	0.819	4.9e-161
1	Slc44a5	9.54e-164	0.467006	0.656	0.378	1.91e-160
1	Etv1	5.4e-163	0.572591	0.593	0.334	1.08e-159
1	Prkg1	1.77e-161	0.433529	0.889	0.7	3.53e-158
1	Col23a1	5.1e-159	0.280377	0.544	0.278	1.02e-155
1	Kirrel3	9.94e-159	0.421601	0.913	0.709	1.99e-155
1	Dnah9	3.74e-155	0.317078	0.544	0.262	7.47e-152
1	4933413L06Rik	8.97e-155	0.550809	0.594	0.309	1.79e-151
1	Runx2	9.42e-151	0.357448	0.658	0.415	1.88e-147
1	Nek10	4.13e-150	0.381508	0.519	0.224	8.26e-147
1	Brinp1	1.07e-148	0.400214	0.825	0.597	2.15e-145
1	Prkag2	3.04e-148	0.263868	0.722	0.453	6.08e-145
1	Zfp536	3.38e-147	-1.03633	0.421	0.572	6.75e-144
1	Ccnd2	3.32e-146	0.396892	0.555	0.295	6.63e-143
1	Gm28928	4.39e-146	0.63633	0.622	0.411	8.78e-143
1	Ccnd3	4.8e-146	-0.48488	0.22	0.379	9.61e-143
1	Car12	2.12e-144	0.665231	0.499	0.202	4.24e-141
1	Traip	3.34e-144	0.325489	0.479	0.234	6.68e-141
1	Hs3st4	5.65e-144	0.381006	0.765	0.517	1.13e-140
1	1700112E06Rik	2.76e-143	-0.828742	0.234	0.417	5.52e-140
1	Dgkb	8.96e-143	0.250486	0.911	0.745	1.79e-139
1	Rfx3	5.07e-142	0.43578	0.812	0.61	1.01e-138
1	Sh3rf3	3.71e-140	0.37706	0.704	0.445	7.42e-137
1	Wbscr17	5.88e-140	0.408929	0.75	0.53	1.18e-136
1	Plp1	3.02e-138	-0.766462	0.939	0.943	6.05e-135
1	Cdh13	1.21e-137	0.58323	0.732	0.534	2.41e-134
1	Gm13269	1.3e-137	0.513186	0.626	0.37	2.61e-134
1	Lrtm1	1.44e-137	0.301992	0.547	0.286	2.88e-134
1	Nos1ap	5.23e-136	0.361653	0.742	0.52	1.05e-132
1	Slit1	1.07e-133	0.479254	0.606	0.35	2.14e-130
1	Pitpnc1	2e-133	-0.897804	0.425	0.577	4e-130
1	Trpc5	5.13e-133	0.343882	0.659	0.408	1.03e-129
1	Zfhx3	1.4e-132	-0.756592	0.31	0.478	2.79e-129
1	Lmo4	1.7e-132	0.353314	0.612	0.36	3.39e-129
1	Zfp521	1.02e-130	-0.684327	0.198	0.402	2.03e-127
1	Pip5k1b	6.11e-130	0.299172	0.691	0.444	1.22e-126
1	C1ql3	6.28e-130	0.550602	0.531	0.239	1.26e-126
1	Opcml	1.01e-126	0.343202	0.943	0.791	2.02e-123
1	Gpc4	1.28e-125	0.265103	0.492	0.256	2.56e-122
1	Phka1	3.69e-125	-0.767956	0.288	0.455	7.38e-122
1	Itpka	5.54e-124	0.486401	0.479	0.209	1.11e-120
1	Shisa6	2.39e-122	0.410196	0.662	0.41	4.79e-119
1	Rspo3	3.97e-122	0.509683	0.515	0.285	7.94e-119
1	4930447C04Rik	3.35e-121	-0.253243	0.208	0.366	6.7e-118
1	Adcy1	3.03e-117	0.359292	0.569	0.339	6.06e-114
1	Adamts6	5.99e-116	-0.390065	0.258	0.406	1.2e-112
1	Gm26854	3.2e-115	0.276115	0.532	0.297	6.4e-112
1	Gm11099	1.61e-113	0.46188	0.573	0.331	3.22e-110
1	Syt17	7.12e-113	0.434885	0.549	0.285	1.42e-109
1	Mef2c	1.13e-112	0.49947	0.747	0.549	2.26e-109
1	Tox3	2.25e-112	0.381491	0.627	0.422	4.49e-109
1	Alk	3.17e-111	-0.785069	0.31	0.447	6.34e-108
1	Nova1	3.63e-110	-0.731118	0.418	0.543	7.26e-107
1	Kitl	2.78e-109	0.36291	0.532	0.32	5.56e-106
1	Zfpm2	1.49e-108	0.345894	0.781	0.549	2.97e-105
1	Palmd	1.37e-107	0.307826	0.485	0.247	2.73e-104
1	Snca	1.82e-106	0.331282	0.619	0.374	3.63e-103
1	Gm15261	4.59e-106	0.593909	0.593	0.388	9.18e-103
1	Grid2	2.54e-105	-0.657793	0.849	0.835	5.08e-102
1	Plcl1	9.8e-103	-1.30593	0.668	0.717	1.96e-99
1	Npas2	5.1e-100	0.404555	0.557	0.335	1.02e-96
1	Sema6d	5.62e-100	-0.848418	0.546	0.629	1.12e-96
1	Shisa9	6.86e-100	0.320347	0.752	0.539	1.37e-96
1	Lama2	8.25e-100	-0.963723	0.287	0.415	1.65e-96
1	Tmtc2	1.21e-97	-0.823288	0.453	0.569	2.43e-94
1	Crim1	5.85e-97	0.257258	0.635	0.427	1.17e-93
1	Gm6994	3.47e-95	0.344331	0.581	0.374	6.94e-92
1	Ptprm	3.98e-95	-1.05291	0.442	0.536	7.96e-92
1	Sox5	9.31e-95	0.290994	0.719	0.508	1.86e-91
1	Adamtsl1	1.42e-94	0.301943	0.491	0.264	2.83e-91
1	Gpc6	1.78e-93	-0.955017	0.598	0.658	3.56e-90
1	A830082K12Rik	2.48e-93	0.354733	0.62	0.417	4.96e-90
1	Frmd4b	2.05e-91	-0.670986	0.381	0.515	4.1e-88
1	Wdr17	1.17e-89	-0.288645	0.772	0.546	2.34e-86
1	Gm13629	3.23e-89	-0.634695	0.418	0.529	6.47e-86
1	Apoe	8e-89	-0.708447	0.766	0.781	1.6e-85
1	Arhgap6	2.08e-88	0.45784	0.588	0.38	4.16e-85
1	Gm12239	4.13e-88	-0.262684	0.213	0.304	8.26e-85
1	Rbms1	5.88e-87	-0.622473	0.369	0.494	1.18e-83
1	Ptgds	1.16e-86	-0.831459	0.914	0.901	2.31e-83
1	Trpc4	4.19e-86	0.457329	0.561	0.361	8.37e-83
1	Pde11a	6.69e-86	0.750419	0.471	0.242	1.34e-82
1	Cdc14a	6.87e-85	-0.260839	0.128	0.319	1.37e-81
1	Cntnap4	1.74e-83	-0.699156	0.357	0.465	3.48e-80
1	Lzts1	1.07e-81	0.364768	0.49	0.27	2.14e-78
1	Arhgap10	1.77e-81	0.258293	0.5	0.305	3.54e-78
1	Col6a1	2.37e-78	0.321376	0.437	0.188	4.74e-75
1	D430041D05Rik	3.54e-78	0.255907	0.695	0.505	7.09e-75
1	Zbtb20	5.38e-78	-0.451557	0.769	0.844	1.08e-74
1	Nhs	3.75e-77	-0.702652	0.408	0.511	7.5e-74
1	Cdh4	4.41e-77	0.290808	0.63	0.417	8.82e-74
1	Itga4	7.17e-77	0.276066	0.449	0.245	1.43e-73
1	Meis2	1.67e-76	0.253406	0.55	0.371	3.33e-73
1	Ccdc141	1.81e-76	-0.287674	0.188	0.296	3.61e-73
1	Rmst	3.19e-76	-0.992325	0.513	0.584	6.39e-73
1	Gm10848	8.13e-76	0.539039	0.499	0.284	1.63e-72
1	Abtb2	1.25e-73	-0.374493	0.214	0.365	2.5e-70
1	Oprm1	1.22e-72	0.36161	0.585	0.405	2.45e-69
1	Pcdh17	1.58e-71	0.30659	0.726	0.555	3.16e-68
1	Fam135b	2.51e-71	0.299308	0.714	0.547	5.03e-68
1	Chrna7	3.04e-71	0.480375	0.545	0.354	6.08e-68
1	Gm43507	7.12e-71	0.454977	0.532	0.37	1.42e-67
1	A930011G23Rik	1.3e-70	0.259708	0.625	0.431	2.59e-67
1	Sgcd	1.32e-70	0.286407	0.78	0.61	2.63e-67
1	Syt2	1.32e-70	-0.308255	0.308	0.388	2.63e-67
1	Tmem200a	3.79e-70	0.262932	0.463	0.247	7.58e-67
1	Galnt14	4.08e-70	0.324359	0.508	0.311	8.15e-67
1	Pdgfd	2.37e-69	-0.557902	0.182	0.314	4.74e-66
1	Ndst3	4.53e-69	0.311225	0.595	0.417	9.06e-66
1	Scn9a	1.83e-68	-0.694664	0.498	0.586	3.66e-65
1	Agmo	3.16e-68	-0.661043	0.315	0.407	6.31e-65
1	Zfhx4	1.05e-66	-0.657397	0.425	0.509	2.1e-63
1	Zmat4	5.72e-66	0.286253	0.679	0.503	1.14e-62
1	Ntng2	6.88e-65	0.364728	0.495	0.302	1.38e-61
1	Reln	3.24e-63	0.352029	0.481	0.291	6.48e-60
1	Nadk2	4.72e-63	-0.310109	0.246	0.333	9.44e-60
1	Hs3st5	7.07e-62	-0.750867	0.436	0.507	1.41e-58
1	B230323A14Rik	2.01e-61	-0.394358	0.186	0.296	4.02e-58
1	Slc7a10	2.29e-60	-0.362712	0.217	0.327	4.58e-57
1	Bcas1	4.42e-60	-0.633975	0.26	0.358	8.83e-57
1	Lhfpl3	3.21e-59	-1.1477	0.659	0.666	6.43e-56
1	Meis1	2.89e-58	-0.493594	0.286	0.388	5.78e-55
1	Nxn	1.69e-57	-0.542779	0.307	0.384	3.37e-54
1	Bcl11a	2.25e-57	0.254036	0.562	0.399	4.5e-54
1	Pde1c	9.46e-57	-0.429734	0.311	0.391	1.89e-53
1	Iqgap2	2.34e-56	0.542983	0.49	0.291	4.68e-53
1	Lcorl	3.56e-56	0.308761	0.68	0.521	7.12e-53
1	Kcng1	2.08e-55	0.308551	0.373	0.122	4.16e-52
1	Pkp2	4.34e-55	0.270835	0.467	0.28	8.68e-52
1	RP24-263G24.2	1.5e-54	-0.285011	0.393	0.229	3e-51
1	Slc6a13	1.54e-54	-0.371713	0.261	0.154	3.09e-51
1	Slc24a4	2.43e-54	0.420936	0.484	0.281	4.85e-51
1	Mog	2.24e-53	-0.637202	0.4	0.48	4.47e-50
1	Pdzd2	3.01e-53	0.274999	0.55	0.378	6.03e-50
1	Stk32a	3.16e-53	-0.39551	0.134	0.305	6.32e-50
1	Cntn4	7.6e-52	0.316241	0.793	0.664	1.52e-48
1	Olfm3	1.58e-51	-0.75796	0.46	0.519	3.15e-48
1	Tcf7l2	1.85e-51	-0.593549	0.162	0.288	3.7e-48
1	Unc13c	2.25e-51	-0.719415	0.43	0.499	4.49e-48
1	Plekhg1	1.04e-50	-0.653313	0.294	0.382	2.08e-47
1	Mertk	2.07e-50	-0.760082	0.251	0.33	4.15e-47
1	Itga8	3.32e-50	0.342099	0.435	0.235	6.64e-47
1	Plce1	5.17e-50	-0.482214	0.327	0.39	1.03e-46
1	Ndst4	6.59e-50	-0.285144	0.343	0.409	1.32e-46
1	Itih5	5.12e-49	-0.393558	0.218	0.308	1.02e-45
1	Npr3	9.33e-49	0.295193	0.399	0.191	1.87e-45
1	Inpp5d	1.97e-48	-0.255359	0.297	0.14	3.94e-45
1	Etl4	2.05e-48	-0.691345	0.574	0.622	4.1e-45
1	Sema3d	2.59e-48	-0.328439	0.252	0.312	5.17e-45
1	Ermn	5.7e-47	-0.381358	0.229	0.297	1.14e-43
1	Gjc3	5.71e-47	-0.764236	0.364	0.437	1.14e-43
1	Col19a1	2.84e-46	-0.323521	0.433	0.263	5.68e-43
1	Stxbp6	4.87e-46	-0.483822	0.42	0.489	9.75e-43
1	Pde3a	6.15e-46	-0.324561	0.276	0.352	1.23e-42
1	Gpc5	1.34e-45	-1.64227	0.491	0.533	2.68e-42
1	Cdh23	3.2e-45	-0.307343	0.205	0.269	6.4e-42
1	Elmo1	1.74e-44	-0.712468	0.668	0.689	3.48e-41
1	Htra1	7.37e-44	-0.42946	0.346	0.413	1.47e-40
1	Rasgrp3	1.81e-42	-0.300136	0.196	0.284	3.62e-39
1	Notch2	3.01e-42	-0.25067	0.192	0.284	6.02e-39
1	Gad1	3.49e-42	-0.39074	0.24	0.322	6.98e-39
1	Mgp	6.13e-42	-0.253723	0.261	0.327	1.23e-38
1	Dlc1	7.36e-42	-0.71944	0.51	0.542	1.47e-38
1	Ebf1	8.5e-42	-0.562747	0.239	0.326	1.7e-38
1	Cdh20	9.13e-42	-0.973408	0.45	0.505	1.83e-38
1	Pbx3	9.39e-42	-0.690538	0.398	0.47	1.88e-38
1	Btbd11	1.91e-41	-0.613402	0.272	0.388	3.83e-38
1	Sox6	4.15e-41	-1.09427	0.385	0.436	8.29e-38
1	Ptchd4	5.28e-41	-0.707289	0.449	0.487	1.06e-37
1	D7Ertd443e	5.88e-41	-0.299933	0.228	0.333	1.18e-37
1	Cdh19	6.2e-41	-0.889354	0.443	0.48	1.24e-37
1	Fam196b	5.31e-40	-0.263674	0.287	0.335	1.06e-36
1	Tgfbr1	5.64e-40	-0.472318	0.295	0.37	1.13e-36
1	Grik1	3.56e-39	-0.655568	0.354	0.403	7.12e-36
1	Zdbf2	4.16e-39	0.280541	0.542	0.417	8.32e-36
1	Kcnn3	4.17e-39	0.26598	0.498	0.344	8.35e-36
1	Dach1	6.31e-39	0.426244	0.537	0.394	1.26e-35
1	Ndrg2	6.56e-38	-0.723288	0.34	0.393	1.31e-34
1	St6galnac3	4.71e-37	-0.367573	0.752	0.59	9.43e-34
1	Gabrg1	7.93e-37	-0.250428	0.325	0.38	1.59e-33
1	Cntn3	1.8e-36	0.377293	0.641	0.551	3.61e-33
1	Scg2	1.61e-35	-0.314811	0.44	0.493	3.22e-32
1	Prr16	2.39e-35	0.256849	0.634	0.501	4.77e-32
1	Fras1	1.61e-34	0.260769	0.483	0.331	3.21e-31
1	Prex2	1.77e-34	-0.407212	0.361	0.409	3.54e-31
1	Ptprt	1.93e-34	-0.537269	0.504	0.564	3.86e-31
1	Cdh18	3.58e-34	-0.762633	0.591	0.616	7.15e-31
1	Kctd8	1.18e-33	-0.41877	0.38	0.442	2.35e-30
1	Dock10	2.78e-33	-0.916691	0.599	0.613	5.55e-30
1	Fbxl7	4.2e-33	-0.473415	0.302	0.343	8.4e-30
1	Sparcl1	7.53e-33	-0.70621	0.584	0.602	1.51e-29
1	Creb5	1.77e-32	-0.373623	0.325	0.374	3.55e-29
1	Npsr1	2.61e-32	-0.473054	0.3	0.374	5.22e-29
1	Slc6a11	2.72e-32	-0.51135	0.333	0.379	5.43e-29
1	Sema5a	4.72e-32	-0.535785	0.336	0.391	9.44e-29
1	Cobll1	9.66e-32	-0.362884	0.263	0.326	1.93e-28
1	Inpp4b	1.24e-31	-0.678222	0.54	0.563	2.48e-28
1	Ddah1	4.08e-31	-0.368043	0.281	0.339	8.17e-28
1	Rnf152	8.01e-31	-0.415541	0.274	0.358	1.6e-27
1	Fam184a	3.15e-30	-0.477271	0.506	0.542	6.29e-27
1	Grm3	9.64e-30	-0.681246	0.563	0.595	1.93e-26
1	Atp1a2	1.51e-29	-1.23584	0.425	0.451	3.02e-26
1	Arhgap29	2.11e-29	-0.263307	0.299	0.341	4.23e-26
1	Pparg	8.06e-29	0.289396	0.424	0.25	1.61e-25
1	Rph3a	9.99e-29	-0.390582	0.35	0.401	2e-25
1	St18	1.88e-28	-1.16332	0.387	0.439	3.76e-25
1	Cnih3	7.79e-28	0.435008	0.433	0.251	1.56e-24
1	Baiap3	1.07e-27	-0.299964	0.318	0.356	2.14e-24
1	Shroom3	1.23e-27	-0.272397	0.19	0.283	2.46e-24
1	Astn2	2.25e-27	-0.463234	0.69	0.681	4.5e-24
1	Serinc5	3.81e-27	0.286635	0.451	0.307	7.62e-24
1	Apod	3.01e-26	-0.6056	0.633	0.634	6.02e-23
1	Prr5l	4.4e-26	-0.943712	0.343	0.393	8.79e-23
1	Arhgap24	7.79e-26	-0.495728	0.387	0.424	1.56e-22
1	Neat1	9.55e-26	-0.888747	0.372	0.415	1.91e-22
1	Cacna2d2	6.61e-25	-0.447702	0.339	0.387	1.32e-21
1	Colec12	2.1e-24	-0.414841	0.251	0.268	4.21e-21
1	Tenm3	2.39e-24	-0.484221	0.584	0.607	4.77e-21
1	Slc1a2	1.17e-23	-0.954641	0.463	0.478	2.35e-20
1	Aspa	1.41e-23	-0.839367	0.409	0.443	2.82e-20
1	Dock2	1.88e-23	-0.305945	0.296	0.348	3.76e-20
1	Mob3b	2.74e-23	-0.343929	0.439	0.321	5.48e-20
1	Gab1	5.22e-23	-0.68336	0.326	0.367	1.04e-19
1	Gm42413	1.64e-22	-0.302053	0.303	0.346	3.28e-19
1	Cdk19	6.92e-22	-0.667934	0.476	0.502	1.38e-18
1	Ugt8a	7.9e-22	-0.638734	0.442	0.458	1.58e-18
1	Clmp	2.15e-21	-0.26985	0.351	0.369	4.29e-18
1	Ephb1	2.28e-21	-0.530827	0.502	0.529	4.57e-18
1	Chd7	3.25e-21	-0.62646	0.449	0.447	6.49e-18
1	Cp	4.91e-21	-0.471302	0.314	0.348	9.83e-18
1	Fgf1	7.02e-21	-0.546671	0.455	0.465	1.4e-17
1	Slc7a2	1.57e-20	-0.261481	0.308	0.222	3.14e-17
1	Vwc2	2.12e-20	-0.430474	0.332	0.366	4.24e-17
1	Maf	9.87e-20	-0.506372	0.255	0.306	1.97e-16
1	Ptprz1	1.26e-19	-0.680032	0.628	0.615	2.52e-16
1	Htr2c	2.54e-19	-0.579573	0.465	0.498	5.08e-16
1	Gm44188	3.48e-19	0.303573	0.517	0.428	6.95e-16
1	Vwc2l	3.67e-19	-0.456236	0.373	0.389	7.34e-16
1	Gli3	7e-19	-0.421941	0.31	0.305	1.4e-15
1	1700047M11Rik	2.13e-18	-0.254876	0.324	0.234	4.26e-15
1	Tmcc3	3.77e-18	-0.639156	0.605	0.58	7.55e-15
1	Coro6	9.47e-18	-0.339665	0.373	0.392	1.89e-14
1	Rbms3	1.12e-17	-0.626358	0.625	0.596	2.24e-14
1	Cpq	1.68e-17	-0.558612	0.419	0.434	3.35e-14
1	Gm4876	1.92e-17	-0.392379	0.515	0.395	3.84e-14
1	Pdgfra	2.03e-17	-0.40864	0.371	0.259	4.06e-14
1	Mobp	2.65e-17	-0.818414	0.382	0.411	5.3e-14
1	Il1rapl2	4.54e-17	-0.441034	0.6	0.479	9.08e-14
1	Esrrg	1.09e-16	-0.549771	0.589	0.579	2.19e-13
1	Adipor2	1.15e-16	-0.693323	0.554	0.562	2.31e-13
1	Fgfr3	1.15e-15	-0.360111	0.309	0.321	2.29e-12
1	Pcdh15	1.34e-15	-0.423868	0.704	0.695	2.68e-12
1	Elavl2	1.75e-15	-0.50878	0.554	0.547	3.5e-12
1	Anln	2.3e-15	-0.569464	0.299	0.328	4.61e-12
1	Rnf220	2.81e-15	-0.933886	0.523	0.517	5.63e-12
1	Usp29	9.44e-15	-0.329488	0.649	0.635	1.89e-11
1	Nfia	1.27e-14	-0.635194	0.646	0.601	2.54e-11
1	Galnt13	3.55e-14	-0.486697	0.651	0.623	7.1e-11
1	Gad2	4.08e-14	-0.490048	0.375	0.388	8.17e-11
1	Igsf11	1.05e-13	-0.366344	0.62	0.483	2.11e-10
1	D030068K23Rik	2.74e-13	-0.338447	0.432	0.443	5.48e-10
1	Serpine2	2.77e-13	-0.424098	0.404	0.417	5.53e-10
1	Pla2g7	3.06e-13	-0.278894	0.472	0.366	6.11e-10
1	Nhsl1	3.68e-13	-0.650682	0.305	0.312	7.37e-10
1	Elovl7	6.06e-13	-0.47118	0.357	0.374	1.21e-09
1	Folh1	1.31e-12	-0.407166	0.217	0.267	2.63e-09
1	Mpp6	1.92e-12	-0.443941	0.513	0.497	3.84e-09
1	Arhgap31	2.06e-12	-0.40606	0.341	0.346	4.13e-09
1	Fhod3	3.29e-12	-0.414995	0.458	0.441	6.58e-09
1	Slc26a4	3.35e-12	0.374785	0.354	0.123	6.71e-09
1	Pde8a	3.87e-12	-0.427447	0.378	0.386	7.74e-09
1	Crtac1	4.22e-12	0.276189	0.435	0.335	8.44e-09
1	Cntn6	4.52e-12	-0.371147	0.527	0.526	9.04e-09
1	Spock3	7.04e-12	-0.335184	0.681	0.667	1.41e-08
1	Mpped1	7.28e-12	0.288412	0.363	0.258	1.46e-08
1	Gm26905	9.7e-12	-0.276332	0.675	0.543	1.94e-08
1	Fa2h	1.36e-11	-0.528812	0.353	0.368	2.73e-08
1	Fkbp5	1.92e-11	-0.325285	0.538	0.422	3.84e-08
1	Utrn	2.37e-11	-0.621957	0.496	0.477	4.74e-08
1	Phldb2	2.51e-11	-0.390738	0.347	0.339	5.01e-08
1	Trps1	2.71e-11	-0.453058	0.604	0.58	5.42e-08
1	Edil3	2.75e-11	-0.326953	0.862	0.725	5.49e-08
1	RP23-44H21.1	3.25e-11	-0.434893	0.341	0.376	6.51e-08
1	Plpp3	3.48e-11	-0.570756	0.377	0.384	6.95e-08
1	Trpm3	3.6e-11	-0.571237	0.775	0.648	7.2e-08
1	Gm16168	3.72e-11	-0.48452	0.422	0.428	7.44e-08
1	Prox1	3.79e-11	-0.357044	0.312	0.349	7.58e-08
1	Prkd1	5.29e-11	-0.618588	0.479	0.456	1.06e-07
1	Sox10	2.26e-10	-0.414046	0.354	0.268	4.53e-07
1	Il1rap	2.65e-10	-0.251501	0.631	0.526	5.3e-07
1	Stard5	1.75e-09	-0.250492	0.351	0.377	3.5e-06
1	Sv2c	1.94e-09	-0.271094	0.345	0.334	3.89e-06
1	Galntl6	1.95e-09	-0.478631	0.841	0.647	3.9e-06
1	Glis3	5.19e-09	-0.340314	0.396	0.27	1.04e-05
1	Dcdc2a	7.09e-09	-0.254074	0.381	0.281	1.42e-05
1	Gjb6	1.06e-08	-0.274671	0.338	0.265	2.11e-05
1	Tmem196	1.5e-08	-0.273278	0.535	0.429	3.01e-05
1	Acss1	3.44e-08	-0.26985	0.273	0.289	6.88e-05
1	Pstpip2	3.51e-08	-0.465487	0.375	0.357	7.03e-05
1	Sgpp2	4.88e-08	-0.250292	0.367	0.332	9.76e-05
1	Cntnap2	7.77e-08	-0.466029	0.922	0.771	0.000155319
1	Fat3	8.11e-08	-0.395651	0.689	0.647	0.000162238
1	Zbtb7c	8.5e-08	-0.279909	0.369	0.367	0.000170053
1	Vcan	8.93e-08	-0.541835	0.362	0.359	0.000178651
1	Itpr2	1.02e-07	-0.548437	0.38	0.382	0.000204297
1	Svil	1.15e-07	-0.328828	0.362	0.367	0.000229702
1	Ubash3b	1.25e-07	-0.3706	0.379	0.379	0.000250564
1	Sdk1	1.36e-07	-0.687515	0.54	0.512	0.00027275
1	Epn2	2.21e-07	-0.299038	0.638	0.532	0.000441649
1	Tshz2	2.98e-07	-0.565314	0.53	0.501	0.000596496
1	Maml3	4.52e-07	-0.283453	0.485	0.476	0.000904922
1	Kcnc2	5.17e-07	-0.671128	0.554	0.511	0.00103337
1	Mbp	6.61e-07	-1.17273	0.554	0.517	0.00132149
1	Enpp2	7.53e-07	-0.735832	0.56	0.521	0.00150564
1	Ptpn13	8.11e-07	-0.385114	0.278	0.288	0.00162246
1	Grip1	8.84e-07	-0.25571	0.846	0.691	0.00176888
1	Sec14l5	9.79e-07	-0.438949	0.328	0.322	0.00195763
1	Gm13481	1.23e-06	0.377452	0.38	0.206	0.00246192
1	Thsd7a	1.27e-06	-0.423671	0.594	0.559	0.00254581
1	Apba1	2.16e-06	-0.266341	0.683	0.651	0.00432572
1	Gulp1	3.92e-06	-0.402072	0.358	0.344	0.00784356
1	Foxp2	4.15e-06	-0.845264	0.411	0.394	0.00830587
1	Chn2	5.82e-06	-0.38772	0.35	0.329	0.0116417
1	Slc1a3	7.53e-06	-0.530837	0.512	0.397	0.015056
1	Itih3	7.78e-06	-0.269015	0.44	0.355	0.0155569
1	Ptch1	1.02e-05	-0.381608	0.42	0.411	0.020332
1	Cyp27a1	1.39e-05	-0.313138	0.302	0.294	0.027817
1	Epb41	1.65e-05	-0.407298	0.519	0.496	0.0329805
1	Eya1	2.91e-05	-0.460969	0.333	0.253	0.0582328
1	Rgs20	3.2e-05	-0.336579	0.575	0.476	0.0640938
1	Slc7a11	3.79e-05	-0.510782	0.324	0.247	0.0758096
1	Hbb-bs	4.54e-05	-0.473666	0.325	0.311	0.0908859
1	Alcam	4.64e-05	-0.327353	0.695	0.638	0.0928867
1	Car2	6.16e-05	-0.550197	0.372	0.355	0.123227
1	Gm38505	7.17e-05	-0.810004	0.359	0.33	0.14348
1	Lpar1	0.000126869	-0.316375	0.318	0.309	0.253738
1	Bicc1	0.000216031	-0.417928	0.475	0.448	0.432063
1	Cald1	0.000220608	-0.254604	0.442	0.352	0.441216
1	Lhfp	0.000244441	-0.576703	0.396	0.375	0.488881
1	Itpkb	0.000262074	-0.30342	0.391	0.306	0.524148
1	Sgcz	0.000276937	-0.263774	0.755	0.707	0.553875
1	Dock5	0.000287224	-0.473177	0.333	0.322	0.574448
1	Slco1c1	0.000384794	-0.313995	0.357	0.308	0.769588
1	Col11a1	0.000562911	-0.47796	0.379	0.358	1
1	Map7	0.000641448	-0.434417	0.714	0.627	1
1	Gm28905	0.000659463	-0.443309	0.484	0.467	1
1	Pde7b	0.000767511	-0.483376	0.539	0.501	1
1	Gm26883	0.000892174	-0.535045	0.528	0.495	1
1	F3	0.000921479	-0.31493	0.412	0.337	1
1	Adam12	0.00172297	-0.673269	0.415	0.348	1
1	Cped1	0.00196414	-0.633652	0.326	0.294	1
1	Luzp2	0.00208691	-0.686068	0.674	0.596	1
1	Acss3	0.00216891	-0.37941	0.27	0.202	1
1	Kcnh8	0.00219775	-0.287507	0.182	0.275	1
1	Plekhh1	0.00247525	-0.483207	0.341	0.343	1
1	Pdlim5	0.00265627	-0.441917	0.367	0.339	1
1	Sncaip	0.0043782	-0.378244	0.456	0.425	1
1	Ppp1r16b	0.00505583	-0.383057	0.512	0.437	1
1	Klhl1	0.00661548	-0.5377	0.377	0.337	1
1	Mcc	0.0075446	-0.50518	0.467	0.423	1
1	A830036E02Rik	0.00789363	0.27634	0.282	0.116	1
1	Hapln2	0.00873842	-0.428562	0.456	0.427	1
2	St18	0	2.63877	0.961	0.386	0
2	Mbp	0	2.63213	1	0.478	0
2	Prr5l	0	2.41872	0.927	0.34	0
2	Plcl1	0	2.29398	0.997	0.686	0
2	St6galnac3	0	2.23609	0.982	0.575	0
2	Mobp	0	2.20198	0.893	0.364	0
2	Slc24a2	0	2.15962	0.999	0.728	0
2	Aspa	0	2.12507	0.884	0.399	0
2	Rnf220	0	2.06858	0.905	0.483	0
2	Map7	0	2.01215	0.972	0.607	0
2	Anln	0	1.9814	0.749	0.287	0
2	Dock10	0	1.92388	0.96	0.581	0
2	Adipor2	0	1.9142	0.859	0.534	0
2	Edil3	0	1.89119	0.991	0.718	0
2	Mog	0	1.81423	0.796	0.442	0
2	Ugt8a	0	1.80688	0.772	0.428	0
2	Cdh19	0	1.70542	0.796	0.447	0
2	Sec14l5	0	1.70504	0.686	0.29	0
2	Mag	0	1.70324	0.775	0.466	0
2	Plp1	0	1.69722	1	0.937	0
2	Enpp2	0	1.69065	0.885	0.494	0
2	Fa2h	0	1.6796	0.713	0.335	0
2	Gjc3	0	1.66783	0.798	0.395	0
2	Cdk19	0	1.66055	0.828	0.47	0
2	Car2	0	1.62652	0.735	0.324	0
2	Hapln2	0	1.5995	0.66	0.41	0
2	RP23-44H21.1	0	1.57989	0.639	0.348	0
2	Plekhh1	0	1.5794	0.659	0.315	0
2	Tmeff2	0	1.57426	0.984	0.766	0
2	Daam2	0	1.57334	0.74	0.359	0
2	Neat1	0	1.5514	0.796	0.376	0
2	Gab1	0	1.53668	0.713	0.331	0
2	Pstpip2	0	1.52682	0.654	0.333	0
2	Pacrg	0	1.51894	0.772	0.516	0
2	Gm16168	0	1.50789	0.673	0.406	0
2	Pde8a	0	1.49404	0.631	0.363	0
2	Ppp1r16b	0	1.49084	0.701	0.423	0
2	Pex5l	0	1.48438	0.94	0.657	0
2	Grm3	0	1.47944	0.837	0.569	0
2	Elovl7	0	1.46852	0.612	0.35	0
2	Zfp536	0	1.45104	0.856	0.528	0
2	Zeb2	0	1.40589	0.925	0.562	0
2	Ermn	0	1.39569	0.581	0.263	0
2	Rab31	0	1.38835	0.725	0.433	0
2	RP24-263G24.2	0	1.36325	0.548	0.221	0
2	Elmo1	0	1.35728	0.914	0.666	0
2	Cdh20	0	1.32658	0.771	0.474	0
2	Igsf11	0	1.30472	0.776	0.474	0
2	Ptprk	0	1.14766	0.863	0.634	0
2	Runx1t1	0	-1.01714	0.037	0.585	0
2	Kirrel3	0	-1.11885	0.293	0.772	0
2	Galnt13	0	-1.11998	0.14	0.67	0
2	Sorbs2os	0	-1.15962	0.122	0.623	0
2	Brinp1	0	-1.16533	0.091	0.671	0
2	Negr1	0	-1.22981	0.551	0.876	0
2	Astn2	0	-1.23825	0.235	0.722	0
2	Pbx1	0	-1.26923	0.276	0.82	0
2	Grm7	0	-1.28078	0.421	0.807	0
2	Cntnap5b	0	-1.28175	0.128	0.616	0
2	Cacna1e	0	-1.31523	0.197	0.683	0
2	Fat3	0	-1.34575	0.229	0.689	0
2	Rmst	0	-1.37544	0.096	0.619	0
2	Robo2	0	-1.4086	0.213	0.699	0
2	Epha5	0	-1.45291	0.159	0.731	0
2	Sorbs2	0	-1.45676	0.195	0.719	0
2	Opcml	0	-1.46971	0.48	0.838	0
2	Usp29	0	-1.49962	0.118	0.683	0
2	Cacnb2	0	-1.53464	0.181	0.747	0
2	Cntn4	0	-1.57832	0.246	0.717	0
2	Tenm1	0	-1.58301	0.214	0.718	0
2	Dlgap2	0	-1.59555	0.102	0.671	0
2	Brinp3	0	-1.60487	0.214	0.76	0
2	Kcnb2	0	-1.60895	0.172	0.693	0
2	Lhfpl3	0	-1.60958	0.21	0.706	0
2	Tnr	0	-1.61372	0.211	0.714	0
2	Dpp10	0	-1.62864	0.207	0.703	0
2	Kcnq5	0	-1.63609	0.159	0.648	0
2	Arpp21	0	-1.65207	0.2	0.709	0
2	Pde10a	0	-1.66126	0.115	0.717	0
2	Pcdh7	0	-1.67038	0.296	0.847	0
2	Sgcd	0	-1.67256	0.19	0.669	0
2	Gpc6	0	-1.68609	0.148	0.696	0
2	Car10	0	-1.69737	0.149	0.735	0
2	Kalrn	0	-1.71334	0.129	0.773	0
2	Hs6st3	0	-1.72684	0.124	0.634	0
2	Grin2a	0	-1.7365	0.133	0.695	0
2	Cntnap5a	0	-1.74489	0.177	0.72	0
2	Gria1	0	-1.77961	0.17	0.759	0
2	Erc2	0	-1.80385	0.234	0.777	0
2	Prkg1	0	-1.83474	0.301	0.759	0
2	Grip1	0	-1.90014	0.168	0.756	0
2	Mgat4c	0	-1.90225	0.144	0.729	0
2	Syt1	0	-1.90229	0.317	0.845	0
2	Frmpd4	0	-1.90261	0.165	0.734	0
2	Lingo2	0	-1.94934	0.315	0.8	0
2	Dgkb	0	-1.95871	0.296	0.805	0
2	Dab1	0	-1.99442	0.208	0.772	0
2	Grm5	0	-2.01993	0.181	0.837	0
2	Nrg1	0	-2.05108	0.243	0.748	0
2	Sgcz	0	-2.09832	0.245	0.754	0
2	Celf2	0	-2.15336	0.348	0.923	0
2	Cntn5	0	-2.18824	0.159	0.721	0
2	Rbfox1	0	-2.20263	0.196	0.832	0
2	Asic2	0	-2.21507	0.25	0.8	0
2	Kcnd2	0	-2.26095	0.293	0.874	0
2	Cntnap2	0	-2.33528	0.295	0.832	0
2	Lrrtm4	0	-2.46565	0.273	0.851	0
2	Nrxn3	0	-2.5341	0.336	0.885	0
2	Kcnip4	0	-2.59759	0.366	0.858	0
2	Trpm3	0	-2.71977	0.159	0.707	0
2	Galntl6	2.11e-303	-2.03978	0.255	0.706	4.23e-300
2	Kcnh7	9.02e-301	-1.49287	0.176	0.659	1.8e-297
2	Bcas1	8.49e-297	1.25132	0.625	0.322	1.7e-293
2	Mctp1	1.55e-292	-1.08083	0.101	0.591	3.1e-289
2	Sox5	3.4e-292	-1.33407	0.072	0.573	6.79e-289
2	Ryr3	4.34e-292	-1.28847	0.099	0.608	8.69e-289
2	Epha6	4.86e-291	-1.71286	0.232	0.682	9.72e-288
2	Gabrb2	3.52e-285	-1.12564	0.147	0.628	7.04e-282
2	Gpr158	1.08e-280	-1.13407	0.319	0.735	2.16e-277
2	Fam19a1	3.23e-279	-1.69808	0.217	0.656	6.47e-276
2	Galnt18	1.2e-277	-0.925169	0.06	0.529	2.4e-274
2	Gm28376	3.75e-276	1.29944	0.69	0.461	7.51e-273
2	Cdh12	3.86e-276	-0.991727	0.089	0.535	7.72e-273
2	Khdrbs2	8.62e-275	-1.30803	0.161	0.632	1.72e-271
2	Kctd16	8.74e-275	-1.24017	0.241	0.677	1.75e-271
2	Tenm3	1.16e-274	-1.51159	0.169	0.643	2.31e-271
2	Grm1	3.52e-274	-1.01671	0.123	0.599	7.04e-271
2	Gabra2	5.66e-267	-0.988902	0.145	0.633	1.13e-263
2	Cdh18	2.93e-264	-1.64735	0.204	0.65	5.86e-261
2	Egfem1	8.53e-264	-1.43594	0.185	0.62	1.71e-260
2	Il1rap	2.7e-261	1.24672	0.711	0.523	5.4e-258
2	Cacna2d1	1.19e-259	-1.23659	0.234	0.673	2.38e-256
2	Slc35f1	5.26e-253	-1.28186	0.256	0.679	1.05e-249
2	Ptgds	1.07e-251	0.428711	0.921	0.901	2.13e-248
2	Gm37459	1.27e-251	1.29197	0.685	0.483	2.54e-248
2	Pdzrn4	9.7e-251	-1.26942	0.208	0.631	1.94e-247
2	4930419G24Rik	1.91e-247	1.14734	0.736	0.549	3.82e-244
2	Aff2	3.82e-247	-0.651892	0.191	0.639	7.64e-244
2	Zfp804a	5.84e-247	-1.11676	0.119	0.57	1.17e-243
2	Caln1	1.94e-246	-1.15565	0.154	0.599	3.87e-243
2	Nkain3	9.8e-246	-1.3795	0.186	0.612	1.96e-242
2	Chrm3	2.48e-245	-1.34321	0.167	0.609	4.97e-242
2	Mpp6	2.91e-245	-0.846418	0.087	0.535	5.82e-242
2	Zfpm2	1.75e-239	-1.08472	0.163	0.612	3.51e-236
2	Pde7b	4.91e-238	-0.978971	0.099	0.541	9.81e-235
2	A230001M10Rik	9.34e-238	1.54707	0.554	0.278	1.87e-234
2	Grb14	1.46e-237	1.2877	0.629	0.408	2.92e-234
2	Clstn2	2.52e-235	-1.31071	0.172	0.599	5.04e-232
2	Ldb2	5.09e-235	-1.07162	0.098	0.556	1.02e-231
2	Hcn1	2.88e-234	-1.16941	0.161	0.617	5.77e-231
2	Dcc	1.41e-232	-1.1117	0.41	0.772	2.81e-229
2	Zmat4	2.45e-232	-1.07094	0.131	0.558	4.89e-229
2	Cntn6	1.58e-231	-0.941495	0.122	0.562	3.16e-228
2	A330015K06Rik	3.59e-230	1.17205	0.699	0.513	7.19e-227
2	Cnksr2	9.16e-230	-0.901444	0.115	0.557	1.83e-226
2	Efna5	2.4e-227	-1.12115	0.149	0.588	4.8e-224
2	Frmd4b	2.63e-227	1.0279	0.679	0.484	5.26e-224
2	Pitpnc1	3.56e-226	-1.28474	0.191	0.592	7.11e-223
2	Slc2a13	1.85e-224	-0.988702	0.099	0.564	3.69e-221
2	Sorcs1	6.02e-222	0.930165	0.768	0.628	1.2e-218
2	Apod	1.16e-221	1.00455	0.745	0.624	2.33e-218
2	Gria3	1.6e-221	-1.14269	0.342	0.707	3.2e-218
2	Gabrg3	4.37e-221	-1.50417	0.27	0.634	8.75e-218
2	Adarb2	4.81e-221	-1.8014	0.146	0.568	9.63e-218
2	Rbms3	1.54e-219	-1.26077	0.251	0.63	3.09e-216
2	Cit	6.88e-219	-0.964305	0.157	0.588	1.38e-215
2	D7Ertd443e	7.67e-218	1.17463	0.52	0.303	1.53e-214
2	5730522E02Rik	3.83e-217	-1.20085	0.154	0.576	7.67e-214
2	Unc13c	9.94e-216	-1.21448	0.067	0.529	1.99e-212
2	Dapk1	2.23e-215	-0.876257	0.074	0.523	4.47e-212
2	Esrrg	9.97e-214	-1.22453	0.22	0.612	1.99e-210
2	Fam19a2	5e-212	-1.31788	0.221	0.608	1e-208
2	Xylt1	1.82e-210	-1.1714	0.174	0.578	3.65e-207
2	Nell2	4.06e-209	-0.788174	0.167	0.577	8.12e-206
2	Pcsk2	4.21e-206	-1.11469	0.289	0.669	8.43e-203
2	A330102I10Rik	2.49e-204	-0.742051	0.152	0.55	4.97e-201
2	Cfap54	5.08e-202	-0.764866	0.177	0.564	1.02e-198
2	Luzp2	5.43e-202	-1.15096	0.234	0.638	1.09e-198
2	Gm15155	6.12e-202	-0.53792	0.116	0.497	1.22e-198
2	Tenm2	3.49e-201	-1.22301	0.707	0.855	6.99e-198
2	Pde1a	3.9e-200	-1.41488	0.145	0.563	7.81e-197
2	Wdr17	7.98e-198	-1.55266	0.224	0.602	1.6e-194
2	Etl4	8.78e-197	-1.55742	0.29	0.646	1.76e-193
2	Inpp4b	3.72e-196	-1.15225	0.215	0.591	7.45e-193
2	Gm11418	3.44e-195	-0.485845	0.002	0.415	6.88e-192
2	9630028H03Rik	1.22e-194	-0.824354	0.064	0.525	2.44e-191
2	Scn9a	1.27e-194	-0.996047	0.244	0.606	2.54e-191
2	Sox10	4.3e-191	1.02388	0.491	0.259	8.6e-188
2	Fstl5	1.75e-189	-0.912035	0.167	0.543	3.5e-186
2	Npsr1	1.76e-187	1.36726	0.524	0.352	3.51e-184
2	Kcnt2	4.32e-187	-0.828431	0.059	0.497	8.64e-184
2	Shisa9	4.91e-187	-1.04064	0.205	0.595	9.82e-184
2	Zcchc16	1.09e-186	-0.983267	0.196	0.562	2.18e-183
2	Unc5d	2.33e-185	-1.65784	0.26	0.624	4.67e-182
2	Prkag2	9.34e-185	-1.01147	0.073	0.52	1.87e-181
2	Rgs6	3.11e-184	-1.38632	0.205	0.573	6.23e-181
2	Nyap2	7.86e-184	-0.884083	0.24	0.584	1.57e-180
2	Nell1	3e-183	-1.0152	0.145	0.524	5.99e-180
2	Gpc5	1.16e-182	-2.21967	0.162	0.561	2.31e-179
2	Slc5a11	1.83e-182	0.858001	0.399	0.176	3.65e-179
2	A930011G23Rik	2.25e-182	-0.76101	0.062	0.488	4.51e-179
2	Elavl2	4.83e-182	-0.935957	0.188	0.579	9.66e-179
2	Slit3	1.38e-181	-1.4018	0.11	0.522	2.76e-178
2	Sdk1	2.22e-181	-1.16884	0.156	0.547	4.43e-178
2	Phldb1	3.34e-180	1.23514	0.572	0.389	6.67e-177
2	Khdrbs3	7.87e-180	-0.91925	0.194	0.577	1.57e-176
2	Gm26691	8.72e-180	-0.851142	0.175	0.548	1.74e-176
2	Ptprt	1.27e-179	-1.39273	0.227	0.587	2.54e-176
2	Mpped2	1.47e-179	-0.6085	0.122	0.523	2.94e-176
2	Camk2a	1.73e-179	-1.07287	0.195	0.581	3.46e-176
2	Adamts17	3.56e-179	-0.46656	0.012	0.446	7.12e-176
2	Pcdh15	3.75e-179	-1.09571	0.365	0.725	7.5e-176
2	Ptprz1	4.56e-179	-1.19971	0.292	0.645	9.12e-176
2	Il1rapl2	2.16e-177	-1.28516	0.159	0.523	4.31e-174
2	Fam189a1	2.24e-177	-1.03967	0.164	0.567	4.48e-174
2	Grm8	1.46e-173	-1.13163	0.217	0.578	2.93e-170
2	Nxph1	1.97e-171	-1.65961	0.118	0.52	3.93e-168
2	4930555F03Rik	5.08e-171	-1.30184	0.117	0.508	1.02e-167
2	Grin3a	1.81e-170	-0.843898	0.13	0.526	3.62e-167
2	Cacna2d3	1.19e-169	-1.19689	0.22	0.591	2.38e-166
2	Fam135b	2.18e-169	-0.919106	0.242	0.595	4.37e-166
2	Cyp27a1	3.52e-166	1.09239	0.468	0.28	7.04e-163
2	Ak5	1.44e-165	-0.861075	0.138	0.523	2.88e-162
2	Sphkap	1.89e-165	-0.730694	0.115	0.488	3.78e-162
2	Agmo	1.71e-163	0.991736	0.547	0.383	3.43e-160
2	Kcnd3	6.98e-163	-1.02216	0.162	0.553	1.4e-159
2	Rab3c	2.53e-161	-0.97758	0.171	0.555	5.05e-158
2	Acvr2a	9.56e-161	-0.473158	0.216	0.564	1.91e-157
2	Epb41	4.14e-160	-0.738493	0.161	0.529	8.28e-157
2	Nckap5	1.51e-158	-0.625895	0.1	0.487	3.01e-155
2	Gm26905	6.64e-158	-1.42432	0.272	0.583	1.33e-154
2	Dock5	2.51e-155	0.987644	0.503	0.307	5.02e-152
2	Prr16	1.37e-154	-1.02379	0.197	0.545	2.74e-151
2	Fgf13	4.83e-154	-1.03669	0.141	0.521	9.66e-151
2	Zfhx3	1.17e-152	-0.638875	0.106	0.49	2.33e-149
2	Tshz2	1.67e-152	-1.1157	0.167	0.534	3.33e-149
2	Dgkg	1.85e-152	-1.03066	0.138	0.521	3.71e-149
2	Kcnc2	1.1e-150	-1.27296	0.169	0.547	2.19e-147
2	Pip5k1b	3.26e-150	-0.73223	0.14	0.502	6.52e-147
2	A830018L16Rik	3.64e-150	-1.18748	0.223	0.57	7.28e-147
2	Atp10a	3.94e-150	-0.263471	0.014	0.333	7.88e-147
2	2023-03-11	1.52e-149	-0.434079	0.034	0.413	3.03e-146
2	Cpne8	3.85e-147	-0.454232	0.08	0.444	7.71e-144
2	9530026P05Rik	7.34e-147	-1.04732	0.149	0.49	1.47e-143
2	Epha7	1.38e-146	-0.67432	0.159	0.507	2.77e-143
2	Scd3	2.84e-146	0.732955	0.373	0.193	5.69e-143
2	Prrg1	2.31e-144	1.01754	0.458	0.308	4.62e-141
2	Zfp385b	3.72e-144	-0.785097	0.217	0.576	7.45e-141
2	Fam184a	3.45e-143	-0.572329	0.222	0.566	6.91e-140
2	Jph1	1.65e-142	1.0309	0.5	0.339	3.31e-139
2	Mef2c	4.77e-142	-0.95092	0.267	0.599	9.54e-139
2	Creb5	3.21e-141	1.04542	0.507	0.356	6.43e-138
2	Gm42413	5.67e-138	1.18568	0.492	0.327	1.13e-134
2	Msra	3.81e-137	-0.73582	0.162	0.521	7.61e-134
2	Nhs	3.89e-137	-0.903073	0.196	0.527	7.79e-134
2	Flrt2	3.53e-136	-0.747523	0.196	0.518	7.06e-133
2	Cep112	3.97e-136	-0.706464	0.242	0.547	7.94e-133
2	Trpc5	2.96e-133	-0.724762	0.093	0.467	5.93e-130
2	Hs3st4	8.03e-131	-1.43193	0.255	0.571	1.61e-127
2	Tox	4.84e-130	-0.542294	0.19	0.543	9.67e-127
2	2023-03-03	7.01e-130	-0.528769	0.008	0.405	1.4e-126
2	Lin7a	3.48e-128	-0.759305	0.206	0.523	6.95e-125
2	Gm15398	3.96e-128	-0.992225	0.225	0.546	7.93e-125
2	Srrm4	4.2e-128	-0.811158	0.188	0.522	8.39e-125
2	Prex2	7.69e-128	-0.849908	0.099	0.431	1.54e-124
2	Adcy2	2.04e-127	-0.91951	0.239	0.542	4.07e-124
2	Unc13b	2.48e-127	-0.555973	0.157	0.482	4.95e-124
2	D430041D05Rik	3.28e-127	-0.758438	0.23	0.553	6.56e-124
2	Sidt1	4.34e-127	-0.57702	0.041	0.426	8.67e-124
2	Adgrl2	3.14e-126	-0.639885	0.209	0.522	6.29e-123
2	Tmcc3	8.2e-126	0.692296	0.684	0.574	1.64e-122
2	Brinp2	2.25e-125	-0.713255	0.129	0.474	4.49e-122
2	Plekhg1	3.05e-125	1.03336	0.528	0.358	6.09e-122
2	Cdh8	9.04e-125	-0.453022	0.266	0.62	1.81e-121
2	Klhl29	1.46e-124	-0.957576	0.241	0.564	2.91e-121
2	Shisa6	1.73e-124	-0.887739	0.058	0.473	3.45e-121
2	Ptchd4	8.87e-124	-0.952354	0.181	0.509	1.77e-120
2	Gm26883	1.32e-123	-1.09347	0.203	0.525	2.65e-120
2	Hs3st5	1.5e-123	-0.886791	0.229	0.523	2.99e-120
2	Neto1	2.08e-122	-0.75544	0.149	0.482	4.16e-119
2	Tmem108	2.83e-122	-0.606441	0.243	0.589	5.66e-119
2	Slc35f4	4.38e-122	-0.8277	0.255	0.561	8.77e-119
2	Nnat	5.47e-122	-1.33207	0.221	0.575	1.09e-118
2	Utrn	2.51e-121	-0.910101	0.182	0.505	5.02e-118
2	Fstl4	2.91e-121	-0.611785	0.158	0.449	5.83e-118
2	Sh3rf3	2.31e-120	-0.846929	0.134	0.504	4.61e-117
2	Ankfn1	1.32e-119	-0.394387	0.023	0.364	2.63e-116
2	Cadm2	3.29e-119	-0.602228	0.819	0.917	6.58e-116
2	Rorb	3.05e-118	-0.941489	0.069	0.423	6.11e-115
2	Fam65b	5.67e-118	-0.648737	0.145	0.474	1.13e-114
2	Klk6	1.02e-117	0.301377	0.118	0.354	2.05e-114
2	Pdzd2	2.36e-117	-0.632131	0.049	0.428	4.72e-114
2	Gm13944	2.49e-117	-0.34453	0.012	0.35	4.98e-114
2	Ppfia2	5.94e-117	-0.687097	0.466	0.747	1.19e-113
2	Kcnj6	1.38e-116	-0.859752	0.208	0.532	2.76e-113
2	RP23-231J2.1	2.27e-116	-1.2821	0.135	0.466	4.55e-113
2	Htr4	2.44e-116	-0.514002	0.004	0.389	4.88e-113
2	Thsd7b	3.64e-116	-0.9189	0.18	0.496	7.28e-113
2	Gm28928	1.18e-115	-1.24119	0.136	0.462	2.36e-112
2	Gm28905	4.91e-115	-0.725394	0.167	0.496	9.82e-112
2	Kcnh1	1.23e-114	-0.499739	0.057	0.407	2.46e-111
2	Kif26b	2.83e-114	-0.729504	0.174	0.493	5.65e-111
2	2010300C02Rik	3.22e-114	-0.450502	0.13	0.453	6.44e-111
2	Kcnab1	9.73e-114	0.92234	0.659	0.562	1.95e-110
2	Ndst3	8.68e-113	-0.67127	0.125	0.465	1.74e-109
2	Spock3	8.83e-113	0.720958	0.709	0.665	1.77e-109
2	Lama2	1.08e-111	0.601753	0.551	0.387	2.16e-108
2	Lrrc3b	3.98e-111	-0.347656	0.004	0.358	7.96e-108
2	Alk	1.95e-110	-0.730304	0.146	0.457	3.91e-107
2	St6galnac5	6.77e-110	-0.932997	0.145	0.487	1.35e-106
2	Adcy8	7.8e-110	-0.837676	0.131	0.489	1.56e-106
2	Nrp1	1.95e-109	-0.747822	0.172	0.489	3.9e-106
2	Slit2	5.09e-109	-1.00995	0.225	0.535	1.02e-105
2	Cldn14	8.64e-109	0.638812	0.315	0.105	1.73e-105
2	Slc1a2	5.97e-107	-1.15448	0.174	0.503	1.19e-103
2	Vwc2l	4.77e-106	-0.607072	0.022	0.42	9.54e-103
2	Gm16083	2.68e-105	-0.423602	0.044	0.365	5.35e-102
2	Gm21798	6.72e-105	-0.776567	0.149	0.488	1.34e-101
2	Neto2	1.39e-104	-0.392832	0.15	0.449	2.78e-101
2	Elavl4	4.24e-104	-0.726397	0.209	0.522	8.48e-101
2	Pcdh17	4.26e-104	-0.564032	0.299	0.599	8.52e-101
2	Cdh9	1.37e-103	-0.617016	0.075	0.404	2.75e-100
2	Cdh4	1.24e-102	-0.78782	0.084	0.473	2.48e-99
2	Ebf1	1.44e-101	-0.59194	0.047	0.34	2.88e-98
2	Pld5	1.98e-101	-0.543457	0.095	0.444	3.97e-98
2	Cdh13	2.52e-101	-1.06133	0.299	0.58	5.05e-98
2	Rasgrp3	8.58e-100	1.12326	0.425	0.261	1.72e-96
2	Dach1	1.52e-99	-0.671158	0.143	0.434	3.04e-96
2	Ptpro	6.46e-98	-0.682693	0.24	0.512	1.29e-94
2	Plce1	1.33e-97	-0.784466	0.034	0.414	2.66e-94
2	Pla2g4a	5.69e-97	0.902932	0.404	0.259	1.14e-93
2	Rph3a	1.08e-95	-0.501587	0.082	0.423	2.16e-92
2	Ccdc148	1.24e-95	-0.560298	0.169	0.482	2.48e-92
2	Ntng1	2.09e-95	-1.29456	0.22	0.519	4.17e-92
2	C77370	1.17e-94	-0.66737	0.219	0.507	2.35e-91
2	Efr3a	2.36e-94	-0.335184	0.16	0.474	4.73e-91
2	1700047M11Rik	3.83e-94	1.01943	0.378	0.232	7.66e-91
2	Kcnk2	3.04e-93	-0.671845	0.174	0.467	6.07e-90
2	Rreb1	8.09e-93	-0.673936	0.085	0.413	1.62e-89
2	Syndig1	9.26e-93	-0.550581	0.18	0.459	1.85e-89
2	Tiam2	1.14e-92	-0.343603	0.148	0.412	2.28e-89
2	Pcsk5	1.47e-92	-0.572803	0.047	0.415	2.95e-89
2	Ankrd55	2.94e-92	-0.618152	0.111	0.445	5.88e-89
2	Cers6	3.64e-92	-0.729563	0.236	0.514	7.28e-89
2	Camk4	5.99e-92	-0.725739	0.253	0.523	1.2e-88
2	Gulp1	7.06e-92	-0.519084	0.007	0.376	1.41e-88
2	Chst9	2.51e-91	-0.461417	0.066	0.383	5.02e-88
2	Cpq	3.29e-91	-0.548243	0.17	0.455	6.58e-88
2	Ccbe1	3.76e-91	-0.313586	0.035	0.362	7.52e-88
2	Zfp804b	1.67e-90	-0.538237	0.189	0.5	3.35e-87
2	Syt17	1.53e-89	-0.431656	0.037	0.34	3.05e-86
2	Gm43507	1.64e-89	-0.482399	0.036	0.42	3.29e-86
2	Kitl	1.65e-89	-0.250952	0.051	0.37	3.3e-86
2	Cpne4	3.46e-89	-0.805522	0.177	0.466	6.93e-86
2	Mcc	1.14e-87	-0.782541	0.127	0.455	2.29e-84
2	Gm13269	1.66e-87	-0.659389	0.004	0.434	3.33e-84
2	Gm13629	2.06e-87	-0.782348	0.287	0.537	4.11e-84
2	Trpc4	2.31e-87	-0.561523	0.059	0.412	4.61e-84
2	Pcdh19	3.03e-86	-0.435822	0.13	0.43	6.05e-83
2	Olfm3	5.08e-86	-0.881198	0.276	0.533	1.02e-82
2	Gm11099	1.36e-85	-0.524277	0.027	0.388	2.72e-82
2	Ano3	3.26e-85	-0.680713	0.214	0.486	6.52e-82
2	Arhgap42	5.54e-85	-0.43539	0.015	0.397	1.11e-81
2	Nos1ap	3.52e-84	-0.411498	0.3	0.568	7.03e-81
2	Vwc2	3.72e-84	-0.490795	0.113	0.385	7.44e-81
2	Itpkb	6.52e-84	-0.421655	0.007	0.343	1.3e-80
2	Cntnap5c	1.17e-83	-0.895362	0.154	0.449	2.35e-80
2	Svil	1.62e-83	-0.412406	0.11	0.389	3.25e-80
2	Myo16	1.85e-83	-0.682419	0.143	0.456	3.69e-80
2	Npas2	3.92e-82	-0.525731	0.038	0.389	7.85e-79
2	Spef2	4.22e-82	0.489735	0.361	0.25	8.43e-79
2	D030068K23Rik	1.2e-81	-0.722584	0.187	0.465	2.4e-78
2	Nrp2	1.41e-81	-0.363291	0.173	0.462	2.82e-78
2	Tmem196	2.6e-81	-0.30268	0.205	0.462	5.21e-78
2	Vat1l	1.33e-80	-0.506911	0.135	0.43	2.67e-77
2	Stxbp6	1.34e-80	0.820278	0.549	0.475	2.67e-77
2	Samd5	2.27e-80	-0.408112	0.087	0.427	4.54e-77
2	Ppp4r4	1.89e-79	-0.317816	0.12	0.4	3.77e-76
2	Tshz3	1.89e-79	-0.410034	0.01	0.39	3.78e-76
2	Iqgap2	3.15e-79	-0.404974	0.013	0.34	6.3e-76
2	Gm20754	5.06e-79	-0.837498	0.246	0.497	1.01e-75
2	Epha10	6.08e-79	-0.356113	0.132	0.418	1.22e-75
2	Tmtc4	2.17e-78	-0.661431	0.091	0.372	4.34e-75
2	Atp2b4	9.02e-78	-0.487244	0.192	0.462	1.8e-74
2	Cadps2	2.79e-77	-0.817478	0.197	0.469	5.57e-74
2	Maml3	3.74e-77	-0.441502	0.226	0.5	7.48e-74
2	Bcl11a	5.08e-76	-0.641756	0.158	0.441	1.02e-72
2	Htr2c	1.75e-75	-1.27138	0.246	0.517	3.49e-72
2	E130114P18Rik	2.01e-75	-0.351032	0.081	0.359	4.02e-72
2	Sox5os4	2.14e-75	-0.354255	0.003	0.336	4.29e-72
2	Gm15584	7.56e-75	-0.379599	0.067	0.391	1.51e-71
2	Kcnk13	1.31e-74	0.935084	0.427	0.332	2.63e-71
2	Itpr1	2.73e-74	-0.562699	0.23	0.497	5.46e-71
2	Plppr1	7.85e-74	-0.621628	0.175	0.444	1.57e-70
2	Gm9925	8.31e-74	-0.383327	0.073	0.346	1.66e-70
2	Ghr	1.57e-72	-0.474927	0.236	0.496	3.14e-69
2	Pdzrn3	1.17e-71	-0.60553	0.09	0.357	2.34e-68
2	Gabrg1	2.07e-71	-0.309789	0.142	0.394	4.14e-68
2	9530059O14Rik	2.24e-71	-0.483367	0.352	0.61	4.48e-68
2	Gda	3.12e-71	-0.374993	0.095	0.367	6.24e-68
2	L3mbtl4	4.79e-71	-0.291851	0.005	0.34	9.58e-68
2	Csgalnact1	6.97e-71	-0.732719	0.179	0.453	1.39e-67
2	Pigk	7.39e-71	-0.806575	0.298	0.561	1.48e-67
2	Sdk2	1.16e-70	-0.359396	0.101	0.402	2.32e-67
2	5530401A14Rik	1.99e-70	-0.335544	0.001	0.332	3.98e-67
2	Lrtm1	2.6e-70	-0.393257	0.006	0.343	5.2e-67
2	Epha3	3.02e-70	-0.649124	0.161	0.441	6.05e-67
2	Ptk2b	3.33e-70	-0.360842	0.066	0.345	6.66e-67
2	Plcxd3	6.48e-70	-0.780469	0.231	0.487	1.3e-66
2	Aifm3	7.44e-70	-0.645263	0.142	0.419	1.49e-66
2	Gm3764	7.98e-70	-1.11958	0.21	0.475	1.6e-66
2	Nxn	1.47e-69	-0.650001	0.122	0.398	2.93e-66
2	Kank1	1.71e-69	-0.385946	0.039	0.309	3.42e-66
2	Sncaip	3.58e-69	-0.682947	0.165	0.452	7.15e-66
2	Cacng3	4.98e-69	-0.321507	0.026	0.362	9.96e-66
2	Ppfibp1	3.85e-68	-0.592953	0.014	0.406	7.7e-65
2	Gm38505	8.17e-68	-0.657396	0.133	0.351	1.63e-64
2	Tead1	8.39e-68	-0.622627	0.07	0.407	1.68e-64
2	Sorcs3	1.56e-67	-0.477596	0.267	0.544	3.12e-64
2	Glis3	4.5e-67	-0.592582	0.032	0.307	9.01e-64
2	Lrrk2	7.63e-67	-0.317967	0.063	0.361	1.53e-63
2	Grik4	1.53e-66	-0.398656	0.217	0.492	3.05e-63
2	Ust	3.58e-66	-0.52573	0.147	0.418	7.16e-63
2	Rbms1	4.21e-66	-0.727497	0.252	0.5	8.42e-63
2	Ildr2	6.41e-66	-0.51041	0.123	0.407	1.28e-62
2	Flt3	1.42e-65	-0.318035	0.115	0.389	2.83e-62
2	Oxr1	1.8e-65	-0.455271	0.513	0.744	3.59e-62
2	Zfp521	2.28e-65	-0.63556	0.122	0.401	4.57e-62
2	P3h2	1.24e-64	-0.332339	0.053	0.369	2.49e-61
2	Arhgap29	4.66e-64	-0.439033	0.086	0.359	9.32e-61
2	Nwd2	4.72e-64	-0.540248	0.192	0.435	9.45e-61
2	Nhsl2	5.31e-64	-0.474889	0.072	0.384	1.06e-60
2	Tmtc2	6.49e-64	0.572164	0.606	0.551	1.3e-60
2	Ncam2	7.55e-64	0.302674	0.871	0.83	1.51e-60
2	Gabra5	1.01e-63	-0.281958	0.1	0.368	2.02e-60
2	Rnf182	2.13e-63	-0.304943	0.029	0.335	4.25e-60
2	Col25a1	2.57e-63	-1.03507	0.229	0.473	5.15e-60
2	Pou6f2	1.59e-62	-0.443268	0.002	0.317	3.19e-59
2	Necab1	2.13e-62	-0.515648	0.117	0.407	4.25e-59
2	Fstl1	5.78e-62	-0.407009	0.144	0.387	1.16e-58
2	Chsy3	8.81e-62	-0.588588	0.297	0.527	1.76e-58
2	Ar	1.58e-61	-0.335713	0.113	0.407	3.17e-58
2	Fbxl7	1.59e-61	-0.672314	0.044	0.365	3.19e-58
2	A330008L17Rik	1.99e-61	-0.548981	0.213	0.432	3.98e-58
2	Chrna7	1.46e-60	-0.444013	0.125	0.399	2.92e-57
2	Dchs2	1.54e-60	-0.263339	0.123	0.363	3.09e-57
2	Meis1	1.73e-60	0.706076	0.439	0.371	3.46e-57
2	Tmtc1	2.76e-60	-0.570593	0.242	0.488	5.52e-57
2	Mapk4	5.82e-60	-0.794308	0.074	0.409	1.16e-56
2	Eya2	6.22e-60	-0.327024	0.056	0.253	1.24e-56
2	Chrm2	2.1e-59	-0.531565	0.172	0.412	4.21e-56
2	Rasgrf2	4.14e-59	-0.56543	0.183	0.443	8.28e-56
2	Baiap3	5.04e-59	-0.425113	0.073	0.376	1.01e-55
2	Kcnip1	1.64e-58	-0.848508	0.243	0.478	3.29e-55
2	Ptprr	3.63e-58	-0.604743	0.2	0.456	7.26e-55
2	Vav3	8.51e-58	-0.51534	0.255	0.464	1.7e-54
2	Sox6	1.11e-57	-1.1437	0.184	0.452	2.22e-54
2	2900055J20Rik	1.35e-57	-0.558443	0.227	0.466	2.7e-54
2	Lix1	1.65e-57	-0.355721	0.144	0.381	3.3e-54
2	Rfx3	2.08e-57	-0.377715	0.405	0.653	4.15e-54
2	Atp13a4	2.46e-57	-0.404056	0.037	0.274	4.92e-54
2	Gm30382	2.61e-57	-0.629677	0.154	0.418	5.22e-54
2	Folh1	4.98e-57	0.737746	0.36	0.253	9.96e-54
2	Sgpp2	3.02e-56	-0.293636	0.13	0.355	6.04e-53
2	Atp1a2	5.74e-56	-1.18074	0.22	0.469	1.15e-52
2	Prox1	7.44e-56	0.877477	0.418	0.338	1.49e-52
2	Pdgfd	8.7e-56	-0.561523	0.05	0.321	1.74e-52
2	Grip1os2	2.04e-55	-0.479495	0.003	0.348	4.08e-52
2	Fhod3	2.79e-55	-0.608536	0.211	0.464	5.59e-52
2	Rtkn2	7.17e-55	0.917238	0.343	0.219	1.43e-51
2	Btbd11	1.14e-54	-0.608042	0.118	0.398	2.29e-51
2	Fign	2.19e-54	0.748335	0.495	0.44	4.38e-51
2	Cacng4	2.45e-54	-0.482962	0.045	0.369	4.9e-51
2	Dpyd	4.17e-54	-0.303637	0.338	0.579	8.35e-51
2	Slc4a4	4.22e-54	-1.19971	0.243	0.473	8.44e-51
2	Slc24a4	4.61e-54	-0.29377	0.035	0.328	9.23e-51
2	Hs6st2	6.34e-54	-0.513728	0.255	0.48	1.27e-50
2	Zbtb7c	2.95e-53	-0.37856	0.092	0.392	5.89e-50
2	Mboat1	4.67e-53	0.837296	0.332	0.207	9.35e-50
2	Cyp7b1	5.05e-53	-0.543126	0.171	0.413	1.01e-49
2	4921534H16Rik	8.33e-53	-0.438281	0.002	0.349	1.67e-49
2	Alcam	1.3e-52	-0.48386	0.431	0.664	2.6e-49
2	Cp	1.94e-52	-0.403752	0.136	0.363	3.89e-49
2	Sntb2	2.98e-52	-0.515904	0.216	0.444	5.96e-49
2	Spats2l	8e-52	-0.382217	0.147	0.4	1.6e-48
2	Sulf1	1.29e-51	-0.347359	0.008	0.321	2.59e-48
2	Tmem132d	1.58e-51	-0.347879	0.205	0.445	3.16e-48
2	Nova1	3.35e-51	-0.31161	0.304	0.549	6.69e-48
2	Actn2	7.03e-51	-0.267865	0.021	0.319	1.41e-47
2	Myo1e	9.17e-51	0.713953	0.386	0.321	1.83e-47
2	Coro6	7.76e-50	-0.356879	0.181	0.409	1.55e-46
2	Kcnmb2	8e-50	-0.912029	0.126	0.413	1.6e-46
2	Clic4	8.8e-50	0.727985	0.405	0.333	1.76e-46
2	Raver2	4e-49	-0.346254	0.009	0.34	7.99e-46
2	Nhsl1	6.56e-49	-0.810825	0.051	0.334	1.31e-45
2	Gli3	8.84e-49	-0.463248	0.108	0.323	1.77e-45
2	Runx2	1.21e-48	-0.337444	0.232	0.462	2.42e-45
2	Spon1	7.11e-48	-0.732387	0.26	0.474	1.42e-44
2	Rgs20	4.21e-47	-0.626374	0.296	0.504	8.42e-44
2	Htr7	1.88e-46	-0.276375	0.002	0.321	3.75e-43
2	Zdbf2	8.46e-46	-0.277378	0.231	0.449	1.69e-42
2	Oprm1	9.75e-46	-0.478541	0.24	0.442	1.95e-42
2	Dnah9	1.36e-45	-0.319179	0.04	0.317	2.71e-42
2	Sntg2	1.54e-45	-0.256537	0.004	0.32	3.08e-42
2	Tmem164	2.21e-45	-0.681128	0.187	0.421	4.42e-42
2	Nfasc	3.89e-45	0.650226	0.56	0.592	7.79e-42
2	Cdh11	1.19e-44	-0.349942	0.251	0.497	2.39e-41
2	Glra3	1.57e-44	-0.391413	0.198	0.397	3.15e-41
2	Pard3b	1.32e-43	-0.375592	0.235	0.462	2.63e-40
2	Crtac1	2.71e-43	-0.293852	0.112	0.368	5.42e-40
2	Myo5b	8.14e-43	-0.354007	0.012	0.324	1.63e-39
2	Gm10848	1.58e-42	-0.400296	0.002	0.336	3.17e-39
2	Adamts9	1.75e-42	-0.320853	0.038	0.302	3.51e-39
2	Arhgap6	3.42e-42	-0.691985	0.154	0.426	6.84e-39
2	Slc44a5	1.64e-41	-0.717466	0.189	0.429	3.28e-38
2	Eda	4.11e-41	-0.553294	0.255	0.456	8.21e-38
2	Foxp2	1.55e-40	-0.891855	0.179	0.415	3.09e-37
2	Epn2	3.04e-40	0.456579	0.553	0.543	6.08e-37
2	Cyp2j12	3.84e-40	0.916848	0.342	0.229	7.68e-37
2	A830082K12Rik	4.2e-40	-0.564615	0.26	0.456	8.39e-37
2	Adam12	1.2e-39	-0.740382	0.164	0.373	2.4e-36
2	Arhgef4	1.28e-39	-0.515392	0.175	0.395	2.56e-36
2	Kctd8	1.98e-39	-0.727067	0.237	0.452	3.97e-36
2	Tox3	1.78e-38	-0.278977	0.256	0.463	3.57e-35
2	Lmo4	2.7e-38	-0.459412	0.186	0.407	5.4e-35
2	Sparcl1	1.3e-37	-0.415965	0.403	0.618	2.61e-34
2	Man2a1	1.4e-37	-0.317474	0.221	0.429	2.8e-34
2	Mpped1	3.14e-37	-0.284724	0.007	0.294	6.29e-34
2	Enpp6	4.08e-37	1.05023	0.345	0.234	8.16e-34
2	Gad2	9.82e-37	-0.373682	0.192	0.404	1.96e-33
2	Klhl1	1.21e-36	-0.600555	0.14	0.359	2.41e-33
2	Slc16a2	1.24e-36	-0.489525	0.165	0.38	2.49e-33
2	Hcrtr2	1.82e-36	-0.311247	0.129	0.337	3.64e-33
2	6530403H02Rik	3.87e-36	-0.606278	0.106	0.305	7.75e-33
2	Tcerg1l	4.53e-36	-0.353773	0.047	0.349	9.06e-33
2	Itga8	6.55e-36	-0.255775	0.035	0.277	1.31e-32
2	Clmp	7.92e-36	-0.397004	0.152	0.386	1.58e-32
2	Gm17171	2.28e-35	-0.263524	0.021	0.294	4.56e-32
2	Homer1	2.98e-35	-0.310567	0.273	0.48	5.95e-32
2	B230323A14Rik	5.4e-35	-0.454977	0.008	0.308	1.08e-31
2	Tanc1	5.85e-35	0.566899	0.457	0.427	1.17e-31
2	Rerg	6.87e-35	-0.34488	0.117	0.336	1.37e-31
2	Cobll1	7.33e-35	0.792324	0.377	0.314	1.47e-31
2	Cntnap4	3.25e-34	-0.829323	0.271	0.469	6.5e-31
2	Kcnh8	4.65e-34	-0.268837	0.06	0.282	9.29e-31
2	Abca8a	6.33e-34	0.897908	0.365	0.309	1.27e-30
2	Tmem132c	1.99e-33	-0.312302	0.125	0.363	3.98e-30
2	Nkx2-2os	2.03e-33	0.6778	0.317	0.243	4.06e-30
2	Bcl11b	3.7e-33	-0.375374	0.155	0.372	7.4e-30
2	Itgbl1	4.93e-33	-0.547318	0.159	0.397	9.86e-30
2	Arhgap24	5.61e-33	-0.393777	0.226	0.437	1.12e-29
2	Galnt14	1.13e-32	-0.445841	0.087	0.355	2.27e-29
2	Cped1	6.02e-32	-0.78728	0.067	0.319	1.2e-28
2	Ammecr1	1.58e-31	-0.326196	0.271	0.461	3.16e-28
2	Dcdc2a	1.62e-31	-0.333302	0.026	0.316	3.24e-28
2	Prkcg	4.49e-31	-0.449816	0.135	0.374	8.99e-28
2	Ephb1	4.96e-31	0.645171	0.508	0.527	9.91e-28
2	Grik3	6.03e-31	-0.429193	0.191	0.407	1.21e-27
2	A330033J07Rik	8.04e-31	-0.335709	0.004	0.315	1.61e-27
2	Rab37	7.75e-30	0.575737	0.327	0.265	1.55e-26
2	Ppp1r1a	8.21e-30	-0.333934	0.066	0.301	1.64e-26
2	Tmem178	9.22e-30	-0.257379	0.14	0.346	1.84e-26
2	Sv2c	2.27e-29	-0.319417	0.144	0.352	4.54e-26
2	Hlf	3.21e-29	-0.47681	0.149	0.365	6.42e-26
2	Fkbp5	1.54e-28	0.252339	0.456	0.434	3.09e-25
2	Gm12239	1.8e-28	-0.260053	0.08	0.313	3.6e-25
2	Wbscr17	5.46e-28	-0.28728	0.379	0.571	1.09e-24
2	Lpar1	1.36e-27	0.720035	0.341	0.307	2.72e-24
2	Pde1c	2.03e-27	0.484969	0.388	0.381	4.06e-24
2	Htr1f	2.18e-27	-0.459068	0.241	0.441	4.35e-24
2	Tmem132cos	2.95e-27	-0.259584	0.121	0.316	5.89e-24
2	Dpf3	9.84e-27	-0.380232	0.162	0.35	1.97e-23
2	Kcnn3	2.11e-26	-0.41632	0.139	0.381	4.22e-23
2	Gm26565	2.87e-26	-0.309172	0.002	0.307	5.73e-23
2	Lmo3	6.6e-26	-0.4963	0.231	0.404	1.32e-22
2	Gabra4	1.04e-25	-0.37876	0.189	0.383	2.07e-22
2	Col19a1	4.63e-25	-0.38468	0.04	0.304	9.27e-22
2	Sfmbt2	4.98e-25	-0.313167	0.121	0.37	9.97e-22
2	Gpc3	6.85e-25	-0.259908	0.091	0.307	1.37e-21
2	Nell1os	7.26e-25	-0.283463	0.018	0.284	1.45e-21
2	Cdh7	1.6e-24	-0.413114	0.231	0.412	3.2e-21
2	Lhfp	1.69e-24	-0.747399	0.201	0.393	3.37e-21
2	Prima1	6.16e-24	0.737569	0.337	0.273	1.23e-20
2	Cemip	7.04e-24	-0.363577	0.08	0.303	1.41e-20
2	Arhgef26	9.78e-24	-0.498337	0.128	0.355	1.96e-20
2	Gfra1	1.02e-23	-0.333762	0.192	0.367	2.03e-20
2	4930509J09Rik	3.32e-23	-0.582114	0.197	0.372	6.64e-20
2	Frmpd3	3.48e-23	-0.485278	0.141	0.381	6.96e-20
2	Mob3b	3.67e-23	0.920582	0.366	0.331	7.33e-20
2	Ccnd2	3.87e-23	-0.330592	0.124	0.343	7.74e-20
2	Slc6a11	4.04e-23	-0.4604	0.207	0.389	8.08e-20
2	Grik1	7.89e-23	-0.419528	0.231	0.412	1.58e-19
2	Fras1	2.97e-22	-0.501515	0.157	0.365	5.94e-19
2	Cnr1	9.04e-22	-0.286624	0.131	0.343	1.81e-18
2	Adamts3	1.27e-21	-0.251132	0.146	0.354	2.55e-18
2	Pde2a	1.84e-21	-0.396327	0.182	0.383	3.68e-18
2	Tgfbr3	4.11e-21	-0.407197	0.217	0.402	8.22e-18
2	Gm15261	8.14e-21	-0.725448	0.256	0.425	1.63e-17
2	Mertk	4.71e-20	-0.793349	0.089	0.341	9.42e-17
2	Prkcq	1.12e-19	0.514802	0.301	0.251	2.24e-16
2	Sema3a	1.26e-19	-0.315837	0.156	0.346	2.53e-16
2	Bcas1os2	1.67e-19	0.737887	0.304	0.217	3.35e-16
2	Pde11a	2.12e-19	-0.313668	0.105	0.283	4.25e-16
2	Cpne7	8.02e-19	-0.608649	0.142	0.357	1.6e-15
2	Epb41l2	1.05e-18	0.294757	0.397	0.409	2.11e-15
2	Itpr2	1.71e-18	-0.395508	0.223	0.396	3.41e-15
2	4933413L06Rik	5.07e-18	-0.492718	0.177	0.356	1.01e-14
2	Pdgfra	5.46e-18	-0.325858	0.116	0.286	1.09e-14
2	Col11a1	6.19e-18	-0.565695	0.206	0.374	1.24e-14
2	Eya1	1.01e-17	-0.438241	0.088	0.277	2.03e-14
2	Dach2	3.52e-17	0.460665	0.198	0.327	7.04e-14
2	Etv1	3.95e-17	0.281227	0.355	0.364	7.9e-14
2	Reln	6.33e-17	-0.529133	0.081	0.333	1.27e-13
2	Cacna2d2	1.89e-16	-0.457679	0.214	0.396	3.79e-13
2	3110035E14Rik	3.22e-16	-0.32159	0.126	0.313	6.43e-13
2	Etv5	6.17e-16	-0.345573	0.206	0.376	1.23e-12
2	Tiam1	6.94e-16	-0.489717	0.227	0.403	1.39e-12
2	Rab27b	1.5e-15	-0.434073	0.234	0.395	3e-12
2	Cald1	1.63e-15	0.343849	0.349	0.363	3.26e-12
2	Gsg1l	2.15e-15	-0.279696	0.139	0.35	4.3e-12
2	Heg1	3.17e-15	0.656715	0.342	0.347	6.35e-12
2	Ror1	8.35e-15	-0.307619	0.118	0.313	1.67e-11
2	Gm44188	8.4e-15	-0.362401	0.317	0.449	1.68e-11
2	Sv2b	1.27e-14	-0.537152	0.261	0.424	2.53e-11
2	Sema3e	1.27e-14	-0.264483	0.13	0.321	2.55e-11
2	Trhde	6.64e-14	-0.502516	0.24	0.38	1.33e-10
2	Lrig1	6.8e-14	-0.379634	0.138	0.3	1.36e-10
2	Cntn3	1.99e-13	-0.312541	0.412	0.575	3.99e-10
2	Grid2	4.14e-13	-0.272799	0.764	0.843	8.29e-10
2	Cdh23	8.27e-13	-0.321407	0.05	0.28	1.65e-09
2	RP23-474J16.2	3.4e-12	-0.576722	0.148	0.337	6.81e-09
2	Phka1	6.1e-12	-0.475805	0.291	0.449	1.22e-08
2	Meis2	1.02e-11	-0.502941	0.263	0.403	2.03e-08
2	Ptpn13	3.28e-11	-0.375385	0.129	0.3	6.55e-08
2	Ptchd1	1.22e-10	-0.290732	0.242	0.385	2.43e-07
2	Slc17a7	1.74e-10	-0.284116	0.188	0.354	3.48e-07
2	Wls	1.87e-10	0.29077	0.34	0.367	3.74e-07
2	Parm1	2.04e-10	0.34018	0.333	0.367	4.09e-07
2	Bmpr1b	3.06e-10	-0.496395	0.146	0.292	6.13e-07
2	Hhip	4.62e-10	0.549653	0.27	0.246	9.24e-07
2	Dab2	5.96e-10	-0.320372	0.093	0.254	1.19e-06
2	Dock2	7.07e-10	-0.260128	0.253	0.35	1.41e-06
2	Slc39a12	8.38e-10	-0.486063	0.271	0.307	1.68e-06
2	Sema5b	1.62e-09	-0.30666	0.085	0.303	3.24e-06
2	Plpp4	2.69e-09	-0.320731	0.138	0.303	5.39e-06
2	Serpini1	3.13e-09	-0.255368	0.318	0.471	6.26e-06
2	Itga9	3.98e-09	-0.362714	0.164	0.332	7.97e-06
2	Mgll	5.75e-09	-0.346364	0.201	0.356	1.15e-05
2	Col23a1	7.36e-09	-0.427479	0.111	0.326	1.47e-05
2	Htra1	9.74e-09	0.323417	0.374	0.408	1.95e-05
2	Phldb2	1.36e-08	-0.318049	0.214	0.351	2.73e-05
2	Chn2	4.31e-08	0.344471	0.307	0.334	8.61e-05
2	Gm973	5.91e-08	-0.336108	0.131	0.316	0.000118285
2	Clybl	7.03e-08	-0.356278	0.17	0.328	0.000140555
2	Colec12	9.3e-08	-0.576706	0.197	0.272	0.00018594
2	Slc7a10	2.04e-07	-0.294812	0.184	0.326	0.000407254
2	Mlip	3.78e-07	-0.324697	0.199	0.353	0.000755091
2	Serpine2	7.22e-07	-0.465825	0.295	0.426	0.0014438
2	Rspo3	1.18e-06	-0.321632	0.137	0.326	0.0023523
2	Plekhh2	1.23e-06	0.495665	0.366	0.414	0.00245883
2	Arhgef37	1.82e-06	0.37137	0.304	0.342	0.00363852
2	Stk32a	3.12e-06	-0.40266	0.166	0.297	0.00623405
2	Slit1	5.29e-06	-0.481068	0.272	0.389	0.0105886
2	Ddah1	7.76e-06	-0.353113	0.179	0.347	0.0155118
2	Sema5a	1.52e-05	0.287888	0.265	0.395	0.0304163
2	Lama1	2.85e-05	-0.302301	0.162	0.26	0.0570082
2	Megf11	3.52e-05	-0.489304	0.249	0.38	0.0704873
2	Ntsr2	3.98e-05	-0.276059	0.262	0.321	0.0796055
2	Egfr	5.49e-05	-0.469111	0.269	0.321	0.109791
2	Ccdc141	8.1e-05	-0.264845	0.224	0.289	0.162083
2	Rfx4	8.49e-05	-0.372409	0.166	0.328	0.169867
2	Synpr	0.000102665	-0.311873	0.266	0.392	0.20533
2	Phkg1	0.000241804	-0.324121	0.246	0.307	0.483608
2	Maf	0.000242536	-0.483146	0.167	0.312	0.485073
2	Tns3	0.000248252	0.28712	0.283	0.334	0.496503
2	Tcf7l2	0.000312031	-0.357191	0.175	0.282	0.624063
2	Nwd1	0.000323918	-0.368667	0.098	0.263	0.647837
2	Adcy1	0.000356878	-0.352368	0.254	0.375	0.713756
2	Vstm2a	0.000714904	-0.282716	0.275	0.391	1
2	Abtb2	0.00166503	0.376667	0.302	0.351	1
2	Col26a1	0.00270229	-0.263763	0.01	0.256	1
2	Plagl1	0.00324026	0.320052	0.316	0.373	1
2	Gad1	0.00456838	-0.267559	0.186	0.324	1
2	Kcnh5	0.00460446	-0.329728	0.299	0.391	1
2	Zim1	0.00608737	-0.256485	0.241	0.345	1
2	Angpt1	0.00739857	-0.357551	0.226	0.347	1
3	Sgcz	7.72e-89	0.267066	0.907	0.696	1.54e-85
3	Cdh18	1.2e-87	0.354784	0.8	0.598	2.41e-84
3	Inpp4b	6.47e-81	0.36701	0.756	0.545	1.29e-77
3	Kcnb2	2.14e-79	0.268774	0.871	0.633	4.28e-76
3	Zfp804b	4e-78	0.379322	0.677	0.458	8e-75
3	Usp29	4.87e-73	0.275948	0.848	0.62	9.74e-70
3	Cntnap5b	3.1e-67	0.252269	0.757	0.561	6.21e-64
3	RP23-231J2.1	2.5e-65	0.312318	0.626	0.424	5e-62
3	Nell1	4.61e-49	0.273071	0.66	0.48	9.23e-46
3	Cped1	1.39e-40	-0.423913	0.263	0.301	2.78e-37
3	Nfib	9.63e-27	-0.431265	0.602	0.605	1.93e-23
3	Glis3	3.84e-26	-0.284432	0.272	0.286	7.68e-23
3	Slc7a11	2.97e-17	-0.253518	0.245	0.256	5.93e-14
3	Slc4a4	2.39e-12	-0.570935	0.432	0.456	4.78e-09
3	Lhfp	2.75e-12	-0.291564	0.503	0.367	5.49e-09
3	Mapk4	3.83e-11	-0.283358	0.387	0.381	7.65e-08
3	Ndrg2	2.71e-10	-0.318235	0.39	0.387	5.42e-07
3	Serpine2	2.77e-10	-0.264819	0.416	0.415	5.54e-07
3	Nhsl1	1.32e-09	-0.365668	0.323	0.31	2.64e-06
3	Gpc5	3.62e-09	-0.612801	0.647	0.519	7.23e-06
3	Sox6	5.59e-09	-0.426792	0.449	0.428	1.12e-05
3	Fbxl7	2.76e-08	-0.291862	0.355	0.337	5.51e-05
3	Sparcl1	2.55e-07	-0.42983	0.598	0.6	0.000509617
3	Slc1a3	6.65e-07	-0.357092	0.424	0.409	0.00132965
3	Colec12	3.71e-05	-0.26788	0.299	0.263	0.0741381
3	Trpm3	4.29e-05	-0.714726	0.77	0.653	0.0857452
3	Tmtc4	0.000331149	-0.319476	0.374	0.347	0.662298
3	Slc6a11	0.000473909	-0.291314	0.465	0.366	0.947817
3	Plce1	0.000721402	-0.374355	0.42	0.38	1
3	Dlc1	0.00116088	-0.258999	0.551	0.538	1
3	Slc39a12	0.00140682	-0.31463	0.345	0.301	1
3	Prex2	0.0021726	-0.279564	0.493	0.397	1
3	Pdgfd	0.00225475	-0.323869	0.363	0.294	1
3	Bmpr1b	0.00688336	-0.2612	0.345	0.275	1
4	Slc4a4	0	2.56153	0.99	0.424	0
4	Gpc5	0	2.21536	0.923	0.505	0
4	Slc6a11	0	1.94263	0.84	0.347	0
4	Slc39a12	0	1.94019	0.828	0.274	0
4	Gm3764	0	1.93572	0.912	0.426	0
4	Nhsl1	0	1.91966	0.821	0.281	0
4	Plce1	0	1.879	0.863	0.355	0
4	Pitpnc1	0	1.87108	0.921	0.539	0
4	Sparcl1	0	1.84632	0.959	0.579	0
4	Lrig1	0	1.81473	0.79	0.258	0
4	Ndrg2	0	1.74179	0.852	0.36	0
4	Slc1a2	0	1.69799	0.937	0.449	0
4	Luzp2	0	1.65143	0.916	0.587	0
4	Bmpr1b	0	1.6438	0.748	0.253	0
4	Slc7a10	0	1.63947	0.69	0.293	0
4	Rorb	0	1.61888	0.811	0.37	0
4	Lhfp	0	1.60668	0.781	0.354	0
4	Phka1	0	1.58382	0.833	0.413	0
4	Trps1	0	1.57132	0.937	0.562	0
4	Atp13a4	0	1.55131	0.727	0.227	0
4	Npas3	0	1.4655	0.987	0.677	0
4	Atp1a2	0	1.44028	0.956	0.419	0
4	Wdr17	0	1.41625	0.896	0.553	0
4	Trpm3	0	1.41424	0.952	0.645	0
4	Ptprz1	0	1.36849	0.94	0.598	0
4	Nfia	0	1.35532	0.936	0.587	0
4	Trp63	0	1.34803	0.628	0.124	0
4	Cdh20	0	1.33579	0.86	0.477	0
4	Apoe	0	1.28218	0.962	0.769	0
4	Etnppl	0	1.25525	0.632	0.15	0
4	Zbtb20	0	0.839735	0.99	0.827	0
4	Ppfia2	0	-1.53515	0.248	0.751	0
4	2023-03-01	0	-1.6733	0.225	0.731	0
4	Opcml	0	-1.69832	0.385	0.833	0
4	Epha6	0	-1.722	0.149	0.674	0
4	Grm7	0	-1.93209	0.354	0.8	0
4	Nrg1	0	-2.01598	0.205	0.736	0
4	Lrrtm4	0	-2.26093	0.412	0.826	0
4	Tenm2	0	-2.42898	0.355	0.871	0
4	Dcc	7.04e-302	-1.85564	0.314	0.767	1.41e-298
4	Cntnap2	1.95e-300	-2.17604	0.456	0.808	3.89e-297
4	Syt1	3.24e-296	-1.75057	0.495	0.82	6.47e-293
4	Lingo2	8.25e-293	-2.09046	0.404	0.781	1.65e-289
4	Cntn5	5.77e-290	-2.04893	0.221	0.701	1.15e-286
4	Edil3	3.19e-287	-1.62741	0.317	0.765	6.38e-284
4	Tmeff2	6.6e-285	-1.71688	0.425	0.805	1.32e-281
4	Ptprd	8.13e-285	-1.41448	0.781	0.94	1.63e-281
4	Kcnip4	1.86e-283	-2.19759	0.509	0.835	3.72e-280
4	Sox6	2.35e-281	1.20875	0.806	0.408	4.69e-278
4	Lama2	4.35e-280	1.32004	0.787	0.378	8.69e-277
4	Pcdh15	9.37e-280	-1.87043	0.26	0.721	1.87e-276
4	Rbfox1	7.57e-279	-1.71228	0.476	0.798	1.51e-275
4	Hs6st3	3.51e-276	-1.62862	0.119	0.619	7.01e-273
4	Kcnd2	3.6e-275	0.944723	0.971	0.818	7.2e-272
4	Aldh1a1	4.59e-274	0.633824	0.586	0.21	9.18e-271
4	Gm9925	1.69e-269	1.43413	0.683	0.302	3.38e-266
4	Galntl6	7.39e-269	-1.86644	0.217	0.696	1.48e-265
4	Spon1	3.85e-264	1.23657	0.779	0.438	7.7e-261
4	Gm26905	7.91e-264	-1.30761	0.118	0.583	1.58e-260
4	Mapk4	8.69e-260	1.2664	0.751	0.36	1.74e-256
4	Fam189a1	2.61e-258	-1.05477	0.078	0.561	5.22e-255
4	Plpp3	1.17e-257	1.30696	0.751	0.361	2.33e-254
4	Gm973	5.55e-257	1.3619	0.657	0.28	1.11e-253
4	Dab1	1.09e-255	-1.51711	0.342	0.748	2.17e-252
4	Ntsr2	3.21e-251	1.55559	0.69	0.294	6.43e-248
4	Sgcz	2.53e-250	-1.98097	0.347	0.733	5.05e-247
4	Etl4	1.07e-244	-1.58211	0.202	0.641	2.14e-241
4	Prkg1	1.47e-244	-1.60446	0.381	0.741	2.93e-241
4	Fgfr3	1.52e-244	1.44454	0.675	0.299	3.03e-241
4	Pde10a	1.17e-241	-1.50911	0.273	0.691	2.33e-238
4	Slc1a3	4.49e-239	1.27475	0.769	0.39	8.99e-236
4	Arhgef26	7.9e-239	1.49646	0.683	0.316	1.58e-235
4	Erc2	4.15e-238	-1.44172	0.385	0.753	8.3e-235
4	Erbb4	4e-237	0.681923	0.96	0.696	7.99e-234
4	Frmpd4	1.13e-236	-1.5925	0.313	0.709	2.26e-233
4	Cacnb2	4.46e-235	-1.02905	0.267	0.726	8.92e-232
4	A830018L16Rik	8.97e-230	-1.11805	0.126	0.566	1.79e-226
4	Grip1	6.04e-228	-1.28041	0.322	0.731	1.21e-224
4	Cntn3	4.65e-226	-1.04134	0.152	0.585	9.31e-223
4	Sorcs3	6.18e-226	-1.08504	0.102	0.545	1.24e-222
4	Itpkb	8.2e-225	1.33415	0.652	0.296	1.64e-221
4	Acsbg1	7.92e-223	1.37237	0.609	0.189	1.58e-219
4	Unc5d	1.31e-222	-1.62554	0.203	0.616	2.62e-219
4	Dlgap2	7.1e-221	-1.47158	0.262	0.645	1.42e-217
4	Slc25a21	5.19e-218	0.602048	0.489	0.128	1.04e-214
4	Kcnb2	1.01e-215	-1.52229	0.303	0.671	2.03e-212
4	Hcn1	9.45e-215	-1.21357	0.178	0.603	1.89e-211
4	Acss3	2.27e-213	1.05856	0.593	0.187	4.54e-210
4	Nwd1	1.76e-211	1.28412	0.617	0.228	3.51e-208
4	Mertk	7.58e-211	1.22077	0.688	0.299	1.52e-207
4	Ak5	1.11e-209	-0.947658	0.095	0.515	2.22e-206
4	Gabrg3	2.02e-209	-1.03796	0.221	0.626	4.05e-206
4	Kank1	7.13e-208	1.33637	0.651	0.266	1.43e-204
4	Rfx4	1.38e-206	1.34868	0.629	0.296	2.75e-203
4	Gpr158	1.04e-202	-1.0368	0.347	0.721	2.09e-199
4	Tnr	2.53e-202	-1.44817	0.34	0.692	5.07e-199
4	Slc24a2	1.11e-201	-1.65568	0.467	0.767	2.22e-198
4	B230323A14Rik	1.82e-201	0.98318	0.616	0.264	3.64e-198
4	Grin2a	2.37e-199	-1.51893	0.318	0.668	4.75e-196
4	Nell1	8.69e-197	-0.966444	0.149	0.513	1.74e-193
4	Tenm1	8.23e-193	-1.50487	0.391	0.694	1.65e-189
4	Pdzph1	9.79e-193	0.644205	0.454	0.101	1.96e-189
4	Prex2	3.15e-190	1.25921	0.698	0.387	6.3e-187
4	Galnt13	3.35e-190	-1.31553	0.289	0.646	6.69e-187
4	Cntnap5a	1.84e-189	-1.68424	0.394	0.692	3.67e-186
4	Elmo1	7.93e-188	-1.22249	0.379	0.704	1.59e-184
4	Ccnd3	3.04e-185	0.859597	0.646	0.344	6.09e-182
4	Ryr3	8.49e-184	-1.22875	0.22	0.587	1.7e-180
4	Pde1a	7.31e-183	-1.24315	0.171	0.549	1.46e-179
4	Tiam2	1.02e-182	1.15715	0.656	0.375	2.04e-179
4	Grm1	2.51e-182	-0.983859	0.231	0.579	5.01e-179
4	Tmcc3	9.06e-182	1.03562	0.817	0.57	1.81e-178
4	Khdrbs2	1.21e-181	-1.30888	0.256	0.613	2.42e-178
4	Brinp1	6.38e-180	-0.998974	0.294	0.642	1.28e-176
4	Acat3	2.46e-179	0.274935	0.484	0.18	4.91e-176
4	Phactr1	7.05e-179	-1.01793	0.507	0.803	1.41e-175
4	Cadm2	4.16e-178	0.549667	0.985	0.905	8.31e-175
4	Gli3	6.02e-178	1.12326	0.617	0.287	1.2e-174
4	D430041D05Rik	1.72e-177	-0.716019	0.191	0.546	3.44e-174
4	Cacna1e	3.75e-177	-1.19223	0.337	0.661	7.5e-174
4	Dgkg	5.83e-174	-1.01976	0.149	0.51	1.17e-170
4	Tmem108	5.26e-173	-0.954189	0.221	0.58	1.05e-169
4	Pard3b	1.72e-172	0.97714	0.722	0.428	3.43e-169
4	Usp29	1.05e-171	-1.30443	0.326	0.655	2.1e-168
4	Pcsk2	3.64e-171	-1.21087	0.343	0.655	7.28e-168
4	Chrm3	1.91e-170	-1.3267	0.263	0.591	3.81e-167
4	Slc2a13	1e-168	-0.934014	0.167	0.546	2e-165
4	Slc35f4	6.52e-168	-0.916716	0.221	0.554	1.3e-164
4	Arhgef4	1.77e-167	1.36041	0.643	0.362	3.55e-164
4	Ptch1	6.62e-167	1.39508	0.675	0.397	1.32e-163
4	Plcxd3	2.04e-165	-0.846297	0.091	0.488	4.08e-162
4	Pex5l	3.35e-165	-1.54261	0.417	0.696	6.69e-162
4	Kcnh7	2.06e-164	-1.48101	0.327	0.636	4.11e-161
4	Spock3	6.96e-163	-1.14209	0.392	0.685	1.39e-159
4	9530059O14Rik	2.15e-160	-1.0635	0.312	0.605	4.29e-157
4	Utrn	6.55e-159	0.97122	0.732	0.464	1.31e-155
4	Otx2	1.24e-158	0.28923	0.405	0.068	2.48e-155
4	Serpine2	7.72e-158	1.1706	0.677	0.4	1.54e-154
4	Caln1	1.23e-157	-0.863504	0.24	0.581	2.46e-154
4	Slc35f1	1.91e-157	-1.27377	0.371	0.661	3.83e-154
4	Thsd7b	2.96e-154	-0.927592	0.164	0.488	5.92e-151
4	Kcnab1	3.43e-154	-0.789338	0.263	0.588	6.85e-151
4	Arpp21	4.84e-154	-1.07696	0.368	0.684	9.68e-151
4	Sorcs1	1.1e-153	-1.31078	0.379	0.654	2.2e-150
4	4930544I03Rik	1.65e-151	0.667408	0.512	0.218	3.29e-148
4	Nyap2	2.45e-148	-0.923935	0.278	0.572	4.89e-145
4	Nos1ap	3e-148	-0.45644	0.231	0.564	5.99e-145
4	Dock10	5.77e-148	-1.24191	0.334	0.628	1.15e-144
4	Cdh4	4.28e-145	-0.736151	0.108	0.461	8.56e-142
4	Dach1	1.7e-144	-0.546244	0.131	0.426	3.39e-141
4	Sphkap	4.21e-144	-0.712844	0.171	0.474	8.42e-141
4	Htr4	4.68e-144	-0.459271	0.09	0.373	9.35e-141
4	Ptprr	5.54e-144	-0.600873	0.117	0.453	1.11e-140
4	Hs3st4	1.49e-142	-1.40865	0.262	0.561	2.97e-139
4	St6galnac5	1.8e-141	-0.813737	0.125	0.478	3.6e-138
4	Cdh19	5.26e-141	0.857599	0.696	0.463	1.05e-137
4	Cntnap5b	1.27e-140	-1.20525	0.321	0.591	2.54e-137
4	Gm11418	3.21e-140	-0.462043	0.013	0.403	6.41e-137
4	5730522E02Rik	1.61e-139	-1.0048	0.247	0.558	3.22e-136
4	Mpp6	7.72e-139	0.93217	0.724	0.485	1.54e-135
4	Cntn4	5.6e-138	-1.31657	0.433	0.693	1.12e-134
4	Kcnq5	2.55e-137	-1.40638	0.338	0.623	5.11e-134
4	A330015K06Rik	5.45e-137	-0.903325	0.248	0.544	1.09e-133
4	Fam135b	6.11e-137	-0.966307	0.301	0.581	1.22e-133
4	Nkain3	4.91e-134	-1.28034	0.327	0.592	9.81e-131
4	C77370	7.38e-134	-0.681576	0.195	0.501	1.48e-130
4	Itpr2	1.11e-133	0.983191	0.629	0.367	2.21e-130
4	Kctd16	3.92e-133	-1.40186	0.431	0.653	7.84e-130
4	Gabrb2	4.96e-133	-1.07392	0.337	0.604	9.91e-130
4	Cacna2d1	1.06e-132	-1.20814	0.395	0.651	2.12e-129
4	Nfib	1.08e-132	0.661234	0.833	0.592	2.16e-129
4	Folh1	1.66e-132	1.03367	0.556	0.244	3.32e-129
4	Itih3	2.27e-132	1.29313	0.594	0.352	4.54e-129
4	Grik1	2.65e-132	-0.755925	0.094	0.415	5.31e-129
4	Cntn6	3.5e-132	-0.86755	0.261	0.542	7e-129
4	Zfp804b	5.13e-132	-1.41994	0.175	0.492	1.03e-128
4	Glra3	8.3e-132	-0.413122	0.045	0.4	1.66e-128
4	Rapgef5	9.01e-132	-0.824724	0.297	0.583	1.8e-128
4	Cdh8	1.95e-131	-1.12622	0.353	0.605	3.9e-128
4	Clstn2	2.78e-131	-0.874063	0.275	0.58	5.56e-128
4	Dpp10	4.54e-131	-1.43865	0.444	0.675	9.07e-128
4	Grm5	1.57e-130	-0.828294	0.587	0.794	3.14e-127
4	Phkg1	3.73e-129	1.39387	0.584	0.285	7.45e-126
4	Gria3	4.14e-129	-1.16297	0.481	0.688	8.29e-126
4	Rab3c	1.37e-128	-0.896843	0.23	0.541	2.74e-125
4	Dscaml1	4.28e-128	-1.03413	0.196	0.524	8.57e-125
4	2900055J20Rik	2.83e-127	-0.688413	0.143	0.464	5.67e-124
4	Hs3st5	1.12e-126	-0.840949	0.247	0.514	2.24e-123
4	Cacna2d3	2.16e-125	-0.966109	0.278	0.577	4.31e-122
4	Btbd11	3.8e-125	-0.518635	0.102	0.391	7.6e-122
4	Ptprk	1.24e-124	-1.02219	0.417	0.667	2.47e-121
4	Zmat4	1.05e-123	-0.992169	0.261	0.538	2.11e-120
4	Tmtc2	4.13e-123	0.851504	0.76	0.544	8.26e-120
4	Ptpro	5.85e-123	-0.544282	0.233	0.505	1.17e-119
4	Frmpd3	1.11e-119	-0.410925	0.082	0.377	2.22e-116
4	Elavl2	2.13e-119	-0.867539	0.278	0.563	4.26e-116
4	Jph1	6.15e-118	-0.413085	0.054	0.369	1.23e-114
4	Gm37459	1.89e-117	-0.921075	0.222	0.516	3.77e-114
4	Slc7a2	1.95e-117	0.830181	0.506	0.216	3.9e-114
4	Zfp804a	2.48e-117	-1.02503	0.286	0.547	4.96e-114
4	Prkd1	4.39e-117	1.14406	0.667	0.447	8.77e-114
4	Egfem1	2.09e-116	-0.938843	0.317	0.6	4.17e-113
4	Igsf11	2.4e-116	0.901582	0.706	0.486	4.8e-113
4	Sox5	1.94e-115	0.587262	0.775	0.518	3.87e-112
4	Mest	2.89e-114	-0.371198	0.202	0.449	5.79e-111
4	Gm15155	4.64e-114	-0.504577	0.241	0.479	9.27e-111
4	Slc7a11	4.98e-114	0.767862	0.533	0.239	9.96e-111
4	A330102I10Rik	1.92e-113	-0.71903	0.283	0.531	3.84e-110
4	Frmd4b	4.32e-111	-0.939211	0.233	0.515	8.64e-108
4	Cntnap4	1.36e-110	-0.812419	0.202	0.467	2.73e-107
4	Aff2	1.75e-109	-0.796636	0.399	0.614	3.5e-106
4	Rbms3	2.35e-109	-0.848873	0.348	0.614	4.7e-106
4	Khdrbs3	3.47e-109	-0.751204	0.29	0.56	6.94e-106
4	Cntnap5c	4.85e-109	-0.873123	0.139	0.441	9.69e-106
4	Pigk	1.27e-108	-0.861092	0.269	0.555	2.55e-105
4	Pip5k1b	2.29e-108	-0.741165	0.229	0.486	4.58e-105
4	Gm20754	4.24e-108	-0.992684	0.202	0.492	8.48e-105
4	Kcnk13	7.77e-108	-0.353963	0.079	0.355	1.55e-104
4	Ankrd55	1.26e-107	-0.5418	0.136	0.434	2.53e-104
4	Gm15261	3.83e-107	-0.589285	0.157	0.426	7.66e-104
4	Kif26b	1.08e-106	-0.743878	0.193	0.482	2.16e-103
4	Aqp4	1.53e-106	1.44899	0.532	0.257	3.07e-103
4	Cdh13	1e-105	-1.08112	0.327	0.57	2.01e-102
4	Pde7b	1.89e-105	0.733648	0.71	0.493	3.77e-102
4	Oxr1	5.07e-103	-0.735974	0.487	0.739	1.01e-99
4	Ntng1	1.4e-101	-1.02708	0.249	0.509	2.79e-98
4	2900052N01Rik	2.48e-101	0.338599	0.398	0.08	4.96e-98
4	Spata17	4.93e-101	0.328603	0.442	0.191	9.87e-98
4	Camk4	7.49e-100	-0.710278	0.275	0.514	1.5e-96
4	Cpq	1.99e-99	0.85826	0.636	0.42	3.97e-96
4	Htr1f	2.07e-99	-0.479491	0.188	0.438	4.15e-96
4	Cpne4	2.6e-99	-0.768343	0.206	0.456	5.19e-96
4	Nhs	2.53e-98	-0.665649	0.268	0.513	5.06e-95
4	Epb41	2.91e-98	-0.631186	0.264	0.512	5.81e-95
4	Oprm1	1.58e-97	-0.525176	0.173	0.44	3.16e-94
4	Thsd4	3.64e-97	-0.298043	0.162	0.43	7.28e-94
4	Trpc6	5.99e-97	-0.323103	0.074	0.302	1.2e-93
4	Cdh18	6.82e-97	-1.46502	0.417	0.624	1.36e-93
4	Sv2b	1.68e-96	-0.527043	0.173	0.424	3.36e-93
4	Map7	3.52e-95	-1.02451	0.43	0.649	7.05e-92
4	Cadps2	6.08e-95	-0.821453	0.187	0.462	1.22e-91
4	Nrxn3	5.28e-94	-1.14006	0.79	0.843	1.06e-90
4	Gm30382	6.34e-94	-0.574317	0.164	0.41	1.27e-90
4	Il1rapl2	1.04e-93	-1.21785	0.285	0.505	2.08e-90
4	Csgalnact1	1.2e-93	1.0293	0.625	0.419	2.39e-90
4	Shisa6	1.2e-93	-0.363423	0.21	0.452	2.4e-90
4	Mcc	1.52e-93	0.952949	0.625	0.417	3.05e-90
4	RP23-231J2.1	3.15e-93	-1.18738	0.217	0.452	6.31e-90
4	Fstl1	2.48e-92	0.842284	0.567	0.356	4.95e-89
4	Inpp4b	1.67e-91	-0.952849	0.349	0.573	3.35e-88
4	9530026P05Rik	7.21e-90	0.379446	0.675	0.449	1.44e-86
4	Tgfbr3	1.86e-89	-0.394742	0.155	0.401	3.71e-86
4	Ppp1r16b	3.26e-89	-0.652685	0.225	0.458	6.52e-86
4	Apba1	3.64e-89	-0.84203	0.487	0.664	7.28e-86
4	Lhfpl3	5.2e-89	-0.833389	0.424	0.679	1.04e-85
4	Fstl4	6.26e-89	-0.581429	0.194	0.439	1.25e-85
4	Lin7a	8.9e-89	-0.636546	0.298	0.508	1.78e-85
4	Egfr	2.1e-88	0.996705	0.546	0.303	4.21e-85
4	RP24-263G24.2	1.26e-87	-0.331652	0.039	0.259	2.51e-84
4	Fam19a2	1.32e-87	-1.2043	0.4	0.586	2.63e-84
4	Rasgrf2	1.77e-87	-0.561538	0.141	0.438	3.54e-84
4	Srrm4	6.14e-87	-0.668696	0.276	0.507	1.23e-83
4	Astn2	7.59e-87	-0.537431	0.418	0.697	1.52e-83
4	Atp13a5	8.26e-87	0.300161	0.457	0.246	1.65e-83
4	Rgs6	2.39e-86	0.748642	0.706	0.533	4.79e-83
4	Pla2g7	4.09e-86	1.28093	0.574	0.367	8.19e-83
4	Zfp536	4.25e-86	-1.08968	0.357	0.566	8.51e-83
4	Scn9a	5.2e-86	-0.970789	0.395	0.587	1.04e-82
4	Glis3	5.64e-86	1.03696	0.544	0.27	1.13e-82
4	St6galnac3	1.5e-85	-1.1524	0.429	0.619	3e-82
4	Kcnj6	1.31e-84	-0.841386	0.286	0.518	2.61e-81
4	Htra1	1.36e-84	1.05711	0.59	0.395	2.72e-81
4	Htr2c	1.42e-84	-1.21881	0.282	0.507	2.83e-81
4	Vav3	2.41e-84	0.771896	0.624	0.436	4.81e-81
4	Cnksr2	2.72e-84	-0.895381	0.322	0.533	5.44e-81
4	Mgat4c	1.01e-82	0.491937	0.827	0.673	2.01e-79
4	Robo2	1.13e-82	-0.714525	0.465	0.67	2.26e-79
4	Meis1	4.9e-82	0.782271	0.571	0.365	9.8e-79
4	Lrtm1	6.16e-82	-0.378701	0.013	0.333	1.23e-78
4	Fam20a	6.95e-82	1.00971	0.502	0.254	1.39e-78
4	Il1rap	2.28e-81	-0.711235	0.357	0.548	4.56e-78
4	Elavl4	6.57e-81	-0.737604	0.289	0.509	1.31e-77
4	Fhod3	1.39e-80	-0.440886	0.235	0.455	2.78e-77
4	4930509J09Rik	5.9e-80	-0.601644	0.12	0.372	1.18e-76
4	Clmp	1.9e-79	-0.324284	0.175	0.378	3.8e-76
4	Cyp7b1	2.14e-79	0.856661	0.583	0.383	4.29e-76
4	Gja1	1.01e-78	1.14324	0.53	0.279	2.02e-75
4	Gm15398	1.15e-78	-1.1442	0.332	0.531	2.31e-75
4	Mlip	2.02e-78	-0.351673	0.044	0.357	4.04e-75
4	Bcl11b	3.22e-78	-0.361336	0.121	0.367	6.43e-75
4	Runx2	5.35e-78	-0.389684	0.246	0.454	1.07e-74
4	E130114P18Rik	7.47e-78	0.782621	0.525	0.325	1.49e-74
4	Camk2a	9.97e-78	-0.965065	0.36	0.561	1.99e-74
4	Wbscr17	1.07e-77	-0.82312	0.391	0.564	2.15e-74
4	Gm26776	2.32e-77	0.28115	0.376	0.141	4.65e-74
4	Grik4	1.17e-76	-0.324156	0.251	0.483	2.35e-73
4	Unc13b	1.3e-76	-0.308021	0.241	0.468	2.61e-73
4	Vat1l	1.4e-76	-0.501337	0.117	0.423	2.8e-73
4	Kcnd3	2.12e-76	-0.688469	0.295	0.534	4.24e-73
4	Pdzrn4	4.53e-76	-1.11444	0.45	0.605	9.05e-73
4	RP23-240M8.2	1.22e-75	0.296356	0.457	0.245	2.45e-72
4	Tcf7l1	1.23e-74	0.701121	0.451	0.207	2.47e-71
4	Epha3	2.27e-74	-0.533112	0.183	0.432	4.54e-71
4	Snca	2.32e-74	-0.494719	0.179	0.414	4.64e-71
4	Gm7967	6.19e-74	0.279581	0.415	0.171	1.24e-70
4	Rmst	6.74e-74	0.638088	0.734	0.567	1.35e-70
4	Cpne9	9.92e-74	-0.25133	0.081	0.317	1.98e-70
4	Gda	1.18e-73	-0.309079	0.151	0.356	2.37e-70
4	Mid1	1.23e-73	0.676958	0.505	0.316	2.45e-70
4	Stk39	1.65e-73	-0.690761	0.39	0.573	3.3e-70
4	Ano3	2.75e-73	-0.636853	0.287	0.474	5.5e-70
4	Kcnh1	7.04e-73	-0.49164	0.094	0.395	1.41e-69
4	Gm13629	7.39e-73	-0.775269	0.282	0.53	1.48e-69
4	Sncaip	9.52e-73	-0.319922	0.223	0.44	1.9e-69
4	Zfp385b	1.39e-72	-1.03144	0.38	0.556	2.77e-69
4	Fat3	3.24e-72	0.705109	0.757	0.646	6.48e-69
4	Epha7	5.14e-72	-0.541451	0.29	0.49	1.03e-68
4	Nadk2	7.65e-72	0.439451	0.51	0.313	1.53e-68
4	L3mbtl4	9.76e-72	-0.259162	0.145	0.322	1.95e-68
4	Ephb1	4.02e-71	-0.857662	0.359	0.535	8.03e-68
4	4930419G24Rik	8.88e-71	-1.13244	0.439	0.571	1.78e-67
4	Tmem163	1.51e-70	-0.532903	0.16	0.411	3.03e-67
4	Samd5	2.62e-70	-0.414025	0.213	0.41	5.24e-67
4	Sgcd	2.76e-70	-0.729821	0.449	0.64	5.51e-67
4	Galnt18	7.65e-70	0.638158	0.665	0.481	1.53e-66
4	Cep112	1.62e-68	-0.547658	0.361	0.532	3.24e-65
4	Bcar3	1.74e-68	0.577236	0.464	0.273	3.47e-65
4	Ccdc141	3.84e-68	1.0232	0.499	0.272	7.68e-65
4	Homer1	1.36e-67	-0.357371	0.263	0.475	2.73e-64
4	Adcy2	4.35e-67	0.716214	0.667	0.509	8.7e-64
4	4930448N21Rik	2e-66	1.13281	0.488	0.2	4e-63
4	F3	7.51e-66	1.11279	0.529	0.335	1.5e-62
4	Synpo2	1.75e-65	0.58701	0.463	0.248	3.5e-62
4	Aifm3	4.09e-65	0.588576	0.579	0.386	8.17e-62
4	Tcf7l2	1.45e-64	0.959095	0.514	0.259	2.9e-61
4	3110035E14Rik	2.37e-64	-0.304109	0.133	0.307	4.73e-61
4	Pdgfd	7.77e-64	1.2799	0.518	0.286	1.55e-60
4	Celf2	1.58e-63	-0.86678	0.833	0.878	3.15e-60
4	Slit2	2.11e-63	-0.682975	0.326	0.52	4.21e-60
4	Npas2	2.6e-63	0.651563	0.544	0.349	5.19e-60
4	Kcnh5	1.12e-62	-0.366093	0.185	0.395	2.24e-59
4	Pcdh7	1.33e-62	0.380853	0.917	0.795	2.66e-59
4	Rasgrp3	2.4e-62	-0.320201	0.107	0.284	4.81e-59
4	Fa2h	3.28e-62	-0.539558	0.19	0.377	6.55e-59
4	Grip1os2	3.32e-62	-0.437963	0.044	0.336	6.65e-59
4	Kalrn	2.12e-61	-0.547189	0.555	0.73	4.24e-58
4	Adcy1	6.25e-61	-0.311931	0.163	0.377	1.25e-57
4	Msra	6.33e-61	-0.663229	0.314	0.502	1.27e-57
4	Hcrtr2	4.52e-60	-0.327313	0.153	0.329	9.05e-57
4	Slit3	1.9e-59	-1.33378	0.323	0.498	3.8e-56
4	Pbx1	9.59e-59	0.447574	0.82	0.773	1.92e-55
4	Fam196b	1.9e-58	-0.269612	0.031	0.347	3.8e-55
4	Epha5	3.73e-58	-0.631176	0.522	0.694	7.46e-55
4	Shisa9	6.48e-58	-0.341907	0.349	0.575	1.3e-54
4	Tox3	7.85e-58	-0.552689	0.277	0.455	1.57e-54
4	Gm44188	2.09e-57	-0.548994	0.263	0.448	4.18e-54
4	Neto1	2.37e-57	-0.768751	0.245	0.466	4.75e-54
4	Baiap3	2.74e-57	-0.373458	0.163	0.363	5.48e-54
4	Sema3e	5.18e-57	-0.308336	0.078	0.319	1.04e-53
4	Megf11	1.33e-56	-0.476174	0.19	0.379	2.66e-53
4	Ncald	1.62e-56	-0.7423	0.379	0.54	3.24e-53
4	A230001M10Rik	3.04e-56	-0.458608	0.123	0.311	6.09e-53
4	Dgkb	6.17e-56	0.269106	0.845	0.759	1.23e-52
4	Col25a1	1.12e-55	-1.03272	0.308	0.462	2.24e-52
4	Stxbp6	1.53e-55	-0.611994	0.316	0.49	3.06e-52
4	Klhl29	2.75e-55	-0.439801	0.342	0.548	5.5e-52
4	Grik3	3.29e-55	-0.337176	0.209	0.4	6.59e-52
4	Sv2c	3.77e-55	-0.334557	0.192	0.344	7.55e-52
4	Grm8	3.92e-55	-0.978174	0.405	0.556	7.85e-52
4	Tanc1	7.89e-55	-0.501268	0.263	0.44	1.58e-51
4	Tmem132d	2.17e-54	-0.77198	0.198	0.438	4.35e-51
4	Trpc4	2.26e-54	-0.523256	0.236	0.392	4.52e-51
4	Ptpn13	2.59e-54	0.509057	0.467	0.276	5.18e-51
4	Efna5	5.93e-54	-0.75337	0.412	0.56	1.19e-50
4	Maml3	1.21e-53	-0.458961	0.306	0.487	2.42e-50
4	Mctp1	1.59e-53	-0.916664	0.427	0.558	3.18e-50
4	Slit1	3.37e-53	-0.48835	0.169	0.391	6.74e-50
4	Sh3rf3	6.46e-52	-0.39142	0.306	0.484	1.29e-48
4	Fstl5	1.06e-51	-0.859923	0.362	0.521	2.11e-48
4	Gjb6	1.25e-51	0.793194	0.446	0.263	2.49e-48
4	Cdh7	1.51e-51	-0.438534	0.234	0.407	3.02e-48
4	Ppp4r4	1.67e-51	-0.254054	0.213	0.387	3.35e-48
4	Slco1c1	1.84e-51	0.588787	0.479	0.304	3.69e-48
4	Daam2	7.16e-51	0.652505	0.553	0.381	1.43e-47
4	Prkcg	1.42e-50	-0.418933	0.177	0.365	2.85e-47
4	Sema6a	1.51e-50	-0.401294	0.288	0.456	3.02e-47
4	Cyp26b1	3e-50	0.267665	0.356	0.117	6e-47
4	Kcnk2	3.45e-50	-0.401304	0.288	0.452	6.9e-47
4	Gm28376	4.42e-50	-0.841764	0.295	0.491	8.83e-47
4	Shroom3	5.28e-50	0.395213	0.442	0.263	1.06e-46
[truncated: 10,758 more rows]
