# Supplementary material for: Single-cell sequencing of the substantia nigra reveals microglial activation in a model of MPTP
Source: Front Aging Neurosci. 2024 Jun 17;16:1390310. doi: 10.3389/fnagi.2024.1390310 (PMC11215054; doi:10.3389/fnagi.2024.1390310)
Supplement: Supplementary file 2 [file Table_2.XLSX]

## Sheet: PD risk genes
cluster	name	Gene	logFC	P.value
0	GABA-1	Cwc22	3.00717	0
0	GABA-1	Glp1r	5.70044	2.48828e-31
0	GABA-1	Ttr	1.45242	6.73767e-35
0	GABA-1	Cck	1.13866	4.04034e-17
0	GABA-1	Lmx1a	1.11648	6.06216e-14
0	GABA-1	Ubb	0.746543	4.91543e-21
0	GABA-1	Calr	0.739859	1.16416e-17
0	GABA-1	Ldlr	0.713904	3.31205e-06
0	GABA-1	Slc25a3	0.677166	5.51677e-31
0	GABA-1	Sst	0.637833	9.37936e-11
0	GABA-1	Hnrnpa1	0.596875	0.000462736
0	GABA-1	Rgma	0.578231	0.000114992
0	GABA-1	Chchd2	0.557003	2.32848e-06
0	GABA-1	Ebf3	0.548274	3.67554e-05
0	GABA-1	Timp2	0.540371	1.79303e-07
0	GABA-1	Chchd10	0.531429	0.000264903
0	GABA-1	Vegfa	0.526905	2.33669e-05
0	GABA-1	Tac1	0.521873	0.00222854
0	GABA-1	St8sia3	0.514653	0.000297545
0	GABA-1	Gpx4	0.508999	0.000398089
0	GABA-1	Prdx2	0.503827	8.76945e-05
0	GABA-1	Gabarap	0.499896	0.00174805
0	GABA-1	Fbxo9	0.487732	0.000639574
0	GABA-1	Ctsl	0.48539	0.000133382
0	GABA-1	Thy1	0.461927	3.04419e-06
0	GABA-1	Zfyve26	0.45182	0.000182229
0	GABA-1	Npm1	0.449655	0.000322178
0	GABA-1	Tomm20	0.434326	0.000692905
0	GABA-1	Slc1a2	0.423012	1.25693e-05
0	GABA-1	Mt3	0.417084	0.000586306
0	GABA-1	Vgf	0.407013	0.00546196
0	GABA-1	Prnp	0.406133	1.49763e-05
0	GABA-1	Syt17	0.35738	0.0137168
0	GABA-1	Fkbp2	0.354161	0.00224987
0	GABA-1	Tpt1	0.344136	0.000786915
0	GABA-1	Usp10	0.335555	0.0399977
0	GABA-1	Mbp	0.325874	0.0027011
0	GABA-1	Ptpru	0.317371	0.0103851
0	GABA-1	Nfe2l1	0.296477	0.0273133
0	GABA-1	Cplx1	0.292777	0.0167355
0	GABA-1	Ache	0.27921	0.0194484
0	GABA-1	Bcl2	0.277527	0.0102239
0	GABA-1	Gapdh	0.276996	0.00727453
0	GABA-1	Rab6b	0.274786	0.00011373
0	GABA-1	Eif4a2	0.274607	0.0245387
0	GABA-1	Tuba1a	0.273928	0.00338309
0	GABA-1	Atp6ap2	0.272725	0.00358412
0	GABA-1	Eef1a1	0.272525	0.000284389
0	GABA-1	Clu	0.272263	0.0147193
0	GABA-1	Ctsb	0.271413	0.0135082
0	GABA-1	Apoe	0.270778	7.84202e-16
0	GABA-1	Ncs1	0.260873	0.0286138
0	GABA-1	Megf8	0.257496	0.0404966
0	GABA-1	Uchl1	0.255045	0.00182646
0	GABA-1	Gad1	0.254307	0.0107501
0	GABA-1	Clk1	0.252434	1.35202e-08
0	GABA-1	Fth1	0.248014	0.000157796
0	GABA-1	Actb	0.238553	0.0337103
0	GABA-1	Cox8a	0.238208	0.00826821
0	GABA-1	Hsp90b1	0.237369	0.00154406
0	GABA-1	Ndufaf2	0.237229	0.0171201
0	GABA-1	Tmed9	0.232304	0.0285164
0	GABA-1	Cst3	0.225149	2.42155e-06
0	GABA-1	Klc1	0.224594	1.64586e-05
0	GABA-1	Syp	0.223284	0.00284122
0	GABA-1	Fgf1	0.221779	0.00789355
0	GABA-1	Ephb1	0.219899	0.000164246
0	GABA-1	Ephb2	0.215625	0.0157385
0	GABA-1	Ank1	0.214066	0.00137192
0	GABA-1	Pebp1	0.210391	0.0417749
0	GABA-1	Faim2	0.200874	0.0401429
0	GABA-1	Sncaip	0.200661	0.0473359
0	GABA-1	Eno2	0.195079	0.013406
0	GABA-1	Igf1r	0.180009	0.00712293
0	GABA-1	Syt11	0.179301	4.56634e-05
0	GABA-1	Cit	0.167251	1.16864e-05
0	GABA-1	Elavl2	0.146117	0.000810495
0	GABA-1	Ndufs4	0.145849	0.0127369
0	GABA-1	Psap	0.144223	0.0166678
0	GABA-1	Grm3	0.139548	0.0209473
0	GABA-1	Atp1a3	0.13626	0.000249212
0	GABA-1	Stxbp1	0.12092	0.0319141
0	GABA-1	Mef2c	0.119597	0.0363174
0	GABA-1	Dpysl2	0.115274	0.0315421
0	GABA-1	Asap1	0.10982	0.0277346
0	GABA-1	Fus	0.067645	0.021123
0	GABA-1	Pde10a	0.0592225	0.0155909
0	GABA-1	Cntnap2	0.0562706	3.13177e-05
0	GABA-1	Snrnp70	0.0540865	0.00310309
0	GABA-1	Mapt	0.0508114	0.01741
0	GABA-1	Malat1	0.0322459	4.75789e-33
0	GABA-1	Gria2	-0.0232556	0.0476988
0	GABA-1	Csmd1	-0.0467372	3.97931e-05
0	GABA-1	Lsamp	-0.0513626	1.98695e-09
0	GABA-1	Ank2	-0.0590937	0.007468
0	GABA-1	Ube3a	-0.0693145	4.26775e-08
0	GABA-1	Ctnna3	-0.0708606	0.0040444
0	GABA-1	Map1b	-0.0711424	0.0349395
0	GABA-1	Dock3	-0.0717812	0.00590093
0	GABA-1	Apc	-0.0759976	0.0372769
0	GABA-1	Grin2b	-0.0780477	0.000131799
0	GABA-1	Asic2	-0.0836217	0.000196268
0	GABA-1	Snap25	-0.0844804	0.00166796
0	GABA-1	Tnik	-0.0963808	0.00307925
0	GABA-1	Grm5	-0.097167	7.57951e-09
0	GABA-1	Mdga2	-0.0983121	2.8339e-20
0	GABA-1	Cyld	-0.100216	0.0346931
0	GABA-1	Rock1	-0.10022	0.0319269
0	GABA-1	Agap1	-0.101262	0.0200533
0	GABA-1	Ambra1	-0.10149	0.0325675
0	GABA-1	Nhs	-0.102016	0.0229209
0	GABA-1	Dlg2	-0.103663	3.26406e-25
0	GABA-1	Mark2	-0.103689	0.0484403
0	GABA-1	Nrg1	-0.104523	0.00024563
0	GABA-1	Gigyf2	-0.106246	0.0358382
0	GABA-1	Glud1	-0.113624	0.0452008
0	GABA-1	Fyn	-0.114466	0.032885
0	GABA-1	Papola	-0.116565	0.0130997
0	GABA-1	Rbms3	-0.119527	0.00313202
0	GABA-1	Dnajc6	-0.119851	0.00143927
0	GABA-1	Arl6ip5	-0.119974	0.0477237
0	GABA-1	Gbf1	-0.121255	0.0134944
0	GABA-1	Opa1	-0.121541	0.0368291
0	GABA-1	Ppp2r2b	-0.122189	2.86404e-07
0	GABA-1	Dnajc1	-0.123204	0.0235002
0	GABA-1	Rb1	-0.123215	0.0328851
0	GABA-1	Pak1	-0.123344	0.0388552
0	GABA-1	Trpm7	-0.124019	0.0133038
0	GABA-1	Mapk10	-0.12446	5.24411e-05
0	GABA-1	Picalm	-0.124715	0.0313431
0	GABA-1	Nedd4	-0.125108	0.00847684
0	GABA-1	Gpr158	-0.12643	2.35861e-05
0	GABA-1	Ntrk2	-0.128109	0.00194675
0	GABA-1	Kif2a	-0.12812	0.0276501
0	GABA-1	Adam10	-0.128205	0.0345042
0	GABA-1	Tbk1	-0.13086	0.0384293
0	GABA-1	Mapk8	-0.132259	0.0164167
0	GABA-1	Stk39	-0.133517	0.00902184
0	GABA-1	Map2	-0.135507	4.47475e-09
0	GABA-1	Kansl1	-0.135722	5.93951e-05
0	GABA-1	Ywhag	-0.136114	0.00793412
0	GABA-1	Uchl3	-0.137018	0.0461882
0	GABA-1	Mttp	-0.137402	0.0297684
0	GABA-1	Gnal	-0.139521	0.0121521
0	GABA-1	Pdss1	-0.140642	0.0488339
0	GABA-1	Slc8a1	-0.141552	8.18767e-06
0	GABA-1	Srrm2	-0.144348	2.42601e-09
0	GABA-1	Usp25	-0.144828	0.0428233
0	GABA-1	Pde8b	-0.145968	0.00278519
0	GABA-1	Dbn1	-0.147224	0.00977898
0	GABA-1	Mtdh	-0.148646	0.00432152
0	GABA-1	Faf1	-0.148667	0.000928442
0	GABA-1	Cops5	-0.149201	0.0273794
0	GABA-1	Bcr	-0.149476	0.0353531
0	GABA-1	Utrn	-0.151133	0.044939
0	GABA-1	Fubp1	-0.154424	0.000625409
0	GABA-1	Cab39l	-0.15528	0.0235678
0	GABA-1	Uso1	-0.155987	0.010937
0	GABA-1	Map4k4	-0.157208	0.00500698
0	GABA-1	Tnks2	-0.157712	0.0072831
0	GABA-1	Fgf13	-0.158111	0.00510749
0	GABA-1	Rnf11	-0.158748	0.0251499
0	GABA-1	Cux1	-0.159191	0.00286467
0	GABA-1	Ercc6l2	-0.160587	0.0494903
0	GABA-1	Grm8	-0.162442	0.000442264
0	GABA-1	Mapk1	-0.16501	0.00351383
0	GABA-1	Mag	-0.165018	0.0476072
0	GABA-1	Rock2	-0.165102	0.000439899
0	GABA-1	Setd2	-0.165948	0.00341368
0	GABA-1	Trpc1	-0.166625	0.0103294
0	GABA-1	Trim9	-0.16773	0.00165389
0	GABA-1	Ehmt1	-0.167815	0.00159165
0	GABA-1	Dyrk1a	-0.168025	0.00264617
0	GABA-1	Pacrg	-0.168251	0.0128385
0	GABA-1	Elavl1	-0.168924	0.0470955
0	GABA-1	Asxl1	-0.16964	0.00332736
0	GABA-1	Brinp1	-0.172228	4.87002e-05
0	GABA-1	Prdm2	-0.173554	0.00401474
0	GABA-1	Hsf1	-0.173959	0.0446034
0	GABA-1	Psmc1	-0.17527	0.0211721
0	GABA-1	Cnnm2	-0.175797	0.026766
0	GABA-1	Vps13c	-0.175931	0.00175426
0	GABA-1	Mfhas1	-0.177008	0.0220391
0	GABA-1	Raph1	-0.17702	0.0021454
0	GABA-1	Psip1	-0.17716	0.000304805
0	GABA-1	Dcun1d1	-0.181404	0.0110702
0	GABA-1	Kcnj6	-0.18147	0.000649572
0	GABA-1	Fbxo42	-0.183429	0.00308624
0	GABA-1	Pdpk1	-0.184135	0.00438612
0	GABA-1	Map6	-0.18545	0.00235217
0	GABA-1	Arih1	-0.186602	1.33877e-05
0	GABA-1	Mark1	-0.187645	0.00205942
0	GABA-1	Cacul1	-0.187757	0.00830534
0	GABA-1	Chp1	-0.18785	0.018533
0	GABA-1	Gsr	-0.189615	0.0331177
0	GABA-1	Gnaq	-0.191525	9.43681e-07
0	GABA-1	Khdrbs1	-0.191658	0.00640726
0	GABA-1	Pam	-0.191961	4.43376e-08
0	GABA-1	Sh3bp5	-0.193492	0.0222958
0	GABA-1	Hmgxb3	-0.194222	0.0449108
0	GABA-1	Tox3	-0.194421	0.0118681
0	GABA-1	Hcn1	-0.196727	4.17418e-05
0	GABA-1	Fbxw7	-0.197274	0.00324585
0	GABA-1	Ndfip1	-0.199405	3.94623e-07
0	GABA-1	Ip6k2	-0.199626	0.0121623
0	GABA-1	Rrn3	-0.201107	0.0293635
0	GABA-1	Atr	-0.202337	0.00649521
0	GABA-1	B3gat1	-0.204929	0.0383915
0	GABA-1	Prkacb	-0.206459	0.00092097
0	GABA-1	Ecd	-0.207556	0.017835
0	GABA-1	Eif2b3	-0.20826	0.0037904
0	GABA-1	Ring1	-0.209112	0.0120363
0	GABA-1	Ar	-0.211575	0.0163308
0	GABA-1	Ube2k	-0.213325	0.000112616
0	GABA-1	Dapk1	-0.214326	0.000459418
0	GABA-1	Dlgap4	-0.214942	0.00124181
0	GABA-1	Rab3ip	-0.215629	0.0210105
0	GABA-1	Ern1	-0.220308	0.0391727
0	GABA-1	Ubqln1	-0.221788	0.00953147
0	GABA-1	Bnip3l	-0.222056	0.0302028
0	GABA-1	Adcy5	-0.223708	0.00687526
0	GABA-1	Sgta	-0.224515	0.0418981
0	GABA-1	Phactr2	-0.229173	0.00906395
0	GABA-1	Creb1	-0.231655	0.000979385
0	GABA-1	Ppid	-0.2325	0.0215993
0	GABA-1	Mbd5	-0.237449	1.77134e-14
0	GABA-1	Rab10	-0.23843	8.11777e-05
0	GABA-1	Arntl	-0.241989	0.00226325
0	GABA-1	Ctnnbl1	-0.243915	0.0065228
0	GABA-1	Hspa4	-0.244807	2.72658e-05
0	GABA-1	Apod	-0.244834	1.0606e-05
0	GABA-1	Pak6	-0.245083	0.0101216
0	GABA-1	Kcnip4	-0.248214	2.53436e-39
0	GABA-1	Lclat1	-0.250632	0.00193715
0	GABA-1	Sema5a	-0.257957	0.00132076
0	GABA-1	Hdac9	-0.25841	0.00115012
0	GABA-1	Ptpra	-0.26059	4.32261e-05
0	GABA-1	Nub1	-0.261753	0.000203033
0	GABA-1	Dlg1	-0.267648	4.56677e-07
0	GABA-1	Usp15	-0.268873	5.40223e-06
0	GABA-1	Pde7b	-0.277661	5.44892e-05
0	GABA-1	Mok	-0.280842	0.000887307
0	GABA-1	Npc1	-0.281336	0.00432252
0	GABA-1	Ano3	-0.283516	0.000324529
0	GABA-1	Tef	-0.28383	0.000256972
0	GABA-1	Rhot1	-0.285539	3.01432e-05
0	GABA-1	Cox10	-0.285995	0.0034887
0	GABA-1	Sirt1	-0.288479	0.0143413
0	GABA-1	Trim3	-0.293433	0.000248824
0	GABA-1	Gorasp2	-0.306926	0.0020259
0	GABA-1	Sesn3	-0.308883	2.98694e-06
0	GABA-1	Axin1	-0.315473	0.000115028
0	GABA-1	Atg5	-0.316274	0.00104418
0	GABA-1	Htra2	-0.324561	0.000692699
0	GABA-1	Npas2	-0.331801	0.00740288
0	GABA-1	Sec22a	-0.332933	0.000129974
0	GABA-1	Traf6	-0.33967	0.0137642
0	GABA-1	Homer1	-0.342162	1.99655e-05
0	GABA-1	Ago2	-0.34617	2.30274e-05
0	GABA-1	Oprm1	-0.351983	6.02628e-06
0	GABA-1	Usp30	-0.355547	0.0203175
0	GABA-1	Dlgap3	-0.369597	0.000229917
0	GABA-1	Peak1	-0.382554	2.26445e-05
0	GABA-1	Itpr1	-0.399824	1.66951e-07
0	GABA-1	Atxn3	-0.40477	3.82491e-05
0	GABA-1	Nr3c1	-0.407399	9.03005e-06
0	GABA-1	Ptges3	-0.418232	1.20892e-05
0	GABA-1	Prkd1	-0.453604	5.20127e-05
0	GABA-1	Peli1	-0.464322	7.29054e-08
0	GABA-1	Sv2c	-0.468228	3.11666e-06
0	GABA-1	Psen1	-0.476735	2.22345e-06
0	GABA-1	Fyco1	-0.498921	8.19901e-09
0	GABA-1	Fkbp5	-0.502419	6.21058e-06
0	GABA-1	Calb1	-0.514768	5.08453e-05
0	GABA-1	Rgs9	-0.551109	5.48157e-06
0	GABA-1	Cadps2	-0.552802	5.51657e-12
0	GABA-1	Rreb1	-0.597369	1.36582e-07
0	GABA-1	Ghr	-0.631252	2.18065e-12
0	GABA-1	Map3k5	-0.658414	5.56595e-12
0	GABA-1	Nos1	-0.71912	1.54316e-08
0	GABA-1	Atp7a	-0.932527	9.80651e-11
1	Glu-1	Glp1r	4.61417	6.30446e-38
1	Glu-1	Cwc22	2.92594	7.17317e-232
1	Glu-1	Rspo2	1.12604	2.97226e-12
1	Glu-1	Ttr	1.09799	1.5304e-13
1	Glu-1	Bche	1.03561	5.5718e-07
1	Glu-1	Cck	0.982241	8.29646e-15
1	Glu-1	Calr	0.930487	1.37307e-20
1	Glu-1	Rab3b	0.916777	3.01508e-06
1	Glu-1	Neat1	0.881977	1.53096e-08
1	Glu-1	Ldlr	0.874063	1.00959e-05
1	Glu-1	Sst	0.794196	3.81578e-08
1	Glu-1	Vgf	0.760632	3.12034e-06
1	Glu-1	Vegfa	0.74912	4.52779e-05
1	Glu-1	Lifr	0.7486	1.37907e-07
1	Glu-1	Chchd10	0.727367	0.000123495
1	Glu-1	Slc25a3	0.708343	1.82117e-19
1	Glu-1	Snrpf	0.704341	0.000114016
1	Glu-1	Ubb	0.702082	2.49368e-12
1	Glu-1	Ppp1r1a	0.693394	4.95539e-06
1	Glu-1	Timp2	0.668119	1.24015e-10
1	Glu-1	Ly6e	0.64983	2.27709e-06
1	Glu-1	Hsp90b1	0.626726	4.52242e-13
1	Glu-1	Slc22a5	0.616861	0.000142329
1	Glu-1	Sigmar1	0.58484	0.000701174
1	Glu-1	Fbxo9	0.571735	0.000209916
1	Glu-1	Atp6ap2	0.568096	3.892e-08
1	Glu-1	Rgma	0.562207	0.00262836
1	Glu-1	Prnp	0.559301	2.78781e-09
1	Glu-1	Cnbp	0.544944	1.17137e-05
1	Glu-1	Hip1r	0.5426	0.00232604
1	Glu-1	Tomm20	0.542066	3.52699e-05
1	Glu-1	Slc11a2	0.53818	0.000566934
1	Glu-1	Ctsd	0.533355	0.000126574
1	Glu-1	Ndufs7	0.533187	0.00303869
1	Glu-1	Thy1	0.520932	1.05661e-06
1	Glu-1	Il27	0.514778	0.0217115
1	Glu-1	Pdia3	0.502183	9.01037e-07
1	Glu-1	Tkt	0.500721	0.00689509
1	Glu-1	Stx1b	0.495581	0.00175994
1	Glu-1	Chordc1	0.490813	3.15224e-05
1	Glu-1	Nucks1	0.490205	0.000999498
1	Glu-1	Itga8	0.48175	2.85088e-07
1	Glu-1	Gtpbp6	0.477927	0.00866141
1	Glu-1	Gabarap	0.475836	0.00343355
1	Glu-1	Chst1	0.475475	6.63954e-06
1	Glu-1	Psenen	0.473467	0.00468017
1	Glu-1	Psap	0.473185	9.98488e-12
1	Glu-1	Cisd1	0.471001	0.00273351
1	Glu-1	Pik3c2b	0.462787	0.00313704
1	Glu-1	Mtx1	0.46035	0.00226053
1	Glu-1	Nedd8	0.458212	0.00360394
1	Glu-1	Mif	0.458106	0.01319
1	Glu-1	Amfr	0.456157	0.000417446
1	Glu-1	Aff1	0.455951	0.00614856
1	Glu-1	Smpd3	0.454044	0.000690991
1	Glu-1	Atp13a2	0.452171	0.000723468
1	Glu-1	Ndrg1	0.449625	0.00543891
1	Glu-1	Mt3	0.446546	0.00105678
1	Glu-1	Pdap1	0.436009	0.019212
1	Glu-1	Clk1	0.434471	2.1733e-16
1	Glu-1	Tmem106b	0.434072	0.00172334
1	Glu-1	Nucb1	0.43324	0.00760566
1	Glu-1	Ppard	0.426909	0.0140956
1	Glu-1	Pnpla6	0.425548	0.00416725
1	Glu-1	Cp	0.413338	0.0121596
1	Glu-1	Lingo1	0.412164	9.88009e-06
1	Glu-1	Calb1	0.399914	0.000896205
1	Glu-1	Arntl	0.39524	7.71441e-05
1	Glu-1	Wnt4	0.391515	0.0191732
1	Glu-1	Fkbp2	0.390228	0.000908634
1	Glu-1	Cox5a	0.387617	0.00433081
1	Glu-1	Asap2	0.387077	6.19516e-05
1	Glu-1	Mfn2	0.384504	0.0117689
1	Glu-1	Cox8a	0.38243	1.80464e-05
1	Glu-1	Sirpa	0.379927	9.59203e-06
1	Glu-1	Gfpt1	0.379419	0.00296023
1	Glu-1	Actb	0.374916	6.71496e-05
1	Glu-1	Park7	0.368173	0.0457696
1	Glu-1	Chchd2	0.367058	0.00614232
1	Glu-1	Tuba1a	0.363425	6.30215e-05
1	Glu-1	Zgpat	0.361289	0.00532892
1	Glu-1	Uchl1	0.359623	0.000373854
1	Glu-1	Vdac1	0.355803	0.00439399
1	Glu-1	Atp1a3	0.355288	1.78869e-11
1	Glu-1	Fdxr	0.351907	0.0148041
1	Glu-1	St8sia3	0.350214	0.0085215
1	Glu-1	Rab6b	0.350044	4.34491e-06
1	Glu-1	Ppil4	0.349285	0.0139596
1	Glu-1	Eef1a1	0.347557	1.7364e-06
1	Glu-1	Apbb1	0.347099	0.0313323
1	Glu-1	Adarb2	0.344625	0.00233801
1	Glu-1	Lrrk2	0.343443	0.0220123
1	Glu-1	Tmed9	0.34319	0.000159129
1	Glu-1	Ndufaf2	0.343021	0.017987
1	Glu-1	Slc25a28	0.33853	0.0212719
1	Glu-1	Nxf1	0.337586	0.00338197
1	Glu-1	Clstn3	0.333512	0.000562015
1	Glu-1	Lrpap1	0.332419	7.66759e-05
1	Glu-1	Ephb1	0.328577	0.00416879
1	Glu-1	Bace1	0.326847	0.00796049
1	Glu-1	Map2k2	0.326802	0.00248169
1	Glu-1	Npdc1	0.321246	0.0059727
1	Glu-1	Cx3cl1	0.320316	0.000627267
1	Glu-1	Nos1	0.318692	0.00780249
1	Glu-1	Hnrnpa1	0.314436	0.0241131
1	Glu-1	Tpt1	0.313976	0.00257968
1	Glu-1	Hif1a	0.313268	0.00348248
1	Glu-1	Ncl	0.310673	0.00191271
1	Glu-1	Aco2	0.31019	0.000147446
1	Glu-1	Clu	0.310043	0.00932821
1	Glu-1	Fkbp3	0.306005	0.0217013
1	Glu-1	Hipk2	0.305487	0.000607321
1	Glu-1	B3gat1	0.305091	0.00930849
1	Glu-1	Usp10	0.302342	0.0163699
1	Glu-1	Ubqln1	0.300925	0.0213311
1	Glu-1	Sms	0.298951	0.00535798
1	Glu-1	Ank1	0.298428	0.00841307
1	Glu-1	Spg7	0.298121	0.045743
1	Glu-1	Cd47	0.296879	0.000637286
1	Glu-1	Prdx2	0.296759	0.0239234
1	Glu-1	Faim2	0.296108	0.0022746
1	Glu-1	Uqcrh	0.292507	0.0497673
1	Glu-1	Bcl2	0.292323	0.0378616
1	Glu-1	Hspa9	0.290701	0.00227721
1	Glu-1	Pdxk	0.290422	0.042837
1	Glu-1	Ctsb	0.28671	0.0120786
1	Glu-1	Sf3b1	0.282435	7.66356e-07
1	Glu-1	Cadps2	0.282171	1.3479e-10
1	Glu-1	Ppil2	0.281636	0.0164801
1	Glu-1	Abl1	0.28064	0.0159636
1	Glu-1	Sugt1	0.279603	0.0308514
1	Glu-1	Ywhah	0.277378	0.010481
1	Glu-1	Pacrg	0.269807	0.0015072
1	Glu-1	Pam	0.266654	2.76199e-06
1	Glu-1	Ric3	0.263855	0.0186365
1	Glu-1	Eif2s2	0.262491	0.00239215
1	Glu-1	Fth1	0.262196	0.000132575
1	Glu-1	Eef2k	0.261657	0.033277
1	Glu-1	Gabbr1	0.25953	0.000170154
1	Glu-1	Crmp1	0.259344	0.00482859
1	Glu-1	Fkbp1a	0.255341	0.00245608
1	Glu-1	Ptpra	0.255099	0.000136374
1	Glu-1	Unc13c	0.254843	0.0177134
1	Glu-1	Syp	0.254791	0.000860998
1	Glu-1	Slc2a13	0.251964	0.000112583
1	Glu-1	Adam10	0.251388	0.0041091
1	Glu-1	Npas2	0.247575	0.00054974
1	Glu-1	Klc1	0.244739	0.000424549
1	Glu-1	Cnr1	0.244355	0.0032699
1	Glu-1	Dld	0.243836	0.0449394
1	Glu-1	Plppr1	0.243753	0.00118892
1	Glu-1	Syt11	0.243345	3.03512e-05
1	Glu-1	Dctn4	0.239119	0.000859616
1	Glu-1	Hlf	0.237738	0.029465
1	Glu-1	Adcy5	0.228979	0.0248715
1	Glu-1	Kmt2a	0.225764	5.43133e-05
1	Glu-1	Sh3rf1	0.224349	0.00418641
1	Glu-1	Tial1	0.223881	0.00832022
1	Glu-1	Prkar1b	0.223835	0.00350945
1	Glu-1	Cops5	0.22136	0.0208325
1	Glu-1	Scg3	0.220419	0.0341119
1	Glu-1	Sel1l	0.213268	0.00532644
1	Glu-1	Atp2c1	0.211886	1.47376e-06
1	Glu-1	Khdrbs1	0.208615	0.0364061
1	Glu-1	Elavl4	0.208253	0.00510354
1	Glu-1	Tomm40	0.208006	0.040559
1	Glu-1	Apoe	0.199463	4.76781e-05
1	Glu-1	Nceh1	0.19851	0.0484826
1	Glu-1	Fsd1l	0.196197	0.0320981
1	Glu-1	Dnm1l	0.195983	0.00145482
1	Glu-1	Fyn	0.195593	0.00342848
1	Glu-1	Stmn2	0.186906	0.00927868
1	Glu-1	Eif4g1	0.186517	0.0390323
1	Glu-1	Arf3	0.180606	0.0389753
1	Glu-1	Pcmt1	0.177918	0.0203904
1	Glu-1	Sbno1	0.174431	0.0151862
1	Glu-1	Sorl1	0.170463	0.0327579
1	Glu-1	Ywhaz	0.169354	0.00679351
1	Glu-1	Sv2b	0.168301	0.000132241
1	Glu-1	Dapk1	0.168147	0.000255138
1	Glu-1	Nufip2	0.167509	0.0416001
1	Glu-1	Slc1a1	0.165246	0.0277768
1	Glu-1	Cyld	0.161156	0.00913093
1	Glu-1	Pde10a	0.147817	0.000120093
1	Glu-1	Manf	0.146981	0.0470145
1	Glu-1	Dnaja2	0.144335	0.0111684
1	Glu-1	Cst3	0.141336	0.0152215
1	Glu-1	Npepps	0.141329	0.0139002
1	Glu-1	Nr3c2	0.1391	0.00322254
1	Glu-1	Stxbp1	0.138922	0.0345325
1	Glu-1	Ndufs4	0.134754	0.0480324
1	Glu-1	Ywhag	0.134485	0.0328908
1	Glu-1	Lingo2	0.132033	0.000321446
1	Glu-1	App	0.129652	1.52798e-06
1	Glu-1	Plxna2	0.127807	0.033456
1	Glu-1	Cntnap2	0.124182	2.98571e-07
1	Glu-1	Agap1	0.123005	0.0144123
1	Glu-1	Rmdn1	0.119342	0.00657997
1	Glu-1	Pten	0.11804	0.0210429
1	Glu-1	Atxn2	0.114078	0.0345303
1	Glu-1	Dst	0.11387	0.000664413
1	Glu-1	Hcn1	0.111011	0.000191504
1	Glu-1	Snrnp70	0.106508	0.00258408
1	Glu-1	Fus	0.103708	0.0341238
1	Glu-1	Ambra1	0.0989918	0.0434288
1	Glu-1	Slc8a1	0.0957395	0.00492176
1	Glu-1	Msra	0.088453	0.0494706
1	Glu-1	Srgap3	0.0871784	0.0219494
1	Glu-1	Rtn1	0.0779797	0.00518761
1	Glu-1	Snap25	0.061735	0.000101262
1	Glu-1	Gria2	0.0436038	0.0011373
1	Glu-1	Malat1	0.039212	1.38777e-25
1	Glu-1	Kcnma1	-0.0067593	0.00468221
1	Glu-1	Ppp2r2b	-0.021925	0.00414329
1	Glu-1	Csmd1	-0.026197	2.72018e-18
1	Glu-1	Ube3a	-0.0285604	1.62346e-06
1	Glu-1	Asic2	-0.0512829	0.015708
1	Glu-1	Dock3	-0.0541422	0.00163794
1	Glu-1	Cacna1a	-0.0597567	0.0158766
1	Glu-1	Apc	-0.0631096	0.0303605
1	Glu-1	Map1b	-0.0673251	0.00231197
1	Glu-1	Kcnip4	-0.0804246	3.97267e-09
1	Glu-1	Mbd5	-0.0839817	0.00133873
1	Glu-1	Dcc	-0.0848429	7.96051e-06
1	Glu-1	Trim9	-0.1018	0.0205661
1	Glu-1	Mdga2	-0.102794	6.81862e-17
1	Glu-1	Brinp1	-0.106119	0.000629703
1	Glu-1	Dlg1	-0.124303	0.00675457
1	Glu-1	Dnajc1	-0.131804	0.00445106
1	Glu-1	Nedd4l	-0.132549	0.0129134
1	Glu-1	Nrg1	-0.135903	9.50343e-16
1	Glu-1	Fubp1	-0.142152	0.0049321
1	Glu-1	Kcnj6	-0.146157	0.00843779
1	Glu-1	Gpr158	-0.154643	1.11827e-06
1	Glu-1	Srrm2	-0.154831	1.12353e-08
1	Glu-1	Cdkl5	-0.156504	0.0285522
1	Glu-1	Lsamp	-0.169636	1.97047e-32
1	Glu-1	Rab6a	-0.178709	0.0378499
1	Glu-1	Oprm1	-0.211717	0.0124459
1	Glu-1	Vps13c	-0.214495	0.0115827
1	Glu-1	Cnnm2	-0.215268	0.0420356
1	Glu-1	Apod	-0.217829	0.00466474
1	Glu-1	Lrpprc	-0.229896	0.00722593
1	Glu-1	Syn3	-0.237039	0.00226832
1	Glu-1	Klhdc1	-0.242333	0.0271245
1	Glu-1	Dgkd	-0.243146	0.00847651
1	Glu-1	Mark1	-0.252528	0.00587154
1	Glu-1	Aff2	-0.254259	0.0011602
1	Glu-1	Grm8	-0.259159	0.0128848
1	Glu-1	Pde7b	-0.268803	0.0245414
1	Glu-1	Sesn3	-0.275135	0.00552344
1	Glu-1	Dner	-0.275989	0.000154154
1	Glu-1	Sec22a	-0.283855	0.0376991
1	Glu-1	Mef2c	-0.285701	2.943e-08
1	Glu-1	Cdh8	-0.287555	0.000958494
1	Glu-1	Mthfd1	-0.292266	0.0355993
1	Glu-1	Chrm3	-0.297332	2.78503e-07
1	Glu-1	Map3k5	-0.300228	0.00953646
1	Glu-1	Ercc6l2	-0.300555	0.0302224
1	Glu-1	Rreb1	-0.335591	9.68166e-05
1	Glu-1	Sirt7	-0.33572	0.0199031
1	Glu-1	Trim3	-0.338328	0.0040269
1	Glu-1	Gnal	-0.353784	0.000135757
1	Glu-1	Prkaa2	-0.355148	0.0159719
1	Glu-1	Ptges3	-0.356145	0.0116903
1	Glu-1	Rbms3	-0.360429	0.000259372
1	Glu-1	Ano3	-0.369196	1.14088e-09
1	Glu-1	Sema6a	-0.37878	0.000509804
1	Glu-1	Tox3	-0.382706	7.2249e-06
1	Glu-1	Nln	-0.384981	0.0478749
1	Glu-1	Cckbr	-0.387056	0.0217933
1	Glu-1	Phactr2	-0.388153	0.00570989
1	Glu-1	Psat1	-0.405702	0.010416
1	Glu-1	Utrn	-0.43623	0.00140297
1	Glu-1	Tacr1	-0.496551	0.00573963
1	Glu-1	Slc8a3	-0.505895	1.26341e-10
1	Glu-1	Cit	-0.516045	1.18344e-11
1	Glu-1	Ern1	-0.570237	0.00206743
1	Glu-1	Hdac9	-0.628722	2.3063e-13
1	Glu-1	Angpt1	-0.720337	0.000202246
1	Glu-1	Esr1	-0.8528	1.08334e-10
1	Glu-1	Atp7a	-0.873788	1.69796e-05
2	Oligodendrocytes	Cwc22	1.9967	4.26838e-58
2	Oligodendrocytes	Ttr	1.2371	2.52096e-11
2	Oligodendrocytes	Klk6	1.16055	1.76165e-06
2	Oligodendrocytes	Hip1r	1.0341	6.61717e-06
2	Oligodendrocytes	Cck	0.994905	5.92534e-06
2	Oligodendrocytes	Chchd2	0.985555	3.58401e-06
2	Oligodendrocytes	Sst	0.846839	1.0964e-07
2	Oligodendrocytes	Sema5a	0.829568	7.03332e-11
2	Oligodendrocytes	Gapdh	0.797951	8.26335e-06
2	Oligodendrocytes	Gjc2	0.78907	0.00130581
2	Oligodendrocytes	Ubb	0.730198	3.3902e-07
2	Oligodendrocytes	Ndufs4	0.695879	1.87976e-05
2	Oligodendrocytes	Grin2b	0.664026	0.000466729
2	Oligodendrocytes	Faah	0.647757	0.000519901
2	Oligodendrocytes	Eif4a2	0.643446	0.00040211
2	Oligodendrocytes	Snap25	0.627683	3.17843e-05
2	Oligodendrocytes	Mapk8ip1	0.611	0.00024192
2	Oligodendrocytes	Sh3gl2	0.6042	0.0132188
2	Oligodendrocytes	Cux1	0.594891	0.000122418
2	Oligodendrocytes	Grm5	0.560799	0.00177226
2	Oligodendrocytes	Chdh	0.55467	0.0196713
2	Oligodendrocytes	Pebp1	0.542728	0.00323118
2	Oligodendrocytes	Gpx4	0.518025	0.0115676
2	Oligodendrocytes	Eef1a1	0.505547	5.37595e-05
2	Oligodendrocytes	Prkar1a	0.50299	0.0114921
2	Oligodendrocytes	Calr	0.501728	0.00261088
2	Oligodendrocytes	Ppil2	0.501309	0.0264666
2	Oligodendrocytes	Manf	0.498377	0.00433129
2	Oligodendrocytes	Heatr3	0.497035	0.0103574
2	Oligodendrocytes	Uqcrh	0.488896	0.0331398
2	Oligodendrocytes	Tuba1a	0.487879	6.35468e-05
2	Oligodendrocytes	Cox8a	0.485342	0.0105246
2	Oligodendrocytes	S100b	0.484993	0.00468218
2	Oligodendrocytes	Klc1	0.47414	0.000532394
2	Oligodendrocytes	Psph	0.4676	0.0257204
2	Oligodendrocytes	Actb	0.45978	0.000116631
2	Oligodendrocytes	Ywhag	0.455977	0.00516137
2	Oligodendrocytes	Mapk10	0.453649	0.0105535
2	Oligodendrocytes	Sema6a	0.448188	0.00284217
2	Oligodendrocytes	Map1b	0.430335	0.000984169
2	Oligodendrocytes	Cntnap2	0.427263	0.00176915
2	Oligodendrocytes	Fry	0.423925	0.0328629
2	Oligodendrocytes	Kcnip4	0.422885	7.98433e-05
2	Oligodendrocytes	Dctn4	0.419945	0.000501805
2	Oligodendrocytes	Ephb1	0.418042	1.35906e-08
2	Oligodendrocytes	Clk1	0.40019	2.37824e-06
2	Oligodendrocytes	Pde7a	0.395656	0.0230255
2	Oligodendrocytes	Ncl	0.394095	0.0179349
2	Oligodendrocytes	Comt	0.386214	0.0385488
2	Oligodendrocytes	Slc25a3	0.382075	0.0208036
2	Oligodendrocytes	Pacrg	0.379479	5.87031e-24
2	Oligodendrocytes	Fkbp1a	0.37066	0.0201242
2	Oligodendrocytes	Flnb	0.352017	0.0161654
2	Oligodendrocytes	Bace1	0.343684	0.0484623
2	Oligodendrocytes	Atxn2	0.328926	0.00448594
2	Oligodendrocytes	Ywhaz	0.32707	0.0335849
2	Oligodendrocytes	Pdia3	0.318075	0.0492024
2	Oligodendrocytes	Fez1	0.287961	0.0151166
2	Oligodendrocytes	Mag	0.283643	6.51092e-16
2	Oligodendrocytes	Syt11	0.274803	3.95224e-05
2	Oligodendrocytes	Pik3c2b	0.251625	0.00834193
2	Oligodendrocytes	Fth1	0.166967	0.00320252
2	Oligodendrocytes	Map4k4	0.153953	0.0355469
2	Oligodendrocytes	Apoe	0.141251	0.000404188
2	Oligodendrocytes	Cst3	0.138859	0.0376963
2	Oligodendrocytes	Apod	0.108722	0.0124814
2	Oligodendrocytes	Ctnna3	-0.0755258	0.000745009
2	Oligodendrocytes	Ank2	-0.0890891	0.00173928
2	Oligodendrocytes	Mdga2	-0.135866	0.0018603
2	Oligodendrocytes	Agap1	-0.144749	0.00586983
2	Oligodendrocytes	Kansl1	-0.181386	0.0373362
2	Oligodendrocytes	Pak1	-0.195844	0.0020808
2	Oligodendrocytes	Dlg1	-0.236255	0.00386436
2	Oligodendrocytes	Wwox	-0.239507	0.009257
2	Oligodendrocytes	Stxbp3	-0.245164	0.0150798
2	Oligodendrocytes	Grm3	-0.255187	1.50716e-07
2	Oligodendrocytes	Ankhd1	-0.260961	0.0174085
2	Oligodendrocytes	Rcbtb1	-0.261553	0.000398262
2	Oligodendrocytes	Adam10	-0.274829	0.0204402
2	Oligodendrocytes	Mbd5	-0.27813	0.00450532
2	Oligodendrocytes	Arih1	-0.278199	0.00305884
2	Oligodendrocytes	Fsd1l	-0.278687	0.00593573
2	Oligodendrocytes	Tbc1d5	-0.278877	1.35685e-12
2	Oligodendrocytes	Prkacb	-0.294642	0.0217308
2	Oligodendrocytes	Srrm2	-0.30962	0.000501944
2	Oligodendrocytes	Pafah1b1	-0.332361	1.46356e-05
2	Oligodendrocytes	Stim1	-0.352814	0.023839
2	Oligodendrocytes	Ndfip1	-0.353183	0.00278125
2	Oligodendrocytes	Trpc1	-0.356828	0.0302235
2	Oligodendrocytes	Slc8a1	-0.357147	9.32226e-15
2	Oligodendrocytes	Gsk3b	-0.364377	0.00707824
2	Oligodendrocytes	Chm	-0.377982	0.041862
2	Oligodendrocytes	Tef	-0.381348	0.0262612
2	Oligodendrocytes	Psat1	-0.437314	0.0238911
2	Oligodendrocytes	Rb1	-0.448632	0.00053215
2	Oligodendrocytes	Htra1	-0.457474	0.00231079
2	Oligodendrocytes	Acaca	-0.469019	2.40064e-14
2	Oligodendrocytes	Pgp	-0.471434	0.0150072
2	Oligodendrocytes	Braf	-0.482926	0.00323251
2	Oligodendrocytes	Smg1	-0.485805	0.00220109
2	Oligodendrocytes	Trim3	-0.504278	0.00874171
2	Oligodendrocytes	Gak	-0.507134	0.0413275
2	Oligodendrocytes	Cab39l	-0.526019	0.000148395
2	Oligodendrocytes	Rfc1	-0.53141	0.0283237
2	Oligodendrocytes	Aff1	-0.533675	0.0300412
2	Oligodendrocytes	Sgk1	-0.54387	3.97127e-05
2	Oligodendrocytes	Sybu	-0.554765	0.000185894
2	Oligodendrocytes	Nde1	-0.556131	0.00250238
2	Oligodendrocytes	Lrp6	-0.575001	0.0149089
2	Oligodendrocytes	Cdk5	-0.58269	0.0148872
2	Oligodendrocytes	Ezh2	-0.587534	0.0084186
2	Oligodendrocytes	Depdc7	-0.595279	0.00378453
2	Oligodendrocytes	Phactr2	-0.598694	0.00429246
2	Oligodendrocytes	Sh3rf1	-0.668439	0.00058944
2	Oligodendrocytes	Gpr158	-0.687143	0.00608234
2	Oligodendrocytes	Cnbp	-0.710051	0.00590007
2	Oligodendrocytes	Atp7a	-1.02112	2.51384e-06
2	Oligodendrocytes	Fkbp5	-1.13147	3.31163e-11
2	Oligodendrocytes	Hif3a	-1.74703	1.89786e-07
2	Oligodendrocytes	Plin4	-2.05304	5.95375e-12
4	Astrocytes-1	Cwc22	2.42528	1.57426e-65
4	Astrocytes-1	Slc6a13	1.86537	3.48721e-07
4	Astrocytes-1	Ttr	1.62554	2.74445e-13
4	Astrocytes-1	Sst	1.33731	1.29745e-10
4	Astrocytes-1	Arf3	1.24912	3.0716e-05
4	Astrocytes-1	Cck	1.14796	1.34757e-05
4	Astrocytes-1	Dhdds	0.990147	0.000581714
4	Astrocytes-1	Gabarap	0.962514	0.00177771
4	Astrocytes-1	Ppil4	0.930094	0.000878797
4	Astrocytes-1	Vcam1	0.899927	0.000986012
4	Astrocytes-1	Cox5a	0.894186	0.00057736
4	Astrocytes-1	Lrp8	0.849517	0.0021117
4	Astrocytes-1	Mfge8	0.82755	0.00146349
4	Astrocytes-1	Sncaip	0.768908	0.00514076
4	Astrocytes-1	Gpx4	0.705245	0.0121633
4	Astrocytes-1	Timp2	0.701499	0.00802059
4	Astrocytes-1	Map1b	0.699462	0.00106695
4	Astrocytes-1	Dapk1	0.687947	0.000908088
4	Astrocytes-1	Dnajc6	0.679867	0.00888513
4	Astrocytes-1	Agt	0.676883	7.02217e-10
4	Astrocytes-1	Col11a2	0.6564	0.0117911
4	Astrocytes-1	Ubb	0.655049	0.000148989
4	Astrocytes-1	Slc25a3	0.630397	1.4632e-05
4	Astrocytes-1	Prdm2	0.629263	0.00642494
4	Astrocytes-1	Ctsd	0.605536	0.00298805
4	Astrocytes-1	Ctsl	0.604867	0.00265191
4	Astrocytes-1	Pebp1	0.595707	0.025958
4	Astrocytes-1	St13	0.592415	0.013086
4	Astrocytes-1	Chchd2	0.580414	0.00844868
4	Astrocytes-1	Grin2b	0.579324	0.00033901
4	Astrocytes-1	Gfap	0.52768	0.000412513
4	Astrocytes-1	Neat1	0.524829	6.47475e-10
4	Astrocytes-1	Eif4a2	0.495761	0.00745298
4	Astrocytes-1	Eef1a1	0.495193	0.00200553
4	Astrocytes-1	C4b	0.483987	0.0236158
4	Astrocytes-1	Gigyf2	0.480678	0.00207898
4	Astrocytes-1	Clu	0.46201	6.9282e-06
4	Astrocytes-1	Mtor	0.459466	0.0345623
4	Astrocytes-1	Plxna4	0.456301	0.0304985
4	Astrocytes-1	Pkd1	0.446732	0.0402117
4	Astrocytes-1	Calr	0.436087	0.009923
4	Astrocytes-1	Fyn	0.429647	0.00182001
4	Astrocytes-1	Hsp90b1	0.420149	0.0049845
4	Astrocytes-1	Actb	0.407546	0.00913938
4	Astrocytes-1	Aqp4	0.403469	2.36116e-05
4	Astrocytes-1	Dctn4	0.372172	0.0211626
4	Astrocytes-1	Dner	0.359471	0.0368116
4	Astrocytes-1	Gpr37l1	0.342332	0.00140558
4	Astrocytes-1	Scg3	0.33414	0.0232782
4	Astrocytes-1	Kcnip4	0.320811	0.00164671
4	Astrocytes-1	Grm3	0.320643	0.000847465
4	Astrocytes-1	Timp3	0.31589	0.00924038
4	Astrocytes-1	Prnp	0.314416	0.00778134
4	Astrocytes-1	Apoe	0.301013	1.39488e-40
4	Astrocytes-1	Gjb6	0.298229	0.0236349
4	Astrocytes-1	Sorl1	0.288894	0.0253772
4	Astrocytes-1	Nedd4l	0.283501	0.0334659
4	Astrocytes-1	Ctnna3	0.279396	0.00829782
4	Astrocytes-1	Vegfa	0.268027	0.0482278
4	Astrocytes-1	Cst3	0.248236	1.12932e-07
4	Astrocytes-1	Srgap3	0.244063	0.0194097
4	Astrocytes-1	Csmd1	0.239964	0.0337269
4	Astrocytes-1	Ptn	0.206887	0.0225744
4	Astrocytes-1	Htra1	0.204042	0.0153341
4	Astrocytes-1	Trim9	0.194564	0.00974797
4	Astrocytes-1	Psap	0.188379	0.0498839
4	Astrocytes-1	Malat1	0.0212857	1.30931e-09
4	Astrocytes-1	Fry	-0.0863763	0.00161153
4	Astrocytes-1	Tnik	-0.10246	0.00211849
4	Astrocytes-1	Lsamp	-0.115882	4.63885e-30
4	Astrocytes-1	Asic2	-0.170971	0.0153443
4	Astrocytes-1	Prkd1	-0.172429	0.0281342
4	Astrocytes-1	Apc	-0.175242	0.0272483
4	Astrocytes-1	Glud1	-0.208881	0.034366
4	Astrocytes-1	Ndrg2	-0.22228	5.76977e-05
4	Astrocytes-1	Mdga2	-0.248306	8.15777e-42
4	Astrocytes-1	Nedd4	-0.250266	0.0109666
4	Astrocytes-1	Mbd5	-0.257486	0.00225618
4	Astrocytes-1	App	-0.278985	0.00449528
4	Astrocytes-1	Pde7b	-0.296406	0.00219591
4	Astrocytes-1	Soat1	-0.30584	0.0246351
4	Astrocytes-1	Ptpra	-0.314215	0.00723919
4	Astrocytes-1	Apod	-0.335835	0.00351837
4	Astrocytes-1	Tef	-0.368882	0.0156678
4	Astrocytes-1	Atp13a4	-0.370419	0.000122988
4	Astrocytes-1	Mef2c	-0.38064	0.0273742
4	Astrocytes-1	Rock2	-0.380876	0.0327146
4	Astrocytes-1	Hivep3	-0.381312	0.000450182
4	Astrocytes-1	Dnajc1	-0.38289	0.000106864
4	Astrocytes-1	Ppargc1a	-0.386217	0.00081815
4	Astrocytes-1	Pten	-0.387248	0.0051643
4	Astrocytes-1	Bcl2l1	-0.40776	0.0375953
4	Astrocytes-1	Insr	-0.408289	0.00992976
4	Astrocytes-1	Atf2	-0.409595	0.034013
4	Astrocytes-1	Cry2	-0.415507	0.0348185
4	Astrocytes-1	Timm23	-0.435517	0.0440523
4	Astrocytes-1	Kcnma1	-0.439848	2.0808e-06
4	Astrocytes-1	Hif3a	-0.440736	0.000122479
4	Astrocytes-1	Maob	-0.471755	0.0192993
4	Astrocytes-1	Agap1	-0.474795	0.0215279
4	Astrocytes-1	Sesn3	-0.48823	0.00410478
4	Astrocytes-1	Xiap	-0.490086	0.00466804
4	Astrocytes-1	Il33	-0.493133	0.0108889
4	Astrocytes-1	Cd2ap	-0.502511	0.00758915
4	Astrocytes-1	Ide	-0.525242	0.037977
4	Astrocytes-1	Ric3	-0.5273	0.0136781
4	Astrocytes-1	Ccnd3	-0.612626	2.43348e-06
4	Astrocytes-1	Pdss1	-0.664526	0.0116873
4	Astrocytes-1	Usp25	-0.675854	0.00836803
4	Astrocytes-1	Atp7a	-0.705633	0.000659696
4	Astrocytes-1	Cnbp	-0.748837	0.000933859
4	Astrocytes-1	Ccdc62	-0.764012	0.0058783
4	Astrocytes-1	Aldh1a1	-1.34853	8.70722e-09
5	Fibroblasts-1	Cwc22	1.43257	7.88407e-29
5	Fibroblasts-1	Gjb2	1.34829	1.28341e-05
5	Fibroblasts-1	Ttr	1.1442	3.46656e-05
5	Fibroblasts-1	Chchd2	1.13907	2.90695e-05
5	Fibroblasts-1	Cck	1.11044	0.000490498
5	Fibroblasts-1	Igf2	1.03335	3.84523e-10
5	Fibroblasts-1	Itpkb	0.920847	0.00102179
5	Fibroblasts-1	Sirt1	0.79372	0.0297822
5	Fibroblasts-1	Sst	0.761468	0.000705483
5	Fibroblasts-1	Lamb2	0.760473	0.00428131
5	Fibroblasts-1	Ubb	0.757094	5.05233e-05
5	Fibroblasts-1	Cyp1b1	0.751496	0.0144432
5	Fibroblasts-1	Arntl	0.737845	0.00103028
5	Fibroblasts-1	Gabarap	0.724646	0.0236351
5	Fibroblasts-1	C4b	0.718301	0.0313393
5	Fibroblasts-1	Eno2	0.701604	0.00835447
5	Fibroblasts-1	Rai1	0.694385	0.00155814
5	Fibroblasts-1	Dpysl2	0.687195	0.00467665
5	Fibroblasts-1	Slc25a3	0.659712	0.000177063
5	Fibroblasts-1	Npas2	0.65947	0.00545302
5	Fibroblasts-1	Hsp90b1	0.659228	7.77809e-05
5	Fibroblasts-1	Calr	0.618889	0.00188618
5	Fibroblasts-1	Vdac1	0.598592	0.0231572
5	Fibroblasts-1	Slc8a1	0.588823	0.00182655
5	Fibroblasts-1	Igf1	0.588746	0.00613001
5	Fibroblasts-1	Lingo2	0.566669	0.0126304
5	Fibroblasts-1	Uqcrh	0.561428	0.0455586
5	Fibroblasts-1	Ndufv2	0.560304	0.0281808
5	Fibroblasts-1	Immt	0.55972	0.028441
5	Fibroblasts-1	Tuba1a	0.556074	0.0193708
5	Fibroblasts-1	Eif4g1	0.54444	0.0107826
5	Fibroblasts-1	Wnt4	0.539347	0.00212017
5	Fibroblasts-1	Cox5a	0.517191	0.0435035
5	Fibroblasts-1	Tpt1	0.511658	0.0195112
5	Fibroblasts-1	Timp3	0.470476	6.06796e-10
5	Fibroblasts-1	Slc1a2	0.465401	0.026607
5	Fibroblasts-1	Tmbim6	0.45926	0.0197451
5	Fibroblasts-1	Agap1	0.377709	0.0481028
5	Fibroblasts-1	Syn3	0.367705	0.0224884
5	Fibroblasts-1	Gjb6	0.364322	0.0051595
5	Fibroblasts-1	Neat1	0.343239	2.75631e-07
5	Fibroblasts-1	Plxna2	0.30057	0.00655495
5	Fibroblasts-1	Map2	0.295867	0.0268732
5	Fibroblasts-1	Adcy5	0.292033	0.0300888
5	Fibroblasts-1	Hlf	0.268192	0.000603767
5	Fibroblasts-1	Slc7a11	0.248559	0.0023156
5	Fibroblasts-1	Unc13c	0.245744	0.0305085
5	Fibroblasts-1	Nktr	0.234869	0.0335023
5	Fibroblasts-1	Clk1	0.221968	0.0465619
5	Fibroblasts-1	Apoe	0.215735	4.7293e-07
5	Fibroblasts-1	Ptn	0.154195	0.0157682
5	Fibroblasts-1	App	0.133441	0.0390007
5	Fibroblasts-1	Wwox	0.126382	0.0314814
5	Fibroblasts-1	Slc6a13	0.109734	0.0408247
5	Fibroblasts-1	Sptbn1	-0.134112	0.0103931
5	Fibroblasts-1	Rbms3	-0.180368	0.0478665
5	Fibroblasts-1	Fkbp5	-0.18332	0.0171193
5	Fibroblasts-1	Map4k4	-0.24908	0.0480752
5	Fibroblasts-1	Gsk3b	-0.253042	0.0411784
5	Fibroblasts-1	Ghr	-0.325599	0.00774616
5	Fibroblasts-1	Rab10	-0.340462	0.0142554
5	Fibroblasts-1	Syt11	-0.348922	0.0176789
5	Fibroblasts-1	Stk39	-0.35175	0.0492396
5	Fibroblasts-1	Rmdn1	-0.363315	0.00400315
5	Fibroblasts-1	Insr	-0.381044	0.0120264
5	Fibroblasts-1	Xiap	-0.406704	0.0240174
5	Fibroblasts-1	Nub1	-0.414633	0.0356202
5	Fibroblasts-1	Pde8b	-0.419238	0.0432059
5	Fibroblasts-1	Utrn	-0.429171	0.00205818
5	Fibroblasts-1	Lrrk2	-0.465986	0.0259663
5	Fibroblasts-1	Col13a1	-0.475315	0.0439445
5	Fibroblasts-1	Cdc42	-0.483119	7.35657e-05
5	Fibroblasts-1	Elavl1	-0.48902	0.0319225
5	Fibroblasts-1	Aldh1a1	-0.492925	0.0466191
5	Fibroblasts-1	Sybu	-0.518196	0.032806
5	Fibroblasts-1	Atp7a	-0.523687	0.0142072
5	Fibroblasts-1	Cask	-0.541022	0.000949937
5	Fibroblasts-1	Ptges3	-0.556569	0.0445271
5	Fibroblasts-1	Ppp2r2b	-0.612158	0.0133839
5	Fibroblasts-1	Slc25a27	-0.615062	0.0166319
5	Fibroblasts-1	Bnip3l	-0.623966	0.0341358
5	Fibroblasts-1	Mccc1	-0.627334	0.0298689
5	Fibroblasts-1	Slc30a10	-0.670377	0.000251927
5	Fibroblasts-1	Ube2l3	-0.70364	0.0106496
5	Fibroblasts-1	Ifnar1	-0.791526	0.0140099
5	Fibroblasts-1	Cacna1a	-0.891939	0.0024236
6	GABA-2	Cwc22	2.74171	3.0781e-63
6	GABA-2	Ly6e	1.52117	2.02947e-05
6	GABA-2	Npy	1.34109	1.56379e-07
6	GABA-2	Cck	1.23225	6.24111e-06
6	GABA-2	Calr	1.21847	2.03621e-13
6	GABA-2	Timp2	1.15053	2.01074e-09
6	GABA-2	Ctsl	1.1391	6.65672e-08
6	GABA-2	St8sia3	1.10252	0.000350946
6	GABA-2	Nfe2l1	1.10013	1.51262e-06
6	GABA-2	Cisd1	1.07961	0.000663838
6	GABA-2	Sst	1.06992	1.45672e-13
6	GABA-2	Ttr	1.01026	5.80221e-06
6	GABA-2	Chchd2	1.00899	4.15928e-05
6	GABA-2	Tac1	0.960447	0.00883525
6	GABA-2	Atp6ap2	0.897864	4.45717e-09
6	GABA-2	Scg3	0.867498	4.94701e-07
6	GABA-2	Prnp	0.863496	1.5138e-06
6	GABA-2	Hnrnpa1	0.839404	0.00362235
6	GABA-2	Dlgap3	0.835805	0.000174293
6	GABA-2	Ctsd	0.822594	0.000161161
6	GABA-2	Syp	0.792163	9.06481e-10
6	GABA-2	Ctsb	0.779948	8.72996e-06
6	GABA-2	Tomm20	0.762223	0.00171449
6	GABA-2	Ppard	0.754956	0.0315446
6	GABA-2	Tram1	0.748628	0.00599246
6	GABA-2	Hsp90b1	0.730167	1.67909e-09
6	GABA-2	Slc22a5	0.728926	0.0273101
6	GABA-2	Chst1	0.718941	0.01038
6	GABA-2	Clu	0.717079	0.0009584
6	GABA-2	Tln1	0.698225	0.0211943
6	GABA-2	Herpud1	0.696165	0.030524
6	GABA-2	Tcf3	0.636378	0.0369474
6	GABA-2	Adcyap1r1	0.625389	0.0013237
6	GABA-2	Nucb1	0.617545	0.0239696
6	GABA-2	Ppp3r1	0.617012	0.0194965
6	GABA-2	Npdc1	0.607883	0.0011411
6	GABA-2	Slc25a3	0.606914	3.70694e-07
6	GABA-2	Syvn1	0.602818	0.0379788
6	GABA-2	Vps29	0.591941	0.00911779
6	GABA-2	Crmp1	0.575001	0.00631281
6	GABA-2	Uqcrh	0.573695	0.0144065
6	GABA-2	Ctnnbl1	0.572117	0.00407571
6	GABA-2	Ubb	0.562997	0.000338187
6	GABA-2	Optn	0.557628	0.00925029
6	GABA-2	Vgf	0.551941	0.00195036
6	GABA-2	Tpt1	0.547544	0.0195111
6	GABA-2	Tuba1a	0.545225	0.00307518
6	GABA-2	Rab3b	0.544845	0.000168632
6	GABA-2	Rtn1	0.543436	2.86561e-25
6	GABA-2	Glb1	0.541982	0.0129886
6	GABA-2	Gabbr1	0.536545	3.16726e-06
6	GABA-2	Fkbp2	0.534334	0.0150792
6	GABA-2	Eif4a2	0.534074	0.0119064
6	GABA-2	Ddit3	0.532138	0.0397741
6	GABA-2	B3gat1	0.505994	0.0204502
6	GABA-2	Faim2	0.504623	0.00176037
6	GABA-2	Fbxo8	0.503666	0.0119165
6	GABA-2	Hook2	0.501227	0.0240278
6	GABA-2	Psap	0.500008	3.00306e-06
6	GABA-2	Vdac1	0.497961	0.0316508
6	GABA-2	Cnr1	0.487628	0.0234637
6	GABA-2	Eef1a1	0.477656	0.000410214
6	GABA-2	Pdia3	0.476004	0.00489885
6	GABA-2	Lrpap1	0.471565	0.00178805
6	GABA-2	Cox8a	0.468232	0.00489847
6	GABA-2	Faah	0.463152	0.0453109
6	GABA-2	Tmem175	0.449564	0.000662782
6	GABA-2	Amfr	0.417073	0.0237741
6	GABA-2	Atp1a3	0.416228	6.66927e-09
6	GABA-2	Sorl1	0.416217	0.0371275
6	GABA-2	Scarb2	0.41574	0.0396063
6	GABA-2	Atr	0.407969	0.0386702
6	GABA-2	Mt3	0.407023	0.0343712
6	GABA-2	Clstn3	0.406542	0.000865826
6	GABA-2	Syt11	0.406427	1.51421e-05
6	GABA-2	Thy1	0.396432	0.0173445
6	GABA-2	Arl6ip5	0.395386	0.0407597
6	GABA-2	Cd47	0.388348	0.00233187
6	GABA-2	Ddrgk1	0.386247	0.0451972
6	GABA-2	Oprm1	0.383733	0.017822
6	GABA-2	Tmbim6	0.381769	0.0155372
6	GABA-2	Uchl1	0.377839	0.0259657
6	GABA-2	Gapdh	0.377263	0.042372
6	GABA-2	St8sia4	0.374549	0.0321174
6	GABA-2	Manf	0.348033	0.0142702
6	GABA-2	Prkar1b	0.338841	0.0460044
6	GABA-2	Adgrb1	0.323564	0.03527
6	GABA-2	Nufip2	0.321271	0.0424412
6	GABA-2	Plxna2	0.321199	0.0240681
6	GABA-2	Tmem59	0.317848	0.0295167
6	GABA-2	Ndufs4	0.312229	0.0172351
6	GABA-2	Tmed9	0.305166	0.0434741
6	GABA-2	Sbno1	0.303602	0.046926
6	GABA-2	Dapk1	0.283211	0.0139093
6	GABA-2	Plppr1	0.274474	0.0249987
6	GABA-2	Fth1	0.269691	0.016989
6	GABA-2	Atp2c1	0.262647	0.000169279
6	GABA-2	Ctif	0.224402	0.0326614
6	GABA-2	Klc1	0.208809	0.0467836
6	GABA-2	Psip1	0.205742	0.0317422
6	GABA-2	Asic2	0.200274	0.00374599
6	GABA-2	Apoe	0.183854	0.0106819
6	GABA-2	Scn8a	0.183759	0.0294129
6	GABA-2	Dner	0.148859	0.0499823
6	GABA-2	Malat1	0.0462559	3.49901e-16
6	GABA-2	Cntnap2	-0.0403527	0.0121944
6	GABA-2	Gria2	-0.0493239	0.0366482
6	GABA-2	Lsamp	-0.0581261	3.93535e-07
6	GABA-2	Ank2	-0.0611106	0.0192004
6	GABA-2	Csmd1	-0.070635	0.00357529
6	GABA-2	Dlg2	-0.0777344	2.46335e-09
6	GABA-2	Mbd5	-0.111332	0.0302588
6	GABA-2	Srrm2	-0.114326	0.0100008
6	GABA-2	Ube3a	-0.115048	4.18733e-08
6	GABA-2	Hcn1	-0.115218	0.00475834
6	GABA-2	Mdga2	-0.122604	1.07982e-11
6	GABA-2	Dock3	-0.13914	0.00829768
6	GABA-2	Srgap3	-0.147806	0.0278213
6	GABA-2	Ctnna3	-0.149855	0.00869746
6	GABA-2	Fry	-0.209567	0.0340075
6	GABA-2	Rock2	-0.210055	0.0418646
6	GABA-2	Hivep3	-0.219238	0.0230898
6	GABA-2	Gpr158	-0.26948	0.000460186
6	GABA-2	Trim9	-0.288702	0.000901471
6	GABA-2	Esrrg	-0.303372	0.000622269
6	GABA-2	Stk39	-0.308014	0.0398393
6	GABA-2	Grm3	-0.312723	0.0444708
6	GABA-2	Tbc1d5	-0.325418	0.00229349
6	GABA-2	Fbxo42	-0.340829	0.0256664
6	GABA-2	Arfgef1	-0.352452	0.00197127
6	GABA-2	Trpc1	-0.358241	0.0158665
6	GABA-2	Tet2	-0.370077	0.00479591
6	GABA-2	Mag	-0.373503	0.0377897
6	GABA-2	Cops5	-0.375741	0.0424867
6	GABA-2	Vps41	-0.378841	0.0106314
6	GABA-2	Lclat1	-0.380882	0.0443213
6	GABA-2	Mfhas1	-0.392238	0.0432543
6	GABA-2	Homer1	-0.406652	0.0111106
6	GABA-2	Rb1	-0.420817	0.00747242
6	GABA-2	Nub1	-0.452122	0.0139802
6	GABA-2	Col19a1	-0.480903	0.000467011
6	GABA-2	Nr3c1	-0.482666	0.0338535
6	GABA-2	Apod	-0.504955	0.000144672
6	GABA-2	Dvl1	-0.508308	0.0205057
6	GABA-2	Sox6	-0.556526	1.45875e-10
6	GABA-2	Hmox2	-0.598127	0.00897029
6	GABA-2	Chrm3	-0.615878	1.29746e-06
6	GABA-2	Stxbp3	-0.619788	0.0155999
6	GABA-2	Tox3	-0.626162	3.38563e-07
6	GABA-2	Traf6	-0.640388	0.0105193
6	GABA-2	Nln	-0.649548	0.00334475
6	GABA-2	Slc8a3	-0.669365	1.21454e-06
6	GABA-2	Phactr2	-0.675581	0.00154633
6	GABA-2	Bnip3l	-0.69172	0.0177965
6	GABA-2	Htr2a	-0.737637	0.000826428
6	GABA-2	Ptges3	-0.788886	0.000432974
6	GABA-2	Ring1	-0.934748	0.000321066
7	OPCs-1	Cwc22	2.33882	6.27981e-39
7	OPCs-1	Mfge8	1.74253	3.27574e-07
7	OPCs-1	Ttr	1.45387	1.06554e-07
7	OPCs-1	Calr	1.25215	2.58964e-13
7	OPCs-1	Gpr17	1.19352	1.33986e-13
7	OPCs-1	Tmem106b	1.03544	0.00333384
7	OPCs-1	P4hb	0.991384	0.001744
7	OPCs-1	Ubb	0.957276	4.46839e-06
7	OPCs-1	Sirpa	0.951222	0.0088777
7	OPCs-1	Stmn2	0.912519	0.00266038
7	OPCs-1	Cck	0.900529	0.0080221
7	OPCs-1	Gpr37l1	0.891601	4.64783e-08
7	OPCs-1	Glul	0.841675	0.00637004
7	OPCs-1	Mbp	0.816303	7.36728e-05
7	OPCs-1	Pdia3	0.80814	4.97631e-05
7	OPCs-1	Cox5a	0.805338	0.0190492
7	OPCs-1	Ctsb	0.757231	0.00217235
7	OPCs-1	Lrpap1	0.742771	0.00214899
7	OPCs-1	Chchd2	0.731879	0.013381
7	OPCs-1	Clu	0.687392	0.001669
7	OPCs-1	Adcyap1r1	0.672016	0.0019666
7	OPCs-1	Ywhaz	0.665989	0.00904789
7	OPCs-1	Ndufv2	0.655314	0.041801
7	OPCs-1	Ctsd	0.643135	0.0172594
7	OPCs-1	Bin1	0.639036	0.014557
7	OPCs-1	Asah1	0.636634	0.0176617
7	OPCs-1	Opa1	0.608578	0.0199759
7	OPCs-1	Sst	0.60425	0.0157642
7	OPCs-1	Sel1l	0.598635	0.00189781
7	OPCs-1	Plxna4	0.598068	0.0213808
7	OPCs-1	Eef1a1	0.58931	0.000274961
7	OPCs-1	Adgrb1	0.567612	0.00893564
7	OPCs-1	Immt	0.564196	0.037915
7	OPCs-1	Dcun1d1	0.534175	0.0440082
7	OPCs-1	Eif2s2	0.512565	0.043789
7	OPCs-1	Prnp	0.486873	0.0243604
7	OPCs-1	Tuba1a	0.486265	0.00806055
7	OPCs-1	Sbno1	0.484863	0.0189571
7	OPCs-1	Ddrgk1	0.483322	0.0418159
7	OPCs-1	Apoe	0.48179	4.78565e-35
7	OPCs-1	Pacrg	0.47216	0.00150273
7	OPCs-1	Actb	0.466425	0.00442964
7	OPCs-1	Dbi	0.459539	0.0273062
7	OPCs-1	Hmgb1	0.450932	0.0340593
7	OPCs-1	Syt11	0.435547	3.03867e-05
7	OPCs-1	Ctif	0.431691	0.0342096
7	OPCs-1	Hsp90b1	0.425658	0.00153987
7	OPCs-1	Tmbim6	0.424226	0.0311936
7	OPCs-1	Pgp	0.422235	0.0464233
7	OPCs-1	Ptn	0.365395	2.43169e-07
7	OPCs-1	Clk1	0.32451	0.0240166
7	OPCs-1	Lrp1	0.295775	0.000146491
7	OPCs-1	Psap	0.294349	0.0248048
7	OPCs-1	Rtn1	0.163559	0.0392717
7	OPCs-1	Lsamp	-0.0206827	0.0225337
7	OPCs-1	Csmd1	-0.0429264	0.00255739
7	OPCs-1	Mdga2	-0.102021	0.000248831
7	OPCs-1	Dnm3	-0.141404	0.017454
7	OPCs-1	Cntn1	-0.154958	2.17993e-05
7	OPCs-1	Grm5	-0.171635	0.00295942
7	OPCs-1	Adarb2	-0.175261	5.33291e-13
7	OPCs-1	Usp24	-0.195425	0.00249955
7	OPCs-1	Asic2	-0.201392	0.00216411
7	OPCs-1	Kansl1	-0.22615	0.0310998
7	OPCs-1	Kcnma1	-0.243539	9.08191e-05
7	OPCs-1	Gnaq	-0.273977	0.0254864
7	OPCs-1	Pde7b	-0.283086	0.000358325
7	OPCs-1	Hipk2	-0.334597	0.008358
7	OPCs-1	Nr3c1	-0.340578	0.0294704
7	OPCs-1	Fry	-0.362097	6.4315e-11
7	OPCs-1	Rab10	-0.375703	0.0224861
7	OPCs-1	Rit2	-0.378749	0.0180428
7	OPCs-1	Srrm2	-0.400686	2.02176e-07
7	OPCs-1	Xpr1	-0.401454	0.0050661
7	OPCs-1	Syn3	-0.432347	0.0480304
7	OPCs-1	Tet2	-0.437532	0.049533
7	OPCs-1	Dyrk1a	-0.459956	0.0293556
7	OPCs-1	Usp37	-0.501131	0.0206927
7	OPCs-1	Peak1	-0.502558	0.00392905
7	OPCs-1	Cnnm2	-0.598456	0.0323898
7	OPCs-1	Angpt1	-0.603218	0.0376167
7	OPCs-1	Map3k5	-0.614266	0.0237237
7	OPCs-1	Gad1	-0.656034	0.00456421
7	OPCs-1	Mag	-0.690977	0.0115827
7	OPCs-1	Ubqln1	-0.700662	0.023216
7	OPCs-1	Rab3ip	-0.709242	0.0306908
7	OPCs-1	Stxbp3	-0.713558	0.0158525
7	OPCs-1	Atp13a4	-0.733137	0.0104054
7	OPCs-1	Ogdh	-0.742668	0.0236012
7	OPCs-1	Taf1	-0.751736	0.00488037
7	OPCs-1	Chordc1	-0.762996	0.0326502
7	OPCs-1	Inpp5f	-0.825236	0.00310776
7	OPCs-1	Trim41	-0.932178	0.00743029
7	OPCs-1	Heatr3	-0.96974	0.00699488
7	OPCs-1	Map2k6	-1.10748	0.000823847
8	Neurons-1	Cwc22	3.38652	8.83692e-86
8	Neurons-1	Ttr	1.55985	4.75463e-07
8	Neurons-1	Slc22a5	1.48961	0.000257036
8	Neurons-1	Nefl	1.32015	0.00153465
8	Neurons-1	Fa2h	1.18891	0.000136171
8	Neurons-1	Rnh1	1.07672	0.00297225
8	Neurons-1	Cck	1.07515	4.81411e-05
8	Neurons-1	Glul	1.04028	0.000228336
8	Neurons-1	Pcp4	1.036	9.67338e-05
8	Neurons-1	Sst	0.987142	0.0010917
8	Neurons-1	Pacrg	0.938268	2.53984e-05
8	Neurons-1	Hnrnpa1	0.890818	0.045426
8	Neurons-1	Prdx1	0.870104	0.0422135
8	Neurons-1	Neat1	0.863816	0.000197126
8	Neurons-1	Cadps2	0.863271	0.000607076
8	Neurons-1	Gabarap	0.848793	0.0203096
8	Neurons-1	Ubb	0.834448	1.18199e-06
8	Neurons-1	Vegfa	0.772536	0.00125345
8	Neurons-1	Nedd8	0.768236	0.0179939
8	Neurons-1	Abca7	0.762117	0.030199
8	Neurons-1	Eef1a1	0.743563	4.63682e-05
8	Neurons-1	Sirpa	0.736048	0.0230931
8	Neurons-1	Tuba1a	0.732466	0.00117654
8	Neurons-1	Ddit3	0.709786	0.0169655
8	Neurons-1	Thy1	0.682538	0.0090868
8	Neurons-1	Tpt1	0.678114	0.0119626
8	Neurons-1	Uqcrh	0.670482	0.0327625
8	Neurons-1	Actb	0.642842	0.00240598
8	Neurons-1	Eif4a2	0.609071	0.00920716
8	Neurons-1	Psph	0.592202	0.0469814
8	Neurons-1	Mag	0.576673	0.0128403
8	Neurons-1	Fth1	0.564469	7.60567e-05
8	Neurons-1	Mbp	0.555421	0.000187163
8	Neurons-1	Cntn2	0.523666	0.0400618
8	Neurons-1	Rhot1	0.488809	0.0247508
8	Neurons-1	Rai1	0.462334	0.0366393
8	Neurons-1	Dbn1	0.457323	0.031113
8	Neurons-1	Pik3c2b	0.394746	0.02341
8	Neurons-1	Slc25a3	0.354494	0.0283923
8	Neurons-1	Sf3b1	0.34386	0.0192668
8	Neurons-1	Rbms3	0.306461	0.0108673
8	Neurons-1	Apoe	0.289434	8.78454e-05
8	Neurons-1	Cst3	0.264831	0.0225775
8	Neurons-1	Clk1	0.230724	0.0392694
8	Neurons-1	Nedd4l	0.177629	0.0116918
8	Neurons-1	Rtn1	0.12487	0.0471975
8	Neurons-1	Malat1	0.0145255	0.0347627
8	Neurons-1	Kcnip4	-0.051178	0.0472997
8	Neurons-1	Lsamp	-0.0829958	0.0109757
8	Neurons-1	Dlg2	-0.114315	0.00995288
8	Neurons-1	Csmd1	-0.11554	6.40879e-06
8	Neurons-1	Map1b	-0.132516	0.0191288
8	Neurons-1	Cntnap2	-0.142647	1.37069e-06
8	Neurons-1	Dock3	-0.15627	0.046466
8	Neurons-1	Pam	-0.157946	0.0185539
8	Neurons-1	Asic2	-0.173468	0.000565572
8	Neurons-1	Mdga2	-0.178054	4.07267e-05
8	Neurons-1	Kansl1	-0.178801	0.032916
8	Neurons-1	Dcc	-0.183292	3.93722e-05
8	Neurons-1	Tnik	-0.186397	0.010262
8	Neurons-1	Vsnl1	-0.193739	0.0424044
8	Neurons-1	Ube3a	-0.20054	1.02261e-06
8	Neurons-1	Sybu	-0.20245	0.0133537
8	Neurons-1	Gpr158	-0.209109	0.000585392
8	Neurons-1	Pafah1b1	-0.20922	0.0464587
8	Neurons-1	Ctnna3	-0.210276	0.000974619
8	Neurons-1	Grin2a	-0.231025	0.00736567
8	Neurons-1	Unc13c	-0.241353	0.000297343
8	Neurons-1	Dnajc6	-0.252765	0.00825564
8	Neurons-1	Utrn	-0.254238	0.00547756
8	Neurons-1	Sncaip	-0.270606	0.00396483
8	Neurons-1	Faf1	-0.271171	0.018344
8	Neurons-1	Aff2	-0.272731	0.00503009
8	Neurons-1	Esrrg	-0.28371	0.0475227
8	Neurons-1	Cdkl5	-0.286421	0.0350911
8	Neurons-1	Rit2	-0.286569	0.0253456
8	Neurons-1	Usp3	-0.294163	0.0420708
8	Neurons-1	Nr3c2	-0.29423	0.00991707
8	Neurons-1	Xpr1	-0.302039	0.0140194
8	Neurons-1	Papola	-0.302371	0.0101836
8	Neurons-1	Ndfip1	-0.307786	0.00133484
8	Neurons-1	Psip1	-0.308241	0.0188274
8	Neurons-1	Brinp1	-0.316337	0.000583002
8	Neurons-1	Adam10	-0.32321	0.0244565
8	Neurons-1	Mtdh	-0.327488	0.0130814
8	Neurons-1	Pde10a	-0.334903	0.00175465
8	Neurons-1	Fgf13	-0.348307	0.000978183
8	Neurons-1	Hivep3	-0.350152	0.00391825
8	Neurons-1	Dnajc1	-0.354447	0.00650437
8	Neurons-1	Synj1	-0.355931	0.0134391
8	Neurons-1	Eif4e	-0.360219	0.0435035
8	Neurons-1	Tet2	-0.372785	0.0397924
8	Neurons-1	Trim9	-0.387605	0.00415069
8	Neurons-1	Nceh1	-0.395319	0.0384987
8	Neurons-1	Syp	-0.403516	0.0157618
8	Neurons-1	Nub1	-0.411429	0.033338
8	Neurons-1	Fyco1	-0.422016	0.0199001
8	Neurons-1	Ywhag	-0.428449	0.00443009
8	Neurons-1	Angpt1	-0.438625	0.0410185
8	Neurons-1	Megf8	-0.456003	0.0353526
8	Neurons-1	Becn1	-0.456104	0.0346473
8	Neurons-1	Ralbp1	-0.45722	0.0273367
8	Neurons-1	Tfrc	-0.458527	0.0299822
8	Neurons-1	Gnal	-0.473109	0.00809618
8	Neurons-1	Cx3cl1	-0.512271	0.0124795
8	Neurons-1	L1cam	-0.51936	0.0432971
8	Neurons-1	Pdss2	-0.561872	0.000352084
8	Neurons-1	Prkar2a	-0.584125	0.0170818
8	Neurons-1	Axin1	-0.5868	0.00535068
8	Neurons-1	Trpc1	-0.588586	0.000503712
8	Neurons-1	Cacul1	-0.605225	0.00839883
8	Neurons-1	Htr2a	-0.613927	0.0287045
8	Neurons-1	Trim32	-0.66521	0.0330444
8	Neurons-1	Eif2b4	-0.699637	0.00825899
8	Neurons-1	Rnf19a	-0.762678	0.00398061
8	Neurons-1	Slc2a1	-0.766073	0.0158213
8	Neurons-1	Coq2	-0.784763	0.0161218
8	Neurons-1	Sirt3	-0.790454	0.00766088
8	Neurons-1	Map1s	-0.806278	0.0103372
8	Neurons-1	Slc25a28	-0.830347	0.0111308
8	Neurons-1	Pak6	-0.992755	0.00398569
8	Neurons-1	Gorasp2	-1.09281	0.00211504
8	Neurons-1	Atp7a	-1.11821	0.000104785
8	Neurons-1	Mthfd1	-1.31118	0.000137371
9	Neurons-2	Cwc22	3.10239	6.33686e-89
9	Neurons-2	Cck	1.61834	1.51422e-06
9	Neurons-2	Ttr	1.04386	0.00319532
9	Neurons-2	Dbnl	0.962042	0.0208445
9	Neurons-2	Ndufa2	0.955099	0.016416
9	Neurons-2	Glp1r	0.939913	0.00275066
9	Neurons-2	Chchd2	0.930376	0.0177516
9	Neurons-2	Nefl	0.86977	0.00553138
9	Neurons-2	Ubb	0.855027	3.92466e-05
9	Neurons-2	Ptbp1	0.825069	0.0260503
9	Neurons-2	Sst	0.793757	0.0128029
9	Neurons-2	Tpt1	0.74581	0.00711903
9	Neurons-2	Cul9	0.649129	0.00415393
9	Neurons-2	Trim41	0.609826	0.0254773
9	Neurons-2	Gapdh	0.590483	0.0228744
9	Neurons-2	Tuba1a	0.544296	0.0111701
9	Neurons-2	Slc1a1	0.539782	0.0192759
9	Neurons-2	Sncb	0.526005	0.0435929
9	Neurons-2	Adcyap1r1	0.524892	0.0413067
9	Neurons-2	Fth1	0.397677	0.00319068
9	Neurons-2	Apoe	0.350841	1.32244e-05
9	Neurons-2	Dcc	0.308391	0.000668345
9	Neurons-2	Slc25a3	0.203347	0.0224302
9	Neurons-2	Mapk10	0.182348	0.00399308
9	Neurons-2	Dlg2	-0.115552	0.00885863
9	Neurons-2	Nrg1	-0.119336	6.6367e-05
9	Neurons-2	Ank2	-0.130634	0.00109763
9	Neurons-2	Ube3a	-0.139122	2.75862e-07
9	Neurons-2	Macf1	-0.154495	0.013998
9	Neurons-2	Elavl2	-0.156892	0.0345029
9	Neurons-2	Cntnap2	-0.170494	4.85725e-10
9	Neurons-2	Cacna1a	-0.181563	0.0138977
9	Neurons-2	Map1b	-0.183851	0.0283818
9	Neurons-2	Esrrg	-0.18577	0.0272591
9	Neurons-2	Fry	-0.186065	0.0271431
9	Neurons-2	Dock3	-0.186664	0.0312095
9	Neurons-2	Sh3gl2	-0.190317	0.0309643
9	Neurons-2	Agap1	-0.206822	0.0478312
9	Neurons-2	Mbd5	-0.20873	0.0248464
9	Neurons-2	Srrm2	-0.209404	0.000143614
9	Neurons-2	Mdga2	-0.212964	4.51293e-06
9	Neurons-2	Slc8a1	-0.220875	0.00011315
9	Neurons-2	Asap1	-0.225505	0.0162523
9	Neurons-2	Ogdh	-0.226721	0.0393479
9	Neurons-2	Ank1	-0.229431	0.0243299
9	Neurons-2	Ctnna3	-0.231794	0.0492071
9	Neurons-2	Ctif	-0.231823	0.0287359
9	Neurons-2	Faf1	-0.233614	0.00991883
9	Neurons-2	Arih1	-0.238945	0.0131985
9	Neurons-2	Kansl1	-0.239195	0.000652306
9	Neurons-2	Igf1r	-0.241519	0.037857
9	Neurons-2	Lingo2	-0.244051	7.6075e-06
9	Neurons-2	Plxna4	-0.25198	0.0117241
9	Neurons-2	Npepps	-0.256658	0.0175122
9	Neurons-2	Nr3c2	-0.257299	0.00395313
9	Neurons-2	Gsk3b	-0.258082	0.0228984
9	Neurons-2	Rb1	-0.259435	0.0295229
9	Neurons-2	Cd47	-0.261038	0.0292237
9	Neurons-2	Scn8a	-0.268617	0.00374907
9	Neurons-2	Vps41	-0.269178	0.0242971
9	Neurons-2	Tbc1d9	-0.274366	0.0444702
9	Neurons-2	Fbxw7	-0.275972	0.0187892
9	Neurons-2	Ndfip1	-0.276029	0.013439
9	Neurons-2	Grin2a	-0.279146	0.00319093
9	Neurons-2	Tbc1d5	-0.279422	0.016292
9	Neurons-2	Arfgef1	-0.283446	0.020235
9	Neurons-2	Chrm3	-0.287094	0.000416072
9	Neurons-2	Peak1	-0.295121	0.0363119
9	Neurons-2	Atxn2	-0.296784	0.0117499
9	Neurons-2	Sbno1	-0.298566	0.0356524
9	Neurons-2	Hspa4	-0.299082	0.0308292
9	Neurons-2	Mef2c	-0.301905	0.0119091
9	Neurons-2	Immt	-0.306407	0.0440368
9	Neurons-2	Rmdn1	-0.313533	0.000167206
9	Neurons-2	Pdss2	-0.319642	0.00602691
9	Neurons-2	Xiap	-0.323057	0.0345141
9	Neurons-2	Creb1	-0.332375	0.0244186
9	Neurons-2	Cux1	-0.33874	0.00243668
9	Neurons-2	Usp40	-0.344305	0.0443517
9	Neurons-2	Dnaja2	-0.345106	0.00408542
9	Neurons-2	Scn9a	-0.353053	1.58358e-06
9	Neurons-2	Sema6a	-0.353705	0.0170312
9	Neurons-2	Trpc1	-0.355307	0.0101208
9	Neurons-2	Mcu	-0.357803	0.0195458
9	Neurons-2	Slc2a13	-0.36104	0.00107498
9	Neurons-2	Ehmt1	-0.373866	0.00251855
9	Neurons-2	Sec22a	-0.384056	0.0454191
9	Neurons-2	Khsrp	-0.384189	0.0288949
9	Neurons-2	Plppr1	-0.38687	0.0130614
9	Neurons-2	Sybu	-0.393138	1.13049e-05
9	Neurons-2	Tgs1	-0.393633	0.0341618
9	Neurons-2	Mapk8	-0.398219	0.00221095
9	Neurons-2	Usp37	-0.40177	0.00842091
9	Neurons-2	Lamp1	-0.411848	0.0257586
9	Neurons-2	Map3k3	-0.413866	0.00945324
9	Neurons-2	Gspt1	-0.42222	0.0268696
9	Neurons-2	Grik3	-0.422918	0.00190397
9	Neurons-2	Fsd1	-0.426766	0.0280259
9	Neurons-2	Sipa1l2	-0.438958	0.0468754
9	Neurons-2	Uso1	-0.43982	0.0215514
9	Neurons-2	Vcp	-0.440126	0.0440099
9	Neurons-2	Gnal	-0.451288	0.000507392
9	Neurons-2	Cd200	-0.457416	0.0376329
9	Neurons-2	Cacul1	-0.462976	0.0279561
9	Neurons-2	Lrrk2	-0.463215	0.0208019
9	Neurons-2	Slc16a7	-0.464984	0.0376417
9	Neurons-2	Lrp6	-0.467349	0.023521
9	Neurons-2	Arfgap1	-0.481273	0.0199534
9	Neurons-2	Rhot1	-0.493914	0.00515285
9	Neurons-2	Uchl3	-0.494367	0.0145511
9	Neurons-2	Nox1	-0.495583	0.026925
9	Neurons-2	Tmem175	-0.496125	0.00220654
9	Neurons-2	Atg7	-0.497133	0.0429605
9	Neurons-2	Ubqln1	-0.497512	0.0193647
9	Neurons-2	Lifr	-0.497581	0.0229252
9	Neurons-2	Map2k6	-0.498008	0.0152452
9	Neurons-2	Tef	-0.498287	0.049415
9	Neurons-2	Tet2	-0.509221	0.0144601
9	Neurons-2	Sh3bp5	-0.510989	0.00591423
9	Neurons-2	Opa1	-0.519852	0.00184428
9	Neurons-2	Hpgds	-0.53454	0.0235268
9	Neurons-2	Parl	-0.535109	0.0233939
9	Neurons-2	Cab39l	-0.543313	0.0226597
9	Neurons-2	Pdss1	-0.548736	0.00375896
9	Neurons-2	Map3k12	-0.558878	0.00769917
9	Neurons-2	Klhdc1	-0.566471	0.0159771
9	Neurons-2	Nedd8	-0.569079	0.0390269
9	Neurons-2	Sirt3	-0.578762	0.006134
9	Neurons-2	Fyco1	-0.581818	0.00669478
9	Neurons-2	Sart3	-0.582878	0.0425936
9	Neurons-2	Ric3	-0.587814	0.00110415
9	Neurons-2	Trap1	-0.59476	0.0495179
9	Neurons-2	Spp1	-0.595102	0.0418652
9	Neurons-2	Hcn2	-0.59743	0.000556842
9	Neurons-2	Rabep2	-0.599351	0.0286381
9	Neurons-2	Elk3	-0.617735	0.036488
9	Neurons-2	Rab3ip	-0.618092	0.00577118
9	Neurons-2	Lgmn	-0.620003	0.00814768
9	Neurons-2	Phactr2	-0.648286	0.0274762
9	Neurons-2	Bnip3l	-0.667085	0.0172278
9	Neurons-2	Pik3cb	-0.674519	0.000572778
9	Neurons-2	Mok	-0.677697	0.0321833
9	Neurons-2	Eif2b3	-0.68212	0.0288836
9	Neurons-2	Ern1	-0.698285	0.0123884
9	Neurons-2	Xpo5	-0.707538	0.0228665
9	Neurons-2	Adam17	-0.713615	0.0465177
9	Neurons-2	Pycard	-0.715276	0.0186122
9	Neurons-2	Taok2	-0.727208	0.0222995
9	Neurons-2	Sirt1	-0.751825	0.0236641
9	Neurons-2	Cx3cr1	-0.759909	0.00731099
9	Neurons-2	Slc33a1	-0.773115	0.0139704
9	Neurons-2	Satb1	-0.790371	0.00174317
9	Neurons-2	Keap1	-0.813124	0.0120772
9	Neurons-2	Mthfr	-0.835133	0.0197991
9	Neurons-2	Myo5c	-0.850048	0.00476346
9	Neurons-2	Rph3a	-0.872297	0.0289931
9	Neurons-2	Psat1	-0.909026	0.00624932
9	Neurons-2	Bax	-0.939357	0.00828625
9	Neurons-2	Atp7a	-1.08098	0.000213641
9	Neurons-2	Galc	-1.21735	0.000666339
9	Neurons-2	Glrx	-1.32667	0.00318674
9	Neurons-2	Pak6	-1.44502	0.00136603
10	Glu-2	Glp1r	10.4559	4.3106e-08
10	Glu-2	Cwc22	3.03808	1.18994e-56
10	Glu-2	Vps26a	1.98682	0.000331911
10	Glu-2	Ttr	1.477	1.30508e-05
10	Glu-2	Sema5a	1.34314	0.000562819
10	Glu-2	Rfc1	1.32266	3.1838e-05
10	Glu-2	Ghr	1.31273	0.00251388
10	Glu-2	Optn	0.996964	0.00394695
10	Glu-2	Cck	0.986904	0.000131914
10	Glu-2	Rab1a	0.978335	0.00528412
10	Glu-2	Neurod6	0.956019	0.0147439
10	Glu-2	Bnip3l	0.950643	0.00833469
10	Glu-2	Neat1	0.941617	0.000534356
10	Glu-2	Calr	0.937361	1.06873e-05
10	Glu-2	Gtpbp6	0.906641	0.0296459
10	Glu-2	Tsc2	0.887257	0.0442116
10	Glu-2	Psenen	0.884146	0.00606626
10	Glu-2	Slc25a3	0.881554	1.92288e-07
10	Glu-2	Cox8a	0.87438	0.000350143
10	Glu-2	Eef1a2	0.849214	0.0187776
10	Glu-2	Tmem106b	0.833953	0.00971443
10	Glu-2	Hip1r	0.775121	0.0278979
10	Glu-2	Ddrgk1	0.770385	0.00608128
10	Glu-2	Gapdh	0.759797	0.00111501
10	Glu-2	Cope	0.743686	0.015632
10	Glu-2	Grm3	0.700765	0.00309645
10	Glu-2	Tuba1a	0.699694	0.00301101
10	Glu-2	Nucb2	0.691725	0.0155993
10	Glu-2	Slc11a2	0.690684	0.0142782
10	Glu-2	Bche	0.677286	0.0140343
10	Glu-2	Setd1a	0.656346	0.0397464
10	Glu-2	Col5a2	0.635454	0.0495024
10	Glu-2	Vdac1	0.631871	0.0161418
10	Glu-2	Eif3a	0.614956	0.0264026
10	Glu-2	Hnrnpa1	0.609812	0.0392987
10	Glu-2	Pank2	0.59938	0.010958
10	Glu-2	Dld	0.595378	0.0329707
10	Glu-2	Ubb	0.587832	0.00938741
10	Glu-2	Mcph1	0.552578	0.0136157
10	Glu-2	Igf2r	0.55003	0.0333174
10	Glu-2	Timp2	0.54911	0.0207873
10	Glu-2	Arl6ip5	0.542161	0.0381467
10	Glu-2	Coq2	0.526985	0.0478762
10	Glu-2	Slc16a1	0.514993	0.0442245
10	Glu-2	Thy1	0.509621	0.0409149
10	Glu-2	Pacrg	0.506442	0.0143343
10	Glu-2	Phactr2	0.479767	0.00504692
10	Glu-2	Atad1	0.478305	0.0331229
10	Glu-2	Mt3	0.475854	0.0191646
10	Glu-2	Atp1a3	0.469859	4.29023e-05
10	Glu-2	Adcy5	0.460552	0.031183
10	Glu-2	Wwox	0.455545	0.00154651
10	Glu-2	Hcn2	0.424852	0.028069
10	Glu-2	Mbp	0.420275	0.0147713
10	Glu-2	Clk1	0.418282	2.71987e-05
10	Glu-2	Syp	0.39911	0.0106549
10	Glu-2	Dctn4	0.396911	0.0166994
10	Glu-2	Chm	0.395769	0.0298173
10	Glu-2	Manf	0.386689	0.0354791
10	Glu-2	Htt	0.382203	0.0155208
10	Glu-2	Rai1	0.355628	0.0198376
10	Glu-2	Vps41	0.321671	0.0323756
10	Glu-2	Klc1	0.290318	0.0423645
10	Glu-2	Hdac4	0.287427	0.0441238
10	Glu-2	Igf1r	0.2802	0.0305051
10	Glu-2	Sv2b	0.271041	0.00387571
10	Glu-2	Snrnp70	0.186158	0.0140517
10	Glu-2	Cacna1a	0.1842	0.0458405
10	Glu-2	Macf1	0.14683	0.0162407
10	Glu-2	Malat1	0.0508088	6.67879e-10
10	Glu-2	Dlg2	-0.03224	0.00101798
10	Glu-2	Csmd1	-0.0367678	5.13028e-05
10	Glu-2	Kcnip4	-0.0504538	0.0170583
10	Glu-2	Grm5	-0.0699448	2.30112e-05
10	Glu-2	Ube3a	-0.074082	0.00105108
10	Glu-2	Mdga2	-0.0747525	0.003545
10	Glu-2	Lingo2	-0.0982816	0.000720915
10	Glu-2	Fus	-0.17205	0.0301991
10	Glu-2	Dnajc1	-0.221356	0.0108951
10	Glu-2	Hcn1	-0.229363	3.28219e-05
10	Glu-2	Rit2	-0.230494	0.00979178
10	Glu-2	Hdac9	-0.260779	0.0199723
10	Glu-2	Aff2	-0.307572	0.0476058
10	Glu-2	Pam	-0.312604	0.00203722
10	Glu-2	Fubp1	-0.329933	0.00188598
10	Glu-2	Ctnna3	-0.342125	0.00357376
10	Glu-2	Ehmt1	-0.361194	0.00821717
10	Glu-2	Asxl1	-0.411403	0.00830065
10	Glu-2	Apod	-0.420766	0.0140302
10	Glu-2	Fez1	-0.499469	0.0392514
10	Glu-2	Nceh1	-0.503792	0.0370373
10	Glu-2	Mok	-0.532854	0.0209068
10	Glu-2	Stxbp3	-0.566514	0.0393845
10	Glu-2	Sra1	-0.57014	0.0227094
10	Glu-2	Fbxo8	-0.582791	0.0199244
10	Glu-2	Ephb1	-0.691964	0.00182163
10	Glu-2	Scn9a	-0.790415	0.0301612
10	Glu-2	Cit	-0.798257	0.000452661
10	Glu-2	Grm8	-1.04922	0.00018495
10	Glu-2	Gabarapl2	-1.63007	2.18415e-05
11	Astrocytes-2	Cwc22	2.44793	2.51977e-19
11	Astrocytes-2	Mfge8	1.54008	1.19242e-30
11	Astrocytes-2	Chst1	1.21115	0.000463121
11	Astrocytes-2	Ttr	1.11493	0.000300656
11	Astrocytes-2	Ctsd	1.0849	0.000527313
11	Astrocytes-2	Slc2a1	1.06648	0.00673577
11	Astrocytes-2	Vcam1	1.04672	0.000535606
11	Astrocytes-2	Cck	1.03045	0.00771198
11	Astrocytes-2	Cox8a	1.00902	0.000731317
11	Astrocytes-2	Chchd2	0.995808	0.00270418
11	Astrocytes-2	Calr	0.99133	0.000217578
11	Astrocytes-2	Stxbp1	0.978574	0.0233009
11	Astrocytes-2	Rbms3	0.976001	0.0191465
11	Astrocytes-2	Srebf1	0.964512	0.0238872
11	Astrocytes-2	Ctsl	0.939348	0.00170711
11	Astrocytes-2	Ppil6	0.921566	0.00856187
11	Astrocytes-2	Uso1	0.845291	0.0150637
11	Astrocytes-2	Pkd1	0.824576	0.0249464
11	Astrocytes-2	Mbp	0.76753	0.0327448
11	Astrocytes-2	Prnp	0.763553	1.13296e-05
11	Astrocytes-2	Map1b	0.76051	0.0110465
11	Astrocytes-2	Ywhae	0.741196	0.00257386
11	Astrocytes-2	Sirpa	0.694601	0.00208929
11	Astrocytes-2	Map3k3	0.690484	0.04065
11	Astrocytes-2	Actb	0.685443	0.00829245
11	Astrocytes-2	Scg3	0.684586	2.80084e-06
11	Astrocytes-2	Cntnap2	0.675122	0.0169987
11	Astrocytes-2	Gapdh	0.666173	0.0232627
11	Astrocytes-2	Adcyap1r1	0.660904	0.0127972
11	Astrocytes-2	Ubb	0.659032	0.0298226
11	Astrocytes-2	Clu	0.635687	1.19967e-11
11	Astrocytes-2	Asah1	0.632805	0.04911
11	Astrocytes-2	Ptn	0.603656	3.22092e-17
11	Astrocytes-2	Grm5	0.600974	0.0166803
11	Astrocytes-2	Ephb1	0.586031	0.038693
11	Astrocytes-2	Gpr37l1	0.562764	8.86241e-05
11	Astrocytes-2	Aqp4	0.545348	0.000553668
11	Astrocytes-2	Grin2b	0.496284	0.0163879
11	Astrocytes-2	Cst3	0.470228	2.88322e-14
11	Astrocytes-2	Csmd1	0.46967	6.48308e-07
11	Astrocytes-2	Pacrg	0.42464	0.00421241
11	Astrocytes-2	Vegfa	0.421272	0.035833
11	Astrocytes-2	Psap	0.386604	0.0114925
11	Astrocytes-2	Apoe	0.370806	1.32219e-46
11	Astrocytes-2	Mgll	0.356402	0.00073133
11	Astrocytes-2	Bcl2	0.323219	0.0207722
11	Astrocytes-2	Rb1	0.317225	0.0252202
11	Astrocytes-2	Srgap3	0.268172	0.0109242
11	Astrocytes-2	Htra1	0.212868	0.00741685
11	Astrocytes-2	Grm3	0.211107	0.00298524
11	Astrocytes-2	Slc1a2	0.0598004	0.00204342
11	Astrocytes-2	Malat1	0.0236344	1.31112e-06
11	Astrocytes-2	Lsamp	-0.101341	6.76768e-20
11	Astrocytes-2	Ank2	-0.150117	0.0122086
11	Astrocytes-2	Prkd1	-0.255517	0.0466769
11	Astrocytes-2	Rtn1	-0.268522	0.0435638
11	Astrocytes-2	Tnik	-0.277176	5.93881e-10
11	Astrocytes-2	Mdga2	-0.293261	1.81794e-25
11	Astrocytes-2	Dnajc1	-0.312449	0.0180844
11	Astrocytes-2	Ghr	-0.319528	0.0218299
11	Astrocytes-2	Nr3c2	-0.328638	0.0215839
11	Astrocytes-2	Apod	-0.342086	0.0416567
11	Astrocytes-2	Kcnma1	-0.364001	0.0116837
11	Astrocytes-2	Pde7b	-0.381377	0.00970263
11	Astrocytes-2	Ppargc1a	-0.382606	0.0345831
11	Astrocytes-2	Trpm7	-0.413064	0.0293248
11	Astrocytes-2	Hif3a	-0.43266	0.0105661
11	Astrocytes-2	Gbf1	-0.453899	0.0301471
11	Astrocytes-2	Xpr1	-0.458052	0.0105181
11	Astrocytes-2	Arid2	-0.475771	0.0491813
11	Astrocytes-2	Lifr	-0.486937	0.0131856
11	Astrocytes-2	Usp24	-0.49195	0.0408816
11	Astrocytes-2	Egfr	-0.497918	0.000570533
11	Astrocytes-2	Sesn3	-0.511633	0.0160504
11	Astrocytes-2	Gls	-0.518996	0.0190904
11	Astrocytes-2	Cyld	-0.60488	0.0158356
11	Astrocytes-2	Tbc1d5	-0.606393	0.00168493
11	Astrocytes-2	Atp13a4	-0.611911	5.56316e-05
11	Astrocytes-2	Vps13c	-0.617932	0.0204804
11	Astrocytes-2	Vps41	-0.621374	0.0148258
11	Astrocytes-2	Asic2	-0.62547	1.5421e-10
11	Astrocytes-2	Insr	-0.633849	0.00545847
11	Astrocytes-2	Foxo1	-0.695271	0.0016987
11	Astrocytes-2	Phactr2	-0.700649	0.0325337
11	Astrocytes-2	Mag	-0.710994	0.0293409
11	Astrocytes-2	Ralbp1	-0.7242	0.01221
11	Astrocytes-2	Pde7a	-0.755333	0.0152815
11	Astrocytes-2	Npas2	-0.790829	5.98791e-05
11	Astrocytes-2	Fgf13	-0.824984	0.00492796
11	Astrocytes-2	Pld1	-0.878869	0.00633286
11	Astrocytes-2	Ccnd3	-0.890266	4.29214e-06
11	Astrocytes-2	Timm23	-0.916746	0.00685351
11	Astrocytes-2	Prkar2a	-0.926889	0.0135635
11	Astrocytes-2	Cntn1	-1.06518	1.75958e-10
11	Astrocytes-2	Hmgxb3	-1.08541	0.00821176
11	Astrocytes-2	Rbm3	-1.31912	0.0027075
11	Astrocytes-2	Fkbp5	-1.71266	8.9475e-07
11	Astrocytes-2	Heph	-2.01067	2.71457e-06
12	Glu-3	Drd1	3.07734	1.56774e-07
12	Glu-3	Chrna5	2.9742	1.09927e-08
12	Glu-3	Cwc22	2.90068	1.14287e-45
12	Glu-3	Rab3b	2.48547	1.16831e-10
12	Glu-3	Hrh3	2.47944	5.67311e-10
12	Glu-3	Rgs9	1.91609	3.09161e-05
12	Glu-3	Rspo2	1.76403	9.1641e-07
12	Glu-3	Esr1	1.73862	0.000264924
12	Glu-3	Galns	1.64844	3.99056e-05
12	Glu-3	Adamtsl1	1.61634	4.26758e-06
12	Glu-3	Kcnj4	1.60422	0.000252105
12	Glu-3	Nfe2l1	1.59503	2.09849e-08
12	Glu-3	Tmem163	1.58934	4.27499e-07
12	Glu-3	Ldlr	1.58656	0.000881143
12	Glu-3	Slc22a5	1.55538	0.000132874
12	Glu-3	Nhs	1.53894	7.47666e-06
12	Glu-3	Dpp4	1.47372	0.0010318
12	Glu-3	Nr4a2	1.46115	2.25654e-05
12	Glu-3	S100b	1.42801	0.000337999
12	Glu-3	Mydgf	1.42046	0.0024739
12	Glu-3	Dner	1.36943	7.81973e-11
12	Glu-3	Trim32	1.35586	0.00123415
12	Glu-3	Slc16a1	1.31952	9.87997e-05
12	Glu-3	Prdx2	1.3152	0.00036878
12	Glu-3	Snrpf	1.27972	0.000882136
12	Glu-3	Hdac1	1.27572	0.00181773
12	Glu-3	Tceanc2	1.27545	0.0041544
12	Glu-3	Prdx5	1.25684	0.00032984
12	Glu-3	Grn	1.21639	0.00136076
12	Glu-3	Cln3	1.20929	0.000495437
12	Glu-3	Polr1d	1.20851	0.000480884
12	Glu-3	Ndrg1	1.20514	0.00404007
12	Glu-3	Vegfa	1.20033	0.000372929
12	Glu-3	Rer1	1.19072	0.00311294
12	Glu-3	Bdnf	1.18986	0.00642709
12	Glu-3	Map1lc3a	1.18641	0.000203564
12	Glu-3	Rreb1	1.18368	0.00842154
12	Glu-3	Ttr	1.1694	0.00204907
12	Glu-3	Neurod6	1.11908	1.40797e-06
12	Glu-3	Nucb1	1.09766	0.000150482
12	Glu-3	Smpd1	1.09041	0.0137736
12	Glu-3	Psmc4	1.08951	0.00245395
12	Glu-3	Grik3	1.08378	1.80474e-09
12	Glu-3	Npc2	1.08292	0.0134344
12	Glu-3	Inpp5k	1.07574	0.00127229
12	Glu-3	L1cam	1.05148	5.76967e-05
12	Glu-3	Calr	1.04885	6.39064e-07
12	Glu-3	Chchd2	1.04781	5.82179e-05
12	Glu-3	Ncstn	1.03888	0.00675037
12	Glu-3	Nus1	1.03781	0.00445606
12	Glu-3	Zfyve26	1.03588	0.000324671
12	Glu-3	Prkd1	1.03279	7.89378e-08
12	Glu-3	Vgf	1.03213	0.00110037
12	Glu-3	P2rx4	1.01714	0.0104782
12	Glu-3	Acad8	0.996431	0.0137367
12	Glu-3	Ulk1	0.987719	0.0296751
12	Glu-3	Slc33a1	0.981661	0.0038161
12	Glu-3	Atp6ap2	0.946112	9.16921e-06
12	Glu-3	Gap43	0.945266	3.57949e-07
12	Glu-3	Adora1	0.933175	0.000797288
12	Glu-3	Prnp	0.919595	8.4962e-07
12	Glu-3	Tcf3	0.915764	0.00605464
12	Glu-3	Pnpla6	0.909025	0.00908267
12	Glu-3	Slc25a28	0.893016	0.00196387
12	Glu-3	Pdia3	0.888253	4.11595e-05
12	Glu-3	Ptpru	0.884939	0.0151582
12	Glu-3	Scg3	0.87193	3.67352e-05
12	Glu-3	Poldip2	0.871344	0.0326563
12	Glu-3	Ank1	0.866244	0.000369877
12	Glu-3	St8sia3	0.860546	0.0108942
12	Glu-3	Rac1	0.851887	0.00166306
12	Glu-3	Tomm20	0.850302	0.000888495
12	Glu-3	Thy1	0.848247	3.46015e-05
12	Glu-3	Vps26a	0.837382	0.0261172
12	Glu-3	Peli1	0.835237	1.83631e-05
12	Glu-3	Trpm2	0.833522	0.0107074
12	Glu-3	Rph3a	0.799376	1.33608e-05
12	Glu-3	Tomm40	0.796666	0.00177166
12	Glu-3	Hcn1	0.79597	1.06429e-09
12	Glu-3	Syp	0.793684	2.30815e-06
12	Glu-3	Grk5	0.789377	0.00307211
12	Glu-3	Igf2r	0.785712	0.00762574
12	Glu-3	Eef1a1	0.784098	8.39157e-05
12	Glu-3	Dlgap4	0.781298	6.16506e-07
12	Glu-3	Col19a1	0.78112	0.00177769
12	Glu-3	Rab6b	0.779744	2.97893e-06
12	Glu-3	B3gat1	0.767377	0.000510348
12	Glu-3	Adcy5	0.756729	0.00814515
12	Glu-3	Rbms3	0.750867	0.0193947
12	Glu-3	Taok2	0.747849	0.0220929
12	Glu-3	Ip6k2	0.746985	0.00260277
12	Glu-3	Mif	0.740116	0.0201039
12	Glu-3	Pgp	0.732597	0.005645
12	Glu-3	Hk1	0.72612	0.00119144
12	Glu-3	Ago2	0.722269	0.000969917
12	Glu-3	Pik3cb	0.719963	0.0160332
12	Glu-3	Crmp1	0.715027	0.001916
12	Glu-3	Elavl2	0.709969	4.34422e-05
12	Glu-3	Bcl2	0.703955	0.00595543
12	Glu-3	Mcu	0.703053	0.000122885
12	Glu-3	Ppil4	0.702997	0.00709729
12	Glu-3	Elavl4	0.683091	1.77658e-05
12	Glu-3	Hlf	0.682763	0.000583022
12	Glu-3	Clk1	0.667784	8.39473e-07
12	Glu-3	Map3k12	0.650871	0.016116
12	Glu-3	Vps41	0.650042	0.000132344
12	Glu-3	Sst	0.643252	0.0324798
12	Glu-3	Sod1	0.642019	0.0278685
12	Glu-3	Prkar1a	0.640862	0.00248323
12	Glu-3	Cplx1	0.637754	0.0334984
12	Glu-3	Gpx4	0.628691	0.0352265
12	Glu-3	Timp2	0.626794	0.0129399
12	Glu-3	Asap2	0.621868	0.000360083
12	Glu-3	Rap2b	0.617382	0.00621595
12	Glu-3	Csnk1d	0.614564	0.0319831
12	Glu-3	Eef2	0.611525	0.0173841
12	Glu-3	Gapdh	0.6096	0.0231297
12	Glu-3	Ctnnb1	0.608866	0.0280564
12	Glu-3	Gfpt1	0.606692	0.00530627
12	Glu-3	Cnr1	0.603013	0.0268559
12	Glu-3	Rab3ip	0.602276	0.0265456
12	Glu-3	Acot7	0.601977	0.0218591
12	Glu-3	Hsp90b1	0.598462	0.00101884
12	Glu-3	Ywhae	0.595732	0.000662139
12	Glu-3	Hif1a	0.594952	0.0222236
12	Glu-3	Chst1	0.593583	0.0409176
12	Glu-3	Fth1	0.589067	5.64273e-05
12	Glu-3	Lrpprc	0.583153	0.00923378
12	Glu-3	Lingo1	0.582892	0.00582803
12	Glu-3	Psph	0.581984	0.040244
12	Glu-3	Psap	0.580395	0.000197688
12	Glu-3	Slc25a3	0.580271	0.000308907
12	Glu-3	Eif4a2	0.577738	0.00627463
12	Glu-3	Mttp	0.573993	0.0165415
12	Glu-3	Parl	0.568502	0.0472495
12	Glu-3	Sh3rf1	0.566691	0.00224491
12	Glu-3	Angpt2	0.558646	0.0479413
12	Glu-3	Wasf2	0.552484	0.0488288
12	Glu-3	Slc1a2	0.550835	1.73124e-06
12	Glu-3	Mt3	0.550002	0.0178362
12	Glu-3	Npdc1	0.548408	0.0384192
12	Glu-3	Hmgxb3	0.540419	0.0362006
12	Glu-3	Shc3	0.52512	0.00921497
12	Glu-3	Mcf2l	0.519325	0.000646657
12	Glu-3	Sgsm3	0.518924	0.0493328
12	Glu-3	Dlg4	0.517081	0.0172192
12	Glu-3	Ncs1	0.516404	0.0407443
12	Glu-3	Tuba1a	0.513299	0.0039437
12	Glu-3	Psmc1	0.5112	0.0185238
12	Glu-3	Dbn1	0.506364	0.00256913
12	Glu-3	Ctif	0.503551	0.00141596
12	Glu-3	Ywhah	0.503528	0.00983644
12	Glu-3	Sh3gl2	0.501771	1.23756e-07
12	Glu-3	Hdac4	0.499596	0.00636891
12	Glu-3	Pacrg	0.497661	0.0136537
12	Glu-3	Eif4g1	0.497148	0.0100315
12	Glu-3	Cox8a	0.495823	0.0214709
12	Glu-3	Ctsb	0.494419	0.0418663
12	Glu-3	Plppr1	0.486565	0.0355255
12	Glu-3	Bcr	0.481077	0.00732462
12	Glu-3	Lrpap1	0.479253	0.0087676
12	Glu-3	Adam10	0.478572	0.00755336
12	Glu-3	Fkbp2	0.476701	0.0197933
12	Glu-3	Agfg1	0.471737	0.02976
12	Glu-3	Khsrp	0.467424	0.0177355
12	Glu-3	Cops5	0.446339	0.0499595
12	Glu-3	Rai1	0.441783	0.0196542
12	Glu-3	Ubb	0.441325	0.0115893
12	Glu-3	Faim2	0.438668	0.0398386
12	Glu-3	Papola	0.436857	0.00177326
12	Glu-3	Eif2s2	0.434725	0.0256654
12	Glu-3	Dctn4	0.429107	0.012127
12	Glu-3	Map6	0.427991	0.0250826
12	Glu-3	Uchl1	0.412514	0.0339456
12	Glu-3	Arntl	0.409463	0.0309923
12	Glu-3	Pdpk1	0.407669	0.0452352
12	Glu-3	Sucla2	0.407114	0.0481283
12	Glu-3	Gabbr1	0.405181	0.00296384
12	Glu-3	Cd47	0.404035	0.00925041
12	Glu-3	Arrb1	0.400493	0.0417426
12	Glu-3	Pde4a	0.399985	0.0195256
12	Glu-3	St13	0.397896	0.0353102
12	Glu-3	Npas2	0.392709	0.00525224
12	Glu-3	Abca5	0.391555	0.0471901
12	Glu-3	Ptpra	0.386645	0.0176321
12	Glu-3	Tmem175	0.379246	0.0167287
12	Glu-3	Agap1	0.376285	0.00840926
12	Glu-3	Ctnna3	0.373743	2.24696e-11
12	Glu-3	Syt11	0.371389	0.00943397
12	Glu-3	Igf1r	0.366045	0.00056617
12	Glu-3	Slc8a1	0.363992	3.77124e-08
12	Glu-3	Rtn1	0.36159	7.81498e-09
12	Glu-3	Dpysl2	0.360908	0.0185131
12	Glu-3	Picalm	0.357404	0.0417492
12	Glu-3	Atxn10	0.351746	0.0171691
12	Glu-3	Dnm3	0.341043	0.00235701
12	Glu-3	Hipk2	0.340428	0.0326422
12	Glu-3	Klc1	0.338683	0.0164291
12	Glu-3	Arih1	0.330149	0.00914644
12	Glu-3	Grm8	0.327991	0.00288464
12	Glu-3	Synj1	0.322222	0.0476829
12	Glu-3	Fus	0.31908	0.0108399
12	Glu-3	Gbf1	0.316547	0.0360574
12	Glu-3	Mapk8	0.31138	0.0264519
12	Glu-3	Kmt2a	0.291416	0.0302063
12	Glu-3	Slc25a27	0.279892	0.0472079
12	Glu-3	Gsk3b	0.272372	0.0272418
12	Glu-3	Dst	0.265679	0.00012241
12	Glu-3	Map2	0.237755	0.000773461
12	Glu-3	Pde10a	0.227992	0.0121977
12	Glu-3	Snrnp70	0.225065	0.0044892
12	Glu-3	Oxr1	0.199793	0.0163496
12	Glu-3	Grm5	0.185467	6.13403e-07
12	Glu-3	Fry	0.181077	0.028964
12	Glu-3	Map1b	0.159599	0.0259343
12	Glu-3	Nrg1	0.144258	0.0174033
12	Glu-3	Mdga2	0.135243	0.00237257
12	Glu-3	Snap25	0.0887994	0.0241976
12	Glu-3	Malat1	-0.0337946	0.00131451
12	Glu-3	Ube3a	-0.0400057	0.0281425
12	Glu-3	Csmd1	-0.0419862	0.000161343
12	Glu-3	Cntnap2	-0.104251	0.00491442
12	Glu-3	Lsamp	-0.126359	0.0151243
12	Glu-3	Grin2a	-0.154014	0.000265753
12	Glu-3	Grin1	-0.163907	0.00753001
12	Glu-3	Kcnip4	-0.213135	4.58606e-09
12	Glu-3	Srgap3	-0.224782	0.0154482
12	Glu-3	Msra	-0.234637	0.00685553
12	Glu-3	Faf1	-0.24206	0.0354378
12	Glu-3	Itpr1	-0.253181	0.0207447
12	Glu-3	Homer1	-0.273788	0.0359945
12	Glu-3	Brinp1	-0.279028	0.000166606
12	Glu-3	Gpr158	-0.319019	0.000139712
12	Glu-3	Plxna4	-0.340698	0.01913
12	Glu-3	Apod	-0.425685	0.0376083
12	Glu-3	Pde7b	-0.464143	0.0300065
12	Glu-3	Pam	-0.555523	3.72592e-06
12	Glu-3	Cux1	-0.587179	0.0107283
12	Glu-3	Scn1a	-0.595574	3.37989e-05
12	Glu-3	Asap1	-0.606266	5.03391e-07
12	Glu-3	Nr3c2	-0.616167	0.0028645
12	Glu-3	Ptpn5	-0.654137	0.00467656
12	Glu-3	Cx3cl1	-0.655051	0.00927773
12	Glu-3	Usp25	-0.661848	0.0194663
12	Glu-3	Rtn4r	-0.687812	0.0462687
12	Glu-3	Satb2	-0.693324	3.24943e-07
12	Glu-3	Mef2c	-0.941282	4.37418e-21
12	Glu-3	Scn9a	-0.987568	0.00824357
12	Glu-3	Rfc1	-1.0213	0.0137659
12	Glu-3	Cdh8	-1.03503	2.95621e-09
12	Glu-3	Pparg	-1.05537	0.00143565
12	Glu-3	Atp7a	-1.2231	0.0415743
12	Glu-3	Elk3	-1.41507	0.0198814
12	Glu-3	Utrn	-1.45889	0.00178199
12	Glu-3	Pik3c2b	-1.48653	0.0223664
12	Glu-3	Fkbp5	-1.58004	6.95791e-05
12	Glu-3	Cd34	-1.85305	0.00233003
13	GABA-3	Cwc22	1.78051	2.24337e-33
13	GABA-3	Cck	1.72398	0.000343679
13	GABA-3	Ndufa2	1.60754	0.00735167
13	GABA-3	Tsc2	1.41989	0.00576868
13	GABA-3	Cp	1.39999	0.00217049
13	GABA-3	Snrpf	1.33372	0.00602698
13	GABA-3	Ttr	1.27092	0.00107204
13	GABA-3	Ppif	1.25047	0.00945028
13	GABA-3	Sst	1.23631	0.000704603
13	GABA-3	Tpt1	0.985015	0.00398752
13	GABA-3	Slc22a5	0.966899	0.0386758
13	GABA-3	Park7	0.936066	0.00711759
13	GABA-3	Cd200	0.913745	0.036281
13	GABA-3	Glul	0.903557	0.0164647
13	GABA-3	Fgf13	0.833911	0.0380489
13	GABA-3	Eef1a2	0.791764	0.0102305
13	GABA-3	Lclat1	0.780837	0.0123618
13	GABA-3	Arpc3	0.718425	0.0238257
13	GABA-3	Timp2	0.715662	0.0466968
13	GABA-3	Ubb	0.713908	0.00403537
13	GABA-3	Nif3l1	0.696102	0.0434833
13	GABA-3	Rheb	0.634958	0.0267552
13	GABA-3	Eef1a1	0.611171	0.0392689
13	GABA-3	Dnajc5	0.591623	0.0246282
13	GABA-3	Fkbp2	0.570966	0.0457687
13	GABA-3	Mtor	0.550901	0.0259698
13	GABA-3	Hmgb1	0.53098	0.0101194
13	GABA-3	Pde4a	0.506636	0.00666418
13	GABA-3	Pacrg	0.474451	0.0155785
13	GABA-3	Slc25a3	0.474235	6.70218e-05
13	GABA-3	Fth1	0.465201	0.0233199
13	GABA-3	Apoe	0.453681	6.56207e-06
13	GABA-3	Gad1	0.373742	0.0198533
13	GABA-3	Cst3	0.311297	0.0191007
13	GABA-3	Rtn1	0.262771	0.00164788
13	GABA-3	Kcnip4	-0.140641	0.000825849
13	GABA-3	Cacna1a	-0.172185	0.020971
13	GABA-3	Dock3	-0.18945	0.0365555
13	GABA-3	Sybu	-0.201563	0.0359053
13	GABA-3	Esrrg	-0.20487	0.00293274
13	GABA-3	Mdga2	-0.214105	3.18421e-07
13	GABA-3	Nktr	-0.236439	0.0393519
13	GABA-3	Grin1	-0.239765	0.0366205
13	GABA-3	Gsk3b	-0.248593	0.0444642
13	GABA-3	Chrm3	-0.250695	0.0257623
13	GABA-3	Oxr1	-0.2514	1.76813e-05
13	GABA-3	Kansl1	-0.25901	0.0116566
13	GABA-3	Ube3a	-0.26026	8.03139e-10
13	GABA-3	Ctnna3	-0.28194	4.50817e-06
13	GABA-3	Mprip	-0.30326	0.0405961
13	GABA-3	Flnb	-0.310996	0.0246249
13	GABA-3	Ambra1	-0.32051	0.0143988
13	GABA-3	Ephb1	-0.324772	0.00675979
13	GABA-3	Gnal	-0.325905	0.0223853
13	GABA-3	Scn9a	-0.330436	0.000271937
13	GABA-3	Asic2	-0.343589	2.21476e-07
13	GABA-3	Rmdn1	-0.346503	4.35181e-05
13	GABA-3	Sh3gl2	-0.364747	0.00139546
13	GABA-3	Ndfip1	-0.375592	0.00438606
13	GABA-3	Pten	-0.395669	0.0101463
13	GABA-3	Ehmt1	-0.407822	0.00372639
13	GABA-3	Ptpra	-0.407913	0.0264708
13	GABA-3	Grin2a	-0.417097	4.27757e-06
13	GABA-3	Acaca	-0.420886	0.00222227
13	GABA-3	Ppargc1a	-0.422001	0.0169615
13	GABA-3	Stim1	-0.42349	0.0155302
13	GABA-3	Brinp1	-0.42837	0.0001369
13	GABA-3	Cyld	-0.430169	0.00676502
13	GABA-3	Hcn2	-0.454559	0.00825596
13	GABA-3	Slc25a27	-0.472871	0.00217861
13	GABA-3	Usp37	-0.475316	0.0130943
13	GABA-3	Gfpt1	-0.486603	0.0277592
13	GABA-3	Bcl2	-0.498732	0.0478285
13	GABA-3	Pak1	-0.508627	0.0110682
13	GABA-3	Ralbp1	-0.511607	0.0293719
13	GABA-3	Nfkb1	-0.515797	0.00717725
13	GABA-3	Prkaca	-0.543552	0.0269758
13	GABA-3	Pde7a	-0.569402	0.00116963
13	GABA-3	Ppard	-0.580544	0.0443501
13	GABA-3	Bcl2l1	-0.591824	0.0133055
13	GABA-3	Mok	-0.604648	0.0380662
13	GABA-3	Chp1	-0.614595	0.0124848
13	GABA-3	Vcp	-0.621082	0.030411
13	GABA-3	Nub1	-0.624717	0.00864895
13	GABA-3	Zgpat	-0.627526	0.0191386
13	GABA-3	Ano3	-0.632168	0.00342419
13	GABA-3	Tbc1d9	-0.632905	0.00113151
13	GABA-3	Arfgap1	-0.633318	0.0078566
13	GABA-3	Klhdc1	-0.635657	0.0268932
13	GABA-3	Ppil2	-0.64252	0.0176816
13	GABA-3	Mapk8	-0.661934	0.000171961
13	GABA-3	Snx3	-0.680646	0.00356669
13	GABA-3	Sirt3	-0.726945	0.00412062
13	GABA-3	Mcph1	-0.745192	0.00194151
13	GABA-3	Coq2	-0.755291	0.00510362
13	GABA-3	Creb1	-0.772819	0.000870139
13	GABA-3	Ptges3	-0.793665	0.00715952
13	GABA-3	Gorasp2	-0.848985	0.0126312
13	GABA-3	Slc25a28	-0.853639	0.00229515
13	GABA-3	Crat	-0.862779	0.0387925
13	GABA-3	Traf6	-0.988613	0.00161192
13	GABA-3	Map3k13	-0.991221	0.00951129
13	GABA-3	Ahr	-0.996856	0.0172355
13	GABA-3	Ecd	-1.01441	0.0132499
13	GABA-3	Pdxk	-1.01483	0.0248839
13	GABA-3	Pde1b	-1.02245	0.0273424
13	GABA-3	Ube2l3	-1.03722	0.00388061
13	GABA-3	Ar	-1.16109	0.00588813
13	GABA-3	Nr2c1	-1.266	0.00239903
13	GABA-3	Atp7a	-1.30243	0.000591197
14	Glu-4	Glp1r	5.14499	3.29312e-07
14	Glu-4	Cwc22	3.36059	1.77256e-50
14	Glu-4	Hnrnpa1	1.87215	0.000412329
14	Glu-4	Rrn3	1.52637	0.00574883
14	Glu-4	Ppp1r1a	1.51858	0.000133771
14	Glu-4	Ubtf	1.38657	0.00259813
14	Glu-4	Sod1	1.31134	0.0153115
14	Glu-4	Snrpf	1.24854	0.0223209
14	Glu-4	Inpp5k	1.21877	0.0301672
14	Glu-4	Cck	1.16346	0.00651927
14	Glu-4	Cux1	1.10261	0.012198
14	Glu-4	Sst	1.08564	0.0014722
14	Glu-4	Ubb	1.07397	0.000207151
14	Glu-4	Mt3	1.04445	0.00397555
[truncated: 949 more rows]

## Sheet: GSEA
	C0	C1	C10	C11	C12	C13	C14	C15	C16	C17	C18	C19	C2	C20	C21	C22	C23	C24	C25	C3	C4	C5	C6	C7	C8	C9
Dnah12	0.396439	-0.108614	-0.413752	-1.23995	-0.668802	0.234694	-0.67475	-0.827128	-0.942453	-0.91782	-0.515742	-1.23995	-1.23995	-0.0949589	-0.606358	-1.23995	-1.23995	5.65656	-1.23995	-0.207997	-0.696825	-0.83678	-0.833467	-1.00231	-0.704342	-0.681073
Gm10714	-0.0966434	-0.387758	-0.55505	-0.55505	-0.55505	-0.0854526	-0.55505	-0.55505	-0.55505	-0.55505	-0.55505	0.0721305	-0.221253	-0.55505	-0.55505	0.0904657	0.498593	5.54708	1.03385	-0.348514	-0.363356	-0.399014	-0.55505	-0.35191	-0.55505	0.0133142
Ccdc170	-0.634936	-0.391417	-0.745655	-0.219649	-0.502951	-0.691418	-0.945819	-0.945819	-0.700711	-0.412498	-0.500416	-0.383018	-0.809564	0.716159	-0.177843	-0.1019	0.135846	5.47251	4.54893	-0.40995	0.748864	-0.0621223	-0.671656	-0.945819	-0.720176	-0.945819
Wdr63	-0.476659	-0.343396	-0.290127	-0.542748	-0.542748	-0.542748	-0.542748	-0.542748	-0.281328	-0.305632	-0.542748	-0.542748	-0.542748	0.0329919	-0.542748	-0.542748	-0.542748	5.30163	4.55881	-0.192564	-0.200124	-0.0628997	-0.542748	-0.275289	-0.542748	-0.16201
Wdr49	-0.143424	-0.285344	0.152731	0.00477061	-0.596646	-0.53803	-0.482144	-0.398953	-0.505601	-0.138026	-0.910233	-0.316984	-0.426668	0.193914	0.358774	0.188012	-0.910233	5.26758	-0.910233	-0.15825	-0.09594	-0.502067	0.0368893	-0.31599	-0.400896	-0.438563
Tmem212	-0.150527	-0.443601	-0.785252	-0.0736165	-0.123271	-0.248221	-0.168271	-0.700117	-0.250093	-0.758894	-0.390766	0.342247	-0.0247985	0.453662	-0.277581	-1.05652	-0.150394	5.25884	-1.05652	-0.810986	-0.348399	-0.0709803	-0.403814	-0.32853	0.258661	0.241907
Ccdc180	-0.0416276	-0.113403	-0.398727	-0.398727	-0.398727	-0.398727	-0.398727	-0.398727	-0.398727	-0.398727	-0.398727	-0.398727	-0.115009	-0.398727	-0.398727	-0.398727	0.545554	5.24959	-0.398727	-0.238355	-0.398727	-0.398727	-0.398727	-0.398727	-0.398727	-0.229238
Ttc29	-0.224874	0.0379793	-0.39116	-0.539834	-0.341745	-0.539834	-0.111169	-0.539834	-0.251677	-0.539834	-0.539834	-0.539834	-0.539834	0.0855108	-0.539834	-0.539834	-0.539834	5.14744	0.507715	-0.0173316	-0.349462	-0.331326	-0.151243	-0.0754617	-0.34044	0.461593
Ttc21a	0.00759463	-0.113548	-0.423904	-1.03037	-0.315057	0.141169	-0.673241	-1.03037	-0.0891616	0.00674103	-0.17878	-0.675849	-1.03037	-0.488895	0.387917	-0.385927	-1.03037	5.13807	3.97376	-0.249103	-0.610066	-0.751195	-0.39314	-0.487657	0.107176	-0.586607
1700028P14Rik	-0.156616	0.0438657	0.468845	-0.795615	-0.577478	-0.46668	-0.795615	-0.795615	-0.530234	0.414544	-0.485123	-0.414948	-0.496808	-0.795615	0.0392505	-0.795615	0.130725	5.1019	4.0389	-0.282408	-0.451291	-0.795615	-0.795615	-0.795615	-0.0163564	-0.454663
Tctex1d4	-0.193353	-0.428927	-0.502612	-0.502612	-0.502612	-0.0903656	0.0914821	-0.502612	-0.502612	-0.502612	-0.502612	-0.0158027	-0.248319	0.128701	-0.502612	0.885506	-0.502612	5.09539	3.32474	-0.041484	-0.502612	-0.502612	-0.118279	-0.502612	-0.251397	-0.052823
Ak9	-0.330251	0.338471	0.652241	-0.722764	0.290034	-1.14415	-0.165353	-1.14415	-1.14415	-0.489291	-1.14415	-0.0774219	-0.769078	-1.14415	0.172935	-1.14415	-0.0623111	5.09351	4.59498	-0.398655	-0.462781	-0.855542	-0.862394	-0.524573	-0.852809	-0.534527
1700007G11Rik	-0.278819	0.433014	0.95683	-1.30697	0.221562	-0.570389	0.55937	-1.10836	-0.211975	-0.457229	-0.285361	-1.00075	-1.01326	-0.905964	-1.27177	-1.09391	-2.00688	5.09213	3.67194	-0.13954	-1.78629	-0.93995	-0.634711	-0.765339	-1.19019	0.691385
Fam216b	-0.13946	-0.161695	-0.234407	-0.234407	-0.234407	-0.234407	-0.234407	-0.234407	-0.234407	-0.234407	-0.234407	-0.234407	-0.234407	-0.234407	-0.234407	-0.234407	-0.234407	4.99875	-0.234407	-0.234407	-0.00312539	-0.234407	-0.234407	-0.234407	-0.234407	-0.234407
Dnaaf3	-0.246851	-0.364662	-0.409342	-0.255209	-0.634638	-0.444295	-0.315263	-0.227355	0.0465094	-0.24255	-0.634638	0.0676108	-0.634638	0.104226	-0.0419351	0.868055	-0.634638	4.99094	4.62097	-0.504477	-0.396098	-0.205121	-0.346883	-0.634638	-0.634638	-0.237863
Daw1	-0.204317	0.0297338	-0.258974	-0.524672	-0.326531	-0.257984	-0.524672	-0.524672	-0.524672	-0.266717	-0.524672	0.000718878	-0.524672	-0.524672	-0.524672	-0.524672	-0.524672	4.96183	4.27025	-0.444484	-0.524672	-0.0289486	-0.419223	-0.524672	-0.268626	-0.192844
Dynlrb2	-0.153393	-0.351091	-0.483873	-0.483873	-0.188546	-0.483873	-0.483873	-0.483873	-0.184743	-0.161748	-0.483873	-0.483873	-0.0698862	-0.483873	0.495746	-0.483873	-0.483873	4.90257	2.37107	-0.132318	-0.0803529	-0.244539	-0.296306	0.335525	-0.483873	0.0147015
Armc3	-0.418358	0.111576	0.113239	-0.594472	0.048676	-0.722619	0.0435898	-0.240514	-0.659115	-0.160318	-0.499313	-0.220404	-0.140268	1.17692	0.74792	-1.05155	-1.05155	4.89487	3.82814	-0.36518	-0.0211282	-1.05155	-0.60483	-0.701807	-0.480352	-0.530302
Spag17	-0.0449981	0.465973	-0.0933664	-1.13744	-0.281986	-0.544667	-0.075591	0.0452057	-0.0326547	0.206969	-0.499714	-0.336735	-0.979021	-0.159678	-1.13744	-0.457912	-0.310919	4.88436	-1.13744	-0.320714	-0.287772	-0.240937	-0.271977	-0.433477	-0.626317	-0.0985016
Dnah6	-0.522194	0.90864	-1.58544	-2.01661	1.215	-1.20829	-1.36486	-1.6002	-1.17475	-0.452374	-1.70612	-1.32258	-1.87833	-0.74468	-2.01661	0.738618	-0.478408	4.86006	4.88568	-0.363083	-1.50817	0.848131	-1.6928	-0.801126	-1.06799	-0.879049
Ak7	0.426078	-0.101114	-0.68712	-1.06612	-0.481125	0.407936	-1.5232	-1.01626	0.574427	0.616162	-0.566243	-1.00895	-1.14158	-0.90981	-1.5232	-0.28493	-1.5232	4.85806	2.01319	0.0118579	-0.941446	-0.596499	-0.65491	-1.02875	0.416696	-0.806289
Fndc3c1	-0.209304	-0.206768	-0.213213	-0.380439	-0.380439	-0.380439	0.139242	-0.380439	-0.380439	-0.380439	-0.380439	-0.380439	-0.380439	-0.380439	0.655242	0.0810988	0.523707	4.79936	-0.380439	0.263417	-0.380439	-0.380439	0.0753947	-0.00857496	0.174158	-0.380439
Cdhr3	-0.371737	-0.0295212	-0.619315	-0.913024	0.844385	0.451823	0.344874	-0.0501168	-0.268111	-0.913024	-0.475189	0.146315	-0.509884	-0.913024	-0.913024	-0.267508	0.386622	4.78759	-0.913024	0.0929083	-0.481751	-0.643931	-0.747032	-0.39507	0.656924	0.674116
Enkur	0.127484	0.465029	0.0705067	-0.560805	0.119459	-0.369212	-0.788499	-0.385827	-0.778972	-0.692888	-1.71743	-0.55586	-1.25898	-1.09209	-0.982323	-1.1527	-1.71743	4.78652	2.77585	0.164664	0.156461	-0.968383	-1.26064	-1.48079	0.490105	-1.10759
FRMPD2	-0.174793	-0.203904	0.0533914	-0.368251	0.341511	-0.368251	-0.368251	-0.368251	-0.368251	-0.368251	-0.368251	-0.368251	-0.229095	0.702946	-0.368251	-0.368251	0.762177	4.77445	-0.368251	-0.269278	-0.368251	-0.172522	-0.368251	0.145151	0.274722	-0.214136
4833427G06Rik	-0.272133	-0.4108	-0.572557	-0.728756	-0.728756	0.0259777	-0.149196	-0.728756	-0.501835	-0.728756	-0.728756	-0.728756	-0.583506	-0.728756	-0.728756	-0.112025	-0.728756	4.70941	5.57506	-0.0237347	-0.728756	-0.728756	-0.602178	-0.728756	-0.472627	-0.311967
Iqca	-0.0422742	-0.127624	-0.345894	0.040437	0.0253139	-0.0538538	-0.345894	-0.0822997	-0.345894	-0.345894	-0.345894	-0.345894	-0.345894	-0.345894	0.389216	-0.345894	-0.345894	4.70566	1.50607	-0.345894	-0.150351	-0.345894	-0.345894	0.164255	-0.345894	-0.0138903
Tshr	0.0916375	-0.7665	-0.740111	-0.263806	-1.10614	-0.809373	-1.10614	2.20637	-1.10614	-0.485379	-0.746	-0.344572	-0.391169	0.153933	0.111727	-1.10614	-0.219057	4.67693	-1.10614	0.000237436	0.179048	-0.536457	-0.0747056	-0.204737	-0.93932	-0.520219
Lrrc36	0.197573	-0.122593	-0.69238	-0.918719	-0.524283	0.294417	-0.918719	-0.567641	0.228258	0.790014	-0.64777	-0.326693	-0.918719	0.104906	-0.918719	-0.918719	-0.918719	4.66649	-0.918719	-0.109863	-0.219619	0.62311	-0.248001	-0.640183	-0.369211	-0.918719
Dnah11	-0.0452374	1.05622	-0.580873	-1.67988	-0.905153	-0.682422	-1.36262	-0.715148	-1.5957	-0.132064	-1.00344	-0.350163	-1.24925	-0.546855	-1.16466	-0.36824	-1.21102	4.63647	4.33507	-0.385043	-1.20736	-1.44036	-0.851828	0.0785808	-1.04575	-0.138365
Ccdc146	-0.776589	-0.639034	-0.322919	2.34632	-0.902982	-0.521688	-0.9016	-1.48665	-1.30673	-0.425863	-0.41632	-1.07654	-1.57164	0.536408	0.765503	-1.84012	-0.894978	4.62088	3.97087	-0.116034	0.426236	-0.22809	-1.1283	0.987708	0.0168008	-0.81018
Unc5cl	-0.04822	-0.166383	-0.229486	-0.229486	0.0802564	-0.229486	-0.229486	-0.229486	-0.229486	-0.229486	-0.229486	-0.229486	-0.229486	0.486006	-0.229486	-0.229486	-0.229486	4.61321	-0.229486	-0.141252	-0.0369109	-0.229486	-0.229486	-0.229486	-0.229486	-0.229486
Rassf9	-0.883441	-0.817538	-0.339456	-1.15873	-1.15873	-0.946371	-0.463835	-0.849609	0.233722	-0.547249	-0.643626	3.46625	-1.01394	-0.0466786	0.0139441	2.43516	0.0841089	4.60677	4.09837	-0.494119	0.0233787	-0.766618	-1.00223	-0.84085	-0.0994852	-0.638997
Gm29571	-0.26366	-0.849941	-0.95833	1.72987	-1.37504	-1.0949	-0.74837	-0.379388	-0.526035	0.069893	-1.5951	-0.217452	-1.5951	-0.452884	1.2527	-0.85052	0.0137776	4.59485	4.36622	-0.205942	1.35748	0.0590734	-1.1762	-1.31451	-1.5951	-1.37379
Odf3b	-0.0438526	-0.455837	-0.527851	-0.681882	0.470181	-0.23089	-0.681882	-0.681882	0.00403702	-0.327931	-0.244047	0.250451	-0.584563	-0.681882	-0.681882	0.808095	-0.681882	4.59451	-0.681882	0.228324	-0.497151	0.375596	-0.529205	-0.445486	-0.0370278	0.762254
Spag16	0.262241	-0.997629	-0.992327	0.458304	-0.84315	-0.460099	-1.29653	-0.505952	-1.45729	1.35605	-0.649875	-0.986953	-1.53212	-0.908683	-0.247753	-0.820954	-1.40398	4.57679	5.07242	0.194446	-0.728988	-1.77291	0.454495	-1.0793	-0.401095	-1.68586
3300002A11Rik	-0.174213	-0.0118698	-0.378926	-1.06622	-0.337336	-0.328764	-0.15626	-0.191589	-0.239949	0.39454	-0.853681	-0.305363	0.337199	0.563444	0.659612	-0.558808	0.0710262	4.51722	-2.22906	0.0279583	-0.476454	-0.120439	-0.468717	-1.00426	-0.580844	0.430311
Nek5	-0.236023	-0.328099	-0.168703	0.413305	-0.645008	-0.332047	-0.645008	-0.645008	-0.645008	0.419846	-0.645008	-0.248784	-0.478176	0.0320168	0.00327409	-0.0413193	-0.645008	4.5139	4.39037	-0.343629	0.182708	-0.441752	-0.0951315	-0.137733	-0.0971015	-0.645008
Cfap221	-0.310378	0.650354	-0.0604529	0.204528	-0.491201	-0.312838	-0.426502	-0.209781	0.448527	-0.0226937	-0.411932	-0.0996055	-0.685971	-0.685971	0.0579002	-0.0245059	-0.685971	4.49478	0.70384	-0.120199	0.0872053	-0.527013	-0.225167	-0.425037	-0.685971	-0.685971
Maats1	0.0932462	0.760884	0.745264	-1.36817	0.396436	-0.744773	-0.0671145	-1.36817	-0.712633	-0.37498	-0.56891	-0.0838088	-1.08957	-0.280308	-0.329462	-1.36817	-1.36817	4.48151	2.81704	0.103489	-0.818378	-1.10983	-0.919897	-1.1001	-0.620066	-0.79987
Gm867	0.0801887	-0.311138	-0.328241	0.0872833	-0.0813792	0.228351	-0.635764	-0.442703	-0.212351	-0.0829546	-0.276336	-0.233958	-0.471964	-0.109348	-0.635764	-0.635764	-0.635764	4.48029	1.53135	-0.198074	-0.229348	0.0854119	0.0598848	-0.396247	0.0186576	-0.0999332
2410004P03Rik	0.0266673	-0.11685	-0.186529	0.0447683	-0.17114	-0.397466	-0.397466	-0.397466	-0.397466	0.233293	-0.397466	-0.397466	-0.397466	0.271638	-0.397466	-0.397466	-0.397466	4.47508	2.65937	-0.238609	0.012441	-0.397466	-0.397466	-0.145822	-0.202916	-0.142112
Cfap43	-0.289696	0.199468	0.488569	-0.718632	-0.0872191	-0.0421156	0.0421134	-0.542557	0.324049	-0.182954	-0.265651	0.177709	-0.877994	-0.472599	-0.499493	-0.129257	-0.170527	4.45793	3.96293	0.0723987	-0.36213	-0.462164	-0.54194	-0.172908	-0.997783	-0.223271
Efhb	0.197547	-0.160976	0.415657	-0.430422	-0.17597	-0.383186	-0.776321	-1.44012	-0.943247	-0.654838	-0.259227	-0.171715	-1.279	-0.360825	0.774651	-0.00368017	-1.44012	4.39595	3.93918	-0.225893	0.215849	0.228948	-0.767163	-1.05228	-0.396759	-0.57757
Adgb	0.692492	-0.384765	0.595466	-0.412519	-0.852428	-0.739073	-0.94997	-0.899757	-1.13409	0.468649	-0.491603	-0.00514133	-1.13808	-0.779526	-0.700417	-1.39551	-1.39551	4.38011	-1.39551	0.027951	-0.335542	-0.974429	-0.828088	-0.453594	0.17117	-0.905381
Hydin	0.341437	-0.18788	-0.970715	-1.86152	-0.809351	3.14813	-1.12593	-1.48203	-0.91624	-0.119744	-0.614529	-0.961446	-1.8678	-1.00897	-2.25876	-1.00145	-2.25876	4.37522	1.99121	-0.0150844	-1.27649	-0.995817	-1.11892	-1.37805	-1.03879	-0.588269
1700012P22Rik	0.13419	-0.162746	-0.264066	0.144081	-0.264066	-0.264066	-0.264066	0.120629	-0.264066	0.344814	-0.264066	-0.264066	-0.264066	-0.264066	-0.264066	-0.264066	-0.264066	4.37127	-0.264066	-0.177119	-0.264066	-0.264066	-0.264066	-0.264066	-0.264066	-0.264066
Ccdc153	-0.0457412	0.0529268	-0.508588	0.189664	-0.262284	-0.195586	-0.508588	-0.145006	0.262917	-0.179649	0.563009	-0.508588	0.00288837	-0.508588	-0.508588	0.672803	-0.508588	4.35361	-0.508588	0.00207222	-0.317641	-0.0387045	-0.508588	-0.508588	-0.508588	-0.508588
Rgs22	0.512812	-0.416398	-0.49819	-0.660016	0.510638	-0.0570092	-0.801932	-0.844725	-0.716467	0.564683	-0.122647	-0.637566	-1.53618	-1.14256	-0.222031	-0.529436	-1.53618	4.31926	0.0052068	-0.358692	0.820686	-0.786917	-1.16759	-0.63623	0.0665031	-0.202038
Efcab11	-0.0141542	0.109	-0.335541	0.306163	-0.536175	-0.33283	0.0493447	-0.293878	0.119028	-0.352064	0.0774174	-0.278026	-0.643932	0.0730979	0.14348	-0.0289403	-0.911575	4.3125	1.20182	-0.377177	0.147996	-0.164694	-0.51243	0.276064	-0.771097	-0.03563
Fam166b	0.034211	-0.144868	-0.261377	-0.640314	-0.116681	0.244019	-0.0341579	-0.0966617	0.761114	-0.640314	0.130276	-0.640314	-0.00956106	0.117742	-0.640314	-0.174977	-0.640314	4.24236	0.285648	-0.355058	-0.428737	-0.411522	-0.0223539	-0.348028	-0.140655	0.171975
Mlf1	-0.114272	-0.314771	-0.195448	-0.598254	-0.164226	-0.598254	-0.598254	-0.598254	-0.240224	-0.598254	-0.211512	0.0289262	0.168833	-0.598254	-0.598254	0.141781	-0.598254	4.22534	3.97748	-0.0199314	-0.169839	0.249105	-0.378054	-0.344096	-0.274208	-0.598254
Spef2	-1.3103	-0.762303	-0.960216	0.374038	-0.86514	-0.869265	-1.48429	-1.62231	-1.12729	-0.58201	-1.40443	-0.0595107	1.77162	0.308169	1.51015	-1.73333	0.56221	4.21027	4.07948	0.0622022	0.629129	-0.697208	-1.83564	-2.52695	-1.27522	-0.942505
Cfap52	-0.37945	-0.199138	0.270509	-0.702799	0.598237	-0.702799	-0.429073	-0.702799	2.22517	-0.435005	-0.702799	-0.169525	-0.571648	-0.702799	-0.702799	0.0606019	0.242341	4.19071	4.40723	-0.417078	-0.702799	-0.074172	-0.702799	-0.702799	-0.182452	-0.539254
Dthd1	-0.256792	-0.0317165	0.157335	-0.285018	-0.285018	-0.285018	-0.285018	-0.285018	-0.0804987	-0.0627288	-0.0273649	-0.285018	0.124474	-0.285018	0.826372	-0.285018	-0.285018	4.17531	-0.285018	-0.00909268	0.205447	-0.285018	-0.136239	-0.0553858	-0.285018	-0.285018
Dnali1	-0.231862	-0.0110596	-0.132281	0.162533	0.0604511	-0.289396	-0.289396	-0.289396	0.172228	0.283629	0.256989	-0.289396	-0.289396	-0.289396	-0.289396	-0.289396	-0.289396	4.1578	2.01929	-0.19093	0.0758188	-0.0873389	-0.124616	0.000668629	-0.0437852	-0.289396
Rsph4a	0.329767	0.229577	0.249549	-1.01045	0.380107	-0.644479	-0.221937	-1.01045	-0.745169	-0.293564	0.303988	-0.626991	-0.784175	-1.01045	-0.336717	-1.01045	-1.01045	4.14822	1.4684	0.308908	-0.772657	-0.250751	-0.713261	-0.679894	-0.0167347	-0.859925
Adgrv1	0.292553	-1.36249	-0.837452	0.49305	-1.63077	-0.428661	-1.13689	-1.52774	-0.754697	0.561405	0.101792	-0.670287	0.625336	-0.152282	-0.139371	1.22526	-0.372381	4.14515	3.08804	0.23632	-0.652661	-1.39782	-0.815938	0.422761	-0.706273	-0.870553
Vwa3a	0.260774	0.542938	-0.625015	-0.862843	0.741123	-0.642161	1.22146	-1.51008	-0.667755	-0.82519	-1.05693	1.43498	-2.09502	-1.35728	-2.09502	-0.837124	-2.09502	4.11116	4.38637	0.0286488	-1.43732	-1.91274	-1.57443	-1.55201	-0.0917202	-1.19408
Armc4	-0.0724339	-0.937089	-0.0743532	-1.61924	0.223466	-0.405659	-0.972474	-1.31744	3.51384	-0.565868	-0.701223	-1.61924	-1.13555	-0.969326	-0.28937	-0.816562	-1.61924	4.10727	3.53088	-0.15902	-0.795421	-1.3609	-0.848044	-1.61924	-1.30983	0.178643
Ccdc108	0.121372	0.948601	1.08963	-1.96307	0.406258	-0.294488	-0.0498791	-1.6772	-0.0881999	-0.60582	-0.322547	-0.789874	-1.81902	-1.96307	-1.32948	-0.760322	-0.440623	4.0799	3.81182	0.169759	-1.39256	-1.56317	-1.2495	-1.72033	-0.868814	-0.637443
Ppp1r36	-0.152523	-0.10277	-0.418902	1.1753	0.0819949	-0.129077	0.520294	-0.418902	-0.418902	-0.191396	-0.0754858	-0.418902	-0.257377	-0.418902	-0.418902	-0.418902	-0.418902	4.07473	2.80371	-0.188713	-0.00379995	-0.199442	-0.418902	-0.418902	-0.182053	-0.418902
Myo7a	-0.244765	-0.162234	-0.396911	-0.396911	-0.396911	-0.396911	-0.0999985	-0.396911	-0.396911	0.0899613	-0.396911	0.704938	0.0889262	1.30147	-0.396911	0.135972	-0.396911	4.05118	3.33	-0.12662	0.0193175	-0.396911	-0.202688	-0.396911	-0.396911	-0.0780288
RP23-435E16.1	0.0113423	-0.0837886	-0.191367	-0.191367	-0.191367	-0.191367	0.276184	-0.191367	-0.191367	0.0457495	-0.191367	-0.191367	-0.0457744	-0.191367	-0.191367	-0.191367	-0.191367	4.04465	-0.191367	-0.191367	-0.191367	-0.0124454	-0.191367	-0.191367	-0.191367	-0.0614063
Ttll6	-0.241324	-0.138678	-0.103393	-0.464525	-0.43814	0.181731	-0.24041	-0.305058	-0.297908	-0.366103	0.522014	-0.481063	-0.86177	-0.86177	-0.86177	1.62718	-0.86177	4.03298	1.99266	-0.0605557	-0.378133	1.41668	-0.55157	-0.144718	-0.114203	-0.86177
Dnah3	0.00208344	0.017579	-0.0926022	-0.817318	-0.0894289	-1.25109	0.127909	-0.89954	0.159406	0.287392	-0.308903	2.4925	-0.386378	-1.52816	-1.52816	-1.05257	-0.497249	4.0189	-0.143215	-0.020128	-0.831755	-0.991355	-0.417458	-0.856881	0.0615599	0.591253
Dnah10	0.37966	-0.100725	-0.689919	-0.566415	-0.242009	0.037192	0.140039	-0.530584	-0.637227	0.045354	-1.20816	-0.378709	-0.471952	0.136765	-0.461308	0.0801491	1.89256	4.01409	0.32633	0.117059	-0.574566	-0.420074	-1.08211	-1.20816	0.391354	-0.405969
Ttc25	0.0557129	0.0233009	0.536487	-0.0752128	-0.212642	-0.583898	-0.478705	0.0367837	-0.387955	0.11188	-0.531668	-0.739461	0.130737	-0.663329	-0.243476	-1.6328	-0.726668	3.99798	2.5238	0.266513	-0.458278	-1.04981	-0.754402	-0.418149	-0.0459925	-0.22405
Lrrc43	0.19862	0.0518215	0.853151	-0.190219	-0.00508618	-0.11102	-0.311448	-0.554502	-0.554502	0.00432542	-0.554502	-0.267057	-0.427408	-0.554502	-0.554502	-0.027305	-0.554502	3.97807	0.956419	-0.0706641	-0.554502	-0.279251	-0.245101	-0.554502	-0.38909	-0.118194
Cfap77	0.288966	0.0159654	-0.047095	-1.06678	-0.462187	0.196586	-0.603218	-0.458596	0.373933	0.0630108	-0.422482	-1.06678	-0.286482	0.314323	-0.473018	-1.06678	-1.06678	3.97746	3.8369	-0.000468145	-1.06678	-0.663804	-0.525271	-1.06678	-0.447283	-0.181293
Iqub	0.327501	0.388985	0.862148	-0.831301	0.0397863	0.0214054	0.236488	-0.76925	-0.124875	-0.213582	-0.230958	-0.779639	-1.51468	-2.00888	-1.37529	-1.36336	-2.00888	3.9616	3.66685	-0.102414	-0.586146	-1.04862	-0.794024	-1.70095	-0.0636689	-0.282762
Zbbx	0.0919053	1.65778	1.27919	-2.11837	-0.0913211	-1.26165	-1.16061	-1.84304	-2.17707	-1.72248	-2.28708	-0.977879	-2.08107	-1.51006	-2.56431	-1.38942	-1.35768	3.94099	2.88399	-0.0403254	-2.16095	-1.64571	-1.16379	-1.97096	-1.70149	-1.72163
4932443I19Rik	0.284978	-0.585482	0.015158	1.07686	-0.937614	-1.6432	0.474205	-1.02682	-1.16372	-1.08358	-1.62904	-0.378917	-1.59706	-1.35825	1.22533	-1.32213	-0.802627	3.93549	2.33721	-0.191113	1.5357	-1.20142	-1.40424	-0.137989	-0.122309	-1.28732
Crocc2	-0.115633	-0.273989	0.0597614	-0.669319	-0.878502	-0.405736	-0.0973661	-0.22115	-0.446406	-1.07659	-1.07659	-0.600052	-0.332506	-0.318509	0.173521	-1.07659	-1.07659	3.91971	0.417286	-0.359876	-0.0187274	1.94461	-0.785952	-0.804292	-0.358731	-0.347039
Zfp474	-0.0566297	-0.10239	-0.10239	-0.10239	-0.10239	0.23031	-0.10239	-0.10239	-0.10239	-0.10239	-0.10239	-0.10239	-0.10239	-0.10239	-0.10239	-0.10239	-0.10239	3.91412	-0.10239	-0.10239	-0.10239	-0.10239	-0.10239	-0.10239	-0.10239	-0.10239
Spata17	-0.809475	-0.402519	-1.19428	1.33337	-1.27741	-0.1207	-0.826562	-1.21181	0.354777	-1.02033	0.450584	-0.343295	-1.24587	-0.565286	1.37144	0.0496489	-1.28571	3.90023	4.1559	-0.481482	1.74539	0.331169	-1.19532	-1.0829	-1.06876	0.109241
Ect2l	0.146176	-0.247064	0.289718	-0.500177	-0.190375	0.0895743	-0.317869	-0.197893	-0.304745	0.0866391	0.792106	-0.281638	-0.69001	-0.0312777	-0.952106	-0.543694	-0.018694	3.89256	0.112556	0.0791932	-0.25978	0.0825954	-0.0403638	-0.441612	-0.188418	0.0321795
Lrriq1	-0.086995	1.17463	0.861013	-1.28584	0.677298	-1.03392	0.0760743	-1.66141	-1.38688	-0.374448	-1.08311	-0.715906	-2.18847	-1.26748	-1.79886	-1.61736	-2.07025	3.88374	4.43813	0.225106	-0.711988	-1.95888	-1.50208	-2.02226	-0.578374	-1.19924
Scn7a	0.272817	-0.527876	0.210513	-2.34435	-1.78227	-0.410638	2.03038	0.481383	-0.822129	-0.737583	-0.392042	-0.409611	-1.71958	-1.29202	-0.126966	-0.60139	-2.34435	3.87978	-0.70068	0.149179	-0.822244	1.34337	-0.673343	-1.69337	-0.239457	-0.277693
Kif27	0.254585	0.875327	-0.216587	-0.985831	-0.282312	-0.48022	0.443351	-1.3222	0.0495569	-0.782355	-0.961195	-0.198226	-1.77165	-0.338915	-1.09792	-0.304947	-1.77165	3.87335	2.94012	0.238685	-1.07807	-0.724591	-0.69815	-1.46501	-0.27916	-0.440571
Nkx2-4	0.0157858	-0.283859	-0.154783	-0.323988	-0.323988	-0.0272188	-0.323988	0.21932	-0.323988	-0.323988	-0.323988	-0.323988	-0.201957	-0.323988	-0.323988	-0.323988	-0.323988	3.86966	-0.323988	-0.202954	0.845422	-0.323988	-0.0826121	-0.323988	-0.106065	0.013744
Cfap99	-0.068008	0.159388	0.097301	-1.4113	0.563129	0.521801	-1.13447	-1.12542	0.690372	0.522367	-0.128569	0.062563	-0.554514	-1.4113	0.509986	-0.446013	-0.483202	3.86725	3.2537	-0.389565	-0.400559	-0.777167	-0.204873	-1.12893	0.196214	0.562987
Cfap206	0.462004	0.0828262	0.362569	-0.538892	-0.433025	-0.147411	-0.724379	-0.47902	-0.770644	0.590829	-0.308592	0.225767	-1.10272	-1.2671	-0.08344	-1.2671	-0.313259	3.86383	3.7006	-0.172711	-1.06013	-0.637366	-0.228155	-0.818923	-0.481299	-0.684058
Tekt1	0.0800971	0.309163	-0.0843159	0.0332965	-0.0690819	-1.18136	-0.0457776	-0.67331	-1.18136	-1.18136	-0.603108	-0.358889	-0.909435	-0.55602	-0.123293	-1.18136	-0.142972	3.85139	3.95408	0.018446	0.812936	-0.901837	-1.04516	-0.488525	-0.304161	-1.18136
Iqcg	0.0290633	0.196352	0.0180176	0.308359	-0.50804	-0.460277	0.344734	0.120279	-1.22824	-0.303625	-0.264313	0.0349428	-0.734984	-0.225517	-0.123887	0.980088	-0.993283	3.83552	3.24917	-0.152056	0.188792	0.0162313	-0.256374	-1.32014	-1.09542	-0.524669
Fbxl13	-0.176259	0.413008	-0.0224797	-1.10528	-0.00361145	0.0543107	0.240024	-0.318283	0.220427	-0.866899	0.053142	-0.579888	-0.144572	-0.415943	-1.10528	0.160535	-1.10528	3.81227	0.807191	0.0519687	-0.115876	-0.288767	-0.240217	-0.549176	0.11174	0.0541208
Foxj1	-0.221839	-0.150049	-0.539341	-0.313914	-0.0820825	0.102784	-0.171542	-0.208066	-0.470129	-0.419942	0.653562	-0.702108	0.168296	-0.347559	-0.0603821	-0.702108	-0.702108	3.74726	3.91126	0.0789268	-0.0749862	-0.702108	-0.10316	0.105194	-0.490718	-0.166384
Dnaic1	0.153496	-0.0252124	-0.158613	0.639282	0.145064	0.348563	-0.910882	-1.08655	0.518724	0.107453	0.468344	0.0195917	-1.79829	-0.879148	0.868412	-0.392298	-1.32085	3.72392	3.23314	-0.142707	0.2373	-1.06365	-0.774026	-0.896026	-0.780112	0.639674
Crb2	-0.128927	0.0950492	-0.0634793	0.64181	-0.106278	-0.125067	-0.0710861	-0.171752	-0.253427	-0.744888	-0.972059	-0.147331	-0.972059	-0.972059	1.03118	-0.554762	0.107322	3.68712	3.59752	-0.674562	0.730877	0.475698	-0.636254	-0.739005	-0.73521	-0.214524
Lrrc74b	-0.112789	-0.0152987	-0.309271	0.121334	-0.309271	-0.309271	-0.0548374	-0.309271	-0.309271	0.242704	-0.309271	0.277409	-0.171519	-0.309271	-0.309271	-0.309271	-0.309271	3.68428	2.1563	-0.309271	0.648454	-0.0528685	-0.055309	-0.309271	-0.309271	-0.309271
Casc1	0.0550751	-0.151124	-0.644539	-0.0598582	-0.1792	0.499899	-0.214001	-0.386022	0.360928	-0.429012	0.425653	-0.024134	-0.47175	-0.622041	-0.894856	-0.369696	-0.558011	3.67201	3.00303	-0.0602298	-0.288896	0.126942	-0.192118	-1.1342	-0.631638	0.760663
Cfap100	-0.765554	-0.104205	1.29836	1.68631	-0.0584684	-0.813178	-1.9252	-1.22562	-0.948307	-0.696172	-1.11535	-0.12879	-1.09214	-0.114451	1.46169	0.218765	0.231406	3.66483	-1.9252	-0.24713	1.43513	-0.31427	-0.805792	0.430189	-1.09594	-0.466715
Lrrc23	0.0429884	0.438994	-0.259848	-0.305526	0.0896527	-0.315979	0.289225	-0.318483	-0.146423	0.446641	-0.273965	-1.55296	-1.31998	-0.880792	-0.694232	-0.21875	-2.04201	3.66238	3.76243	0.179385	-0.833055	-0.161944	-0.656338	-1.20151	0.299387	-0.0174391
Wdr93	-0.0435984	-0.351632	0.107917	-0.105169	-0.822387	0.285222	-0.822387	-0.822387	-0.56603	0.381077	-0.316709	-0.822387	-0.319041	-0.264477	0.313209	0.0274375	-0.822387	3.64403	2.09808	-0.199369	0.544403	0.216903	0.253639	-0.342958	0.225232	-0.0290184
Gm1661	-0.248419	0.34987	0.861214	-0.279846	-0.937427	-0.75046	-0.665096	-0.113971	-0.203548	0.411387	-0.51508	0.0410433	-0.449743	-0.937427	0.405339	-0.366472	-0.937427	3.64098	2.82822	-0.304445	0.394202	0.282103	-0.197686	-0.402207	-0.67206	-0.239369
Mamdc2	-0.895103	0.646617	0.191108	1.19822	0.0963554	-1.39367	-1.49921	-2.19161	-1.06344	-0.480229	-2.33005	-0.652412	-2.10931	-0.77371	0.165838	-2.27977	-1.95658	3.63839	2.6529	-0.283652	0.82851	-1.97173	-2.16771	-1.81312	2.69993	-2.02411
Cfap53	0.113776	-0.188628	-0.733536	0.0550285	0.212007	-0.265723	-0.239171	-0.733536	-0.0924945	0.196955	-0.350813	-0.733536	0.12255	-0.0662659	-0.733536	-0.733536	-0.733536	3.62738	3.48536	0.0771473	-0.229845	-0.483372	-0.0749422	-0.4911	-0.533604	-0.414399
Ccdc60	-0.260136	1.20116	-0.0866787	-0.0369539	0.707496	0.529136	-1.06053	-0.28214	-0.650469	-0.601334	-0.151647	-1.07509	-1.5632	-1.38823	-0.487609	-0.871954	-1.03911	3.61869	2.83247	-0.0968322	0.00381906	-1.20459	-0.5748	-0.874146	-0.664664	-0.894726
Agbl2	-0.276886	-0.353203	-0.176056	0.858517	-0.52449	-0.218111	-0.52449	-0.52449	-0.52449	-0.52449	-0.52449	0.407632	-0.365494	-0.52449	-0.52449	-0.52449	-0.52449	3.61628	2.86409	-0.0804945	0.342378	0.806462	-0.377999	0.297181	-0.235349	0.242595
Cfap61	0.551225	0.468146	-0.541442	-1.55064	0.743116	-0.494173	0.00345684	-0.918479	1.04984	0.570565	-0.0783979	-1.08915	-1.21146	-0.226857	-0.864736	-1.57481	-0.548394	3.6109	2.42655	-0.188933	-1.88623	-1.62273	-0.765582	-1.43964	-0.137105	-0.563089
Edar	-0.184409	-0.0272067	0.736265	-0.00189163	-0.249034	-0.15684	-0.454081	-0.0924002	-0.454081	-0.214618	-0.454081	0.471734	-0.454081	-0.454081	-0.454081	0.191435	-0.454081	3.60476	3.45636	0.0176403	-0.298266	-0.0213648	-0.268548	0.0774285	0.0471642	-0.27781
Mia	0.00384689	-0.113728	-0.489523	-0.205743	-0.215596	-0.192382	-0.419336	-0.368189	0.433003	0.486103	0.0682287	-0.657672	-0.158135	-0.657672	-0.657672	0.828916	-0.657672	3.59669	-0.657672	-0.0172236	-0.031954	-0.4504	-0.132328	0.415601	0.317772	-0.322584
Tsnaxip1	0.222645	0.27735	0.0878794	-1.25527	0.252669	0.203284	-0.658642	-0.54711	0.216603	-0.155015	-0.0486689	0.0369511	-0.201074	0.108134	-1.70096	-0.823859	0.225556	3.58499	2.45378	-0.249489	-1.19008	-1.47156	-0.00309143	-0.392341	-0.010153	0.0765876
1700007K13Rik	-0.266032	0.560168	0.503543	0.409087	-0.301895	0.0138434	-0.0904598	-0.617356	-0.406777	-0.651983	-0.299747	-0.33218	-0.602537	-0.162114	-0.129665	0.521009	-0.879153	3.58298	0.639351	-0.174261	1.05615	-0.633805	-0.639568	-0.879153	-0.879153	-0.521031
Ccdc162	-0.061423	0.445261	0.856223	-0.107121	-0.902858	0.186656	-0.327823	-0.5377	-0.110316	-0.824126	-0.259261	-0.594207	-0.832411	-0.160315	0.378592	-0.523989	-1.13998	3.5826	2.95937	0.124885	-0.0314305	-0.482292	0.149194	-1.05817	-0.696897	-0.308424
Gm29538	-0.196242	-0.35905	-0.35905	-0.35905	-0.35905	-0.35905	-0.35905	0.0846768	-0.35905	-0.35905	-0.35905	-0.35905	-0.35905	-0.35905	-0.35905	-0.35905	-0.35905	3.56619	5.43004	-0.35905	-0.35905	-0.35905	-0.109672	-0.35905	-0.35905	-0.35905
Gm12695	-0.0685841	-0.079712	-0.17847	-0.17847	0.129084	0.011874	-0.17847	-0.17847	-0.17847	0.0490363	0.162556	-0.17847	-0.0189864	-0.17847	-0.17847	-0.17847	-0.17847	3.5633	-0.17847	-0.0442937	-0.17847	0.0967808	-0.00321976	-0.17847	-0.17847	0.134322
Pdzph1	-1.48371	-1.25664	-1.6056	1.82276	-1.51816	-0.863229	-1.68832	0.235712	-1.6914	-1.90823	-1.5345	-0.569557	-1.55443	0.0329821	2.22835	-1.90823	-1.90823	3.55325	-1.90823	-0.272418	2.74997	-1.35542	-0.0799867	-0.463167	-1.36962	-1.0914
Drc7	-0.0981845	0.079044	-0.548833	-0.517874	0.281641	-0.68562	-0.622355	-0.891252	-0.891252	-0.605756	-0.891252	-0.3334	-0.740123	-0.891252	-0.891252	-0.891252	-0.891252	3.55205	5.78013	-0.251683	-0.445923	-0.654505	-0.615426	-0.592838	-0.891252	-0.891252
Trp73	0.277696	-0.161958	0.205056	-0.593783	-0.593783	0.0806394	-0.312897	-0.066912	0.12228	0.297177	-0.314121	0.263806	-0.593783	-0.593783	-0.593783	-0.593783	0.588097	3.53583	3.31648	-0.089724	-0.082104	-0.403056	-0.593783	-0.593783	-0.593783	-0.0200804
Malrd1	0.234264	0.00630043	-0.114492	-0.371379	0.0304064	-0.00136518	0.188629	-0.280733	0.462691	0.255985	-0.283292	0.345712	-0.498531	-0.92311	-0.098561	-0.306379	-0.92311	3.53173	-0.92311	0.134379	-0.351509	-0.525101	-0.478925	-0.371083	-0.0667174	-0.227267
Uox	0.0586899	-0.0696422	-0.204603	-0.204603	-0.204603	-0.204603	0.0160217	-0.204603	0.0143629	0.0729406	-0.204603	-0.204603	-0.204603	-0.204603	0.428985	-0.204603	-0.204603	3.5258	-0.204603	0.176824	-0.204603	-0.204603	-0.0493569	-0.204603	0.00302865	-0.204603
Mapk15	0.303526	0.652698	0.24905	-0.311881	0.101177	-0.704049	-0.704049	-0.704049	-0.342677	-0.704049	-0.704049	-0.704049	-0.704049	0.0348156	0.204742	-0.704049	-0.704049	3.51948	1.55548	-0.177196	-0.48169	-0.335361	-0.58929	-0.417566	-0.704049	-0.446889
Col8a2	-0.403144	-0.195095	-0.304829	-0.0489263	-0.747516	-0.369406	-0.988973	-0.586313	-0.709225	-0.462177	-0.988973	-0.988973	-0.846062	-0.526892	-0.988973	3.00401	0.596922	3.51761	4.22412	-0.545267	-0.469749	1.09209	-0.272165	-0.506222	0.168651	0.131024
Ttll8	-0.947062	-0.739519	-1.24663	2.77611	-1.00385	-1.11159	-1.38408	-1.01542	-1.38556	-0.502792	-1.35915	0.384729	-2.18816	-0.545843	1.90244	-0.609476	-1.39118	3.51624	0.321267	-0.063059	2.20474	-1.4908	-1.00351	-1.14865	-1.35435	-0.910246
Tbx3	0.16811	-0.699129	-0.718277	-0.969306	-0.405793	-0.719909	-0.285028	-0.554207	-0.707524	-0.969306	-0.599661	2.82956	-0.498418	0.276608	0.950185	-0.969306	-0.969306	3.49333	-0.969306	-0.0651608	-0.510489	1.02442	-0.706166	-0.731673	-0.753806	-0.343548
Lrrc71	-0.325533	-0.286578	-0.165439	-0.395083	-0.813415	0.174399	-0.418766	-0.493808	-0.0628728	-0.294525	-0.494832	0.763768	-0.554398	0.204267	-0.813415	1.25609	0.0102011	3.49199	1.27546	-0.212727	-0.0920293	1.72419	-0.224173	-0.412657	-0.278844	-0.662877
Rax	-0.169511	-0.139982	-0.239359	0.722436	-0.239359	0.439387	0.0800157	-0.239359	-0.239359	-0.239359	-0.239359	0.743022	-0.239359	-0.239359	1.14143	-0.239359	-0.239359	3.48298	-0.239359	-0.129038	0.332521	-0.239359	-0.239359	-0.239359	-0.239359	-0.0890219
Gm44145	-0.0720515	-0.000158052	-0.145617	-0.145617	-0.145617	-0.145617	0.287977	-0.145617	-0.145617	-0.145617	-0.145617	-0.145617	-0.145617	-0.145617	-0.145617	-0.145617	-0.145617	3.46413	-0.145617	-0.0239343	-0.145617	0.124899	-0.145617	-0.145617	0.15989	0.118549
Catip	-0.326934	-0.210585	-0.113826	1.0601	-0.550217	-0.676199	-0.993267	-0.993267	-0.555199	-0.993267	-0.347962	-0.503435	-0.568842	1.67478	0.507791	-0.303375	-0.0481272	3.46398	3.57313	0.0475129	0.809022	0.25842	-0.719796	-0.389814	-0.703733	-0.172634
Lrguk	0.343611	0.618695	0.768456	-1.15193	0.441804	-0.6698	0.378996	-0.271798	-0.747603	0.313818	-0.481329	-0.824802	-0.583618	-0.823912	-1.76811	-1.14021	-1.76811	3.45636	1.70525	-0.026879	-0.515839	-0.951481	-0.440095	-0.724134	-1.76811	-1.10698
Meig1	-0.210364	1.20633	0.240665	-0.878668	-0.409053	-0.954204	1.36363	-0.673468	-1.25097	0.0172814	-0.813137	-0.310421	-0.890294	-0.135788	-1.25097	0.249702	-1.25097	3.43419	1.05654	-0.116653	-0.43925	-0.612558	-0.471929	-0.765895	-0.946987	-0.929653
1300017J02Rik	-0.107342	0.100508	0.689425	-0.653676	0.356265	0.161795	-0.100239	-0.141557	-0.226632	0.281504	-0.32205	0.322802	-0.540529	1.09963	-0.236173	-1.50132	0.209383	3.43048	1.13022	0.159383	-0.54097	0.0211053	-0.250482	-0.664801	-0.586352	0.179022
Vwa3b	0.209319	0.394633	-0.270758	-0.99741	0.586575	-0.592602	1.34412	-0.99741	-0.397305	-0.752077	-0.702184	-0.595246	-0.263055	-0.99741	-0.318246	-0.99741	-0.99741	3.4284	-0.99741	0.145534	-0.650245	-0.99741	-0.846655	-0.99741	0.631957	-0.264429
Slc14a2	-0.626661	-0.400168	-0.265487	1.719	-0.568839	-0.301559	-0.451276	0.017289	-0.0661848	-0.788902	-0.788902	-0.788902	-0.470161	-0.788902	1.95104	-0.185213	-0.206978	3.42574	-0.788902	-0.135057	1.6799	-0.788902	-0.788902	-0.184412	-0.41396	-0.788902
4931429I11Rik	0.580934	-0.464411	0.36781	-1.44231	-0.496273	-0.0225824	0.160111	-0.147659	0.911528	1.44553	-0.632737	-0.276611	-0.56271	-0.398808	-1.44231	-0.0819452	-1.44231	3.41137	1.8045	0.348068	-1.22415	-0.900124	-1.44231	-1.11283	-1.44231	-0.123428
9130410C08Rik	-0.581667	-1.00801	-1.16688	-1.51587	-0.813844	-1.16101	-1.02218	-1.03795	-1.29606	-0.151789	-1.51587	-0.955852	-1.51587	0.00140471	-1.51587	1.90628	-1.51587	3.40597	0.355721	-0.568351	-0.333018	3.08652	-1.17437	-1.07602	-1.1558	-0.730645
Capsl	-0.0760293	0.825993	0.307561	-0.74158	-0.00450412	-0.176556	-0.191589	-0.74158	-0.476621	-0.403668	-0.220891	-0.227327	-0.45124	0.238213	-0.74158	0.0473664	-0.74158	3.39958	1.61365	0.0916599	-0.161051	-0.536109	-0.626164	-0.74158	-0.370237	-0.496237
Dnah7c	0.0843459	0.600469	0.870337	-0.238472	0.0923615	-0.387681	-0.610878	-0.0115386	-0.620243	-0.104642	0.0946645	-0.224374	-0.799628	-0.852169	-0.434653	-0.102204	-0.455256	3.38932	0.54976	-0.089252	-0.250976	-0.835699	-0.713351	0.0499458	-0.493091	-0.171521
Stpg1	0.181434	0.214214	0.181357	-0.774865	0.000651779	0.0710426	0.10183	0.228425	0.382776	-0.251321	-0.066474	-0.780611	-0.542752	-0.588269	-1.67475	-1.67475	-1.67475	3.38757	2.56102	0.115392	-0.343102	-0.803067	-0.0303583	-0.238051	-0.750833	-0.0561578
Fam179a	0.477344	0.771325	0.732385	-1.74639	-1.3332	-0.29572	-0.748297	-1.94797	-0.736177	1.10495	-1.60535	-0.59936	-1.86809	-2.14103	-2.14103	-1.35988	-2.14103	3.37921	-1.21507	0.404154	-0.711912	-1.52922	-0.970113	-1.66604	0.38947	0.17299
Dnah2	0.0246151	0.438206	0.47693	-0.406524	0.368129	-0.87992	0.335312	0.341378	-0.312497	-0.549628	-1.55413	-0.0609521	-1.35408	-0.661501	-1.56565	-0.72331	-0.164121	3.37773	2.98729	-0.0998905	-0.463078	0.109768	-0.428619	0.302439	-0.304991	-0.215472
Cdhr4	-0.044574	-0.0146238	0.49957	-0.222327	-0.0244839	-0.222327	-0.222327	-0.222327	-0.222327	-0.222327	-0.222327	0.860361	-0.0661223	-0.222327	-0.222327	-0.222327	-0.222327	3.37559	-0.222327	0.00149404	-0.00119289	-0.222327	-0.222327	-0.222327	-0.222327	0.0281452
Cfap161	0.301211	-0.440385	0.327569	-0.496094	-0.496094	0.407361	-0.265232	0.0214579	-0.496094	-0.496094	-0.163547	-0.0547366	-0.348281	-0.496094	-0.496094	-0.102886	-0.496094	3.36644	0.893332	0.353164	-0.26251	-0.0322669	-0.179216	-0.496094	-0.219842	-0.174802
Saxo2	0.170594	0.374924	0.435559	-0.321335	-0.122603	0.139261	0.125861	-0.00507268	-0.658427	-0.206139	-0.190785	-0.145916	-0.679662	-1.73759	-0.340526	0.111367	-0.773548	3.35813	1.52597	0.230404	-1.0451	-0.834951	-0.349965	-0.24162	0.394099	-0.606171
Rnf138rt1	0.490483	0.0624366	0.230859	-0.734599	-0.538461	-0.402369	-0.408466	0.0827871	-0.734599	-0.161796	-0.257533	-0.46655	-0.351671	-0.734599	-0.734599	-0.734599	0.322829	3.34099	-0.734599	-0.073297	-0.361834	-0.734599	-0.338583	-0.299334	-0.119624	-0.0921846
Nek11	0.427773	0.0477423	0.464455	-0.934341	0.203715	-0.95436	-0.43847	-0.148345	-0.644396	0.260942	0.0657861	-0.226732	-1.04799	-0.659642	0.198324	-0.393751	-0.243091	3.33704	3.10544	-0.132923	-0.288305	-1.28396	0.153898	-0.214759	-0.570281	-0.736925
Fam47e	-0.136299	-0.310606	-0.508941	0.209508	-0.349052	0.21691	-0.198576	-0.508941	-0.0111805	0.0523352	-0.508941	-0.508941	-0.369581	-0.508941	0.275217	-0.508941	-0.508941	3.32488	4.44606	-0.252681	0.698053	-0.323498	-0.221501	-0.508941	-0.198107	-0.319289
Gm30097	-0.333444	-0.318744	-0.549979	0.126655	-0.549979	-0.549979	-0.285729	0.613376	-0.549979	-0.549979	-0.0154508	-0.0478092	0.750529	-0.549979	-0.549979	-0.549979	0.0319447	3.31515	-0.549979	0.17297	0.967193	-0.549979	-0.134376	-0.325802	-0.549979	-0.549979
Wdr66	0.0154528	1.48606	1.41684	-2.54401	0.715974	-1.4978	0.346536	-1.6585	-1.71626	-1.41739	-0.915676	-0.200438	-1.77443	-1.11458	-1.66814	-1.06655	-1.5801	3.31075	-0.664843	0.211216	-1.74128	-0.9322	-1.73835	-1.30789	-1.76912	-0.947966
Grpr	-0.134735	-0.565971	-0.962383	-0.521	-0.74734	-0.668053	-0.742475	3.21555	-0.0548277	-0.962383	-0.559187	0.473384	-0.962383	-0.962383	-0.962383	-0.962383	-0.962383	3.30666	0.477353	0.299197	-0.962383	-0.962383	0.765674	-0.962383	-0.351583	-0.751611
Sctr	-0.255156	-0.374885	-0.202715	2.0338	-0.50243	-0.205661	-0.50243	-0.50243	-0.50243	-0.50243	-0.50243	0.846646	-0.50243	0.186753	0.647184	-0.50243	-0.50243	3.30402	1.01607	-0.164844	0.748707	-0.152487	-0.396414	-0.50243	-0.190311	-0.348077
Gm43458	0.237797	-0.329181	-0.330911	-1.05642	0.0984612	1.05394	-0.236181	0.107108	0.856851	-0.0996813	1.33973	-0.131937	-0.783842	-1.05642	-1.05642	-0.301796	-1.05642	3.29724	2.07432	0.0467625	-1.05642	-1.05642	-0.419716	-1.05642	0.164795	0.79889
Iqcd	0.231259	-0.327918	0.0029873	0.343624	-1.00454	0.112169	-1.11374	-0.00973167	0.792473	0.613254	0.36796	-0.0974979	-0.675672	-0.506971	-1.4629	0.459339	-0.405304	3.29183	3.14026	-0.0571791	-0.104681	-0.506641	-0.344523	-1.19555	-0.588651	0.506118
Col23a1	-1.18601	1.23028	0.873949	-1.43442	0.561105	-2.2411	1.13877	-2.10755	-1.85098	-1.56789	-2.66182	-0.979453	-2.65133	-0.499798	-0.901212	1.81961	-2.72079	3.28433	-0.636491	0.135848	-0.818735	2.09512	-1.84896	-1.95002	-1.83933	-1.91496
Cfap70	0.110951	1.06346	0.602111	-1.14384	0.646824	-1.13732	-0.391156	-1.39201	-1.0484	-0.718722	-0.169082	-0.526035	-1.19274	-1.31346	-0.784294	-0.196211	-1.83312	3.271	3.57496	0.332714	-0.994643	-0.742247	-1.06209	-1.54469	-0.771573	-1.19566
Col4a3	-0.343617	-0.974752	-0.971831	-0.61837	-1.36438	-0.955459	-0.778973	-1.00798	-0.716848	-0.880147	-0.239313	1.74094	-0.967536	-0.714986	-1.36438	0.425993	-1.36438	3.27075	5.43522	-0.151922	-0.285413	1.21347	-0.96522	-0.861769	-0.514889	1.0148
Lrrc46	-0.0938447	0.292009	0.770794	-0.42205	-0.0788838	0.493156	0.339982	-0.0294207	-0.42205	0.0327679	0.0157855	-0.42205	-0.117941	-0.42205	0.395233	-0.42205	-0.42205	3.26892	1.24339	-0.34196	-0.42205	-0.42205	-0.136285	-0.42205	-0.42205	0.204106
Dlec1	0.14218	0.0916482	0.161939	-1.02675	-0.373628	0.184089	-0.812906	0.346539	0.662637	0.510137	0.6407	-0.248182	-1.31791	-0.0421434	-0.88533	-0.226068	0.471746	3.26493	2.02706	-0.20445	-0.457533	0.315128	-0.125991	-1.47803	-0.0710544	0.444045
Mak	0.560582	0.426497	-0.0764293	-1.50384	0.972059	0.150598	-0.510815	-0.851403	0.445648	-1.07161	0.31551	0.272468	-1.02613	-1.95998	-1.95998	-1.95998	-1.03306	3.26353	1.86789	0.100536	-1.11406	-1.04665	-1.22811	-1.3725	-0.167684	-0.488593
Olfr1507	-0.129994	-0.165356	-0.165356	-0.165356	-0.165356	-0.165356	-0.165356	-0.165356	-0.165356	-0.165356	-0.165356	-0.165356	-0.165356	-0.165356	-0.165356	-0.165356	-0.165356	3.25972	4.12949	-0.165356	-0.165356	-0.165356	0.0244503	0.102549	-0.165356	-0.165356
Cfap44	-0.0557471	1.14877	1.1306	-1.48335	-0.547972	-1.18731	1.10681	-2.25791	-2.05665	-0.055095	-1.94939	-1.11142	-2.81416	-0.939214	-1.569	-0.618092	-2.26129	3.25914	2.67221	-0.0371966	-0.733236	1.33102	-2.30681	-2.35475	-2.05083	-0.651298
Gm12830	-0.099799	-0.770383	-0.673696	-0.955851	-0.74458	-0.955851	-0.564641	-0.674562	-0.695031	-0.132387	-0.653714	-0.955851	-0.955851	-0.955851	-0.0470609	1.10958	0.252487	3.24975	-0.955851	-0.316638	-0.189441	2.56118	-0.955851	-0.462158	-0.787334	-0.820298
Gm20726	0.315615	-0.0238992	0.0848747	-0.442361	-0.445685	-0.0602812	-0.498991	-1.25822	0.467916	-0.769088	-0.0923233	-0.448277	-0.625509	-1.25822	-1.25822	-1.25822	0.441659	3.23948	-1.25822	0.246663	-0.471797	-0.828941	0.392192	0.699997	-0.235329	-0.43489
Tekt4	-0.223961	-0.334568	0.137751	1.04674	-0.594181	-0.594181	0.0230673	-0.594181	-0.594181	-0.594181	-0.594181	0.733859	-0.436574	-0.594181	1.15466	-0.594181	-0.594181	3.23844	-0.594181	-0.21113	1.49848	-0.386909	-0.594181	-0.128697	-0.594181	-0.433675
Gm7173	0.269094	0.353612	-1.26146	-0.290471	-0.499496	0.499966	0.235668	-0.567838	-0.12519	-0.00249437	-0.0271828	-0.799903	-0.457924	-0.738977	0.0248492	-1.03315	-0.682191	3.23619	3.397	0.271776	-0.614008	-1.08799	-0.255759	-0.21292	-1.6835	-0.572814
Shroom3	-1.4667	-1.76543	-1.22484	0.184982	-1.99786	-1.41788	-1.709	-1.75147	-1.70847	-0.865027	-0.591632	-0.191039	1.3853	-0.111937	1.52819	0.980562	-0.495716	3.23213	3.3612	-0.100026	1.32657	1.77524	-1.18615	-2.10473	-1.60899	-0.925982
Gm26887	0.0378631	-0.0744553	-0.326349	0.913165	-0.245651	-0.54565	-0.54565	0.0278865	0.00149472	-0.0214726	-0.54565	-0.54565	-0.54565	-0.54565	-0.54565	-0.128353	-0.54565	3.22561	3.0978	-0.0467017	0.138503	0.51583	-0.220912	-0.332227	-0.54565	-0.54565
Gm26532	-0.911241	-0.68315	0.293857	1.13062	-0.00498201	-0.436488	-1.03734	-2.08001	-0.347697	-0.500376	-0.181996	1.46853	-1.696	1.28217	0.85857	2.24855	-0.55958	3.21575	1.40241	0.00227172	0.919946	1.16573	-0.630219	-0.963221	-0.531499	0.436969
Dnah7a	0.937753	0.492047	-0.129871	-2.08323	0.0458598	-1.37208	-1.1006	-0.750475	-1.18771	1.03466	-1.10481	-0.390517	-2.17496	-1.35053	-1.44378	-1.33589	-1.14956	3.21521	-0.290915	0.13377	-1.79604	-1.17299	-0.925332	-1.05384	-0.0999574	-1.6792
Scnn1a	0.0285567	-0.104316	-0.532425	0.184588	0.372058	0.433695	1.02574	-0.104401	0.4188	-0.260759	-0.389366	-0.273879	-0.765776	-0.765776	-0.765776	0.0632892	0.13969	3.21503	1.79277	-0.459539	-0.358812	0.593979	-0.341262	-0.251889	-0.53516	0.400469
Slc43a3	-0.187456	-0.0677764	-0.0755754	-0.270463	-0.270463	0.125244	-0.270463	-0.270463	-0.270463	0.298283	-0.270463	-0.270463	-0.270463	-0.270463	0.412647	-0.270463	-0.270463	3.21181	-0.270463	0.0659383	0.774854	0.128992	-0.102354	-0.00868915	-0.270463	-0.133465
Gm29266	-0.0867697	0.371259	1.35353	0.268241	-0.407217	-0.565935	-0.587563	0.878714	-0.881633	0.607233	-0.574142	-1.15095	-1.18522	-1.60877	-0.903956	1.49314	-1.60877	3.20773	4.21758	0.208526	-0.424371	-1.45633	-0.680543	-1.30697	-0.703472	-0.990507
Kif9	0.206531	0.591783	0.221256	-2.00726	0.312918	0.341252	-0.293575	-1.11148	0.426945	0.361124	0.308485	-0.942159	-1.29013	-1.14526	-0.379363	-0.364839	-1.41307	3.20533	2.88366	0.0319279	-0.469311	-0.959133	-0.520757	-1.64625	0.225408	-0.0192876
Hmcn1	-0.309674	-1.14872	-1.41829	-1.14084	-0.497248	2.29813	-1.04149	-1.31998	-1.26008	-0.525218	-1.68911	3.2587	-2.4091	-1.60036	-0.0875746	2.76561	-1.84727	3.19938	-1.77372	-0.114031	-1.01662	0.813179	-0.893514	-1.02745	0.382434	-0.360435
Col5a3	-0.839881	-0.782812	-1.32754	0.411489	-0.441279	-1.16865	-1.31115	-0.909166	-0.992385	-0.529285	-1.52308	0.218552	-1.16867	-0.889699	0.745056	-1.52308	2.33662	3.19448	-1.52308	-0.0603816	0.368933	0.194038	-0.771527	2.83992	-0.922909	-0.449555
Ppp1r42	0.0279315	0.208686	-0.0437333	0.902113	0.169782	0.441719	-0.141262	-0.602658	-0.406588	-0.886327	0.610916	0.222876	-0.886327	-0.886327	0.467081	-0.886327	-0.886327	3.18874	2.77215	0.0947513	0.0183975	-0.886327	-0.526563	-0.684326	0.109046	-0.368398
Ccdc114	-0.785068	-0.249671	-0.203929	0.384729	-1.3061	-1.3061	0.0746284	-0.0919437	-0.755392	-1.3061	-1.3061	0.152324	-0.802916	-0.970531	1.0068	-0.00327402	0.597973	3.18469	2.8612	-0.764105	0.900619	0.91217	-0.454625	1.96616	-1.16548	-0.170665
Fhad1	0.584528	-0.614483	-0.972678	-0.676193	0.407893	-0.600541	-0.429004	0.51198	-0.705495	0.323089	-0.931215	-0.060497	-1.89659	0.228391	-0.086485	-2.03484	-0.881772	3.18132	4.28061	-0.131457	-1.40886	-1.12493	-0.367259	-1.74436	-0.492738	1.34658
1700040L02Rik	0.346671	-0.259444	-0.110909	-0.952074	0.861057	0.464165	-0.960116	-1.20546	-0.405987	1.23562	0.304157	0.0665622	-1.48754	-1.64247	-0.439648	-0.750787	-1.64247	3.18045	3.22008	0.0733175	-0.231345	0.496238	-0.642673	-0.852077	-0.327414	-1.10627
Gm43938	-0.941386	-0.892701	-1.14152	1.59631	-0.925939	-1.01283	-1.00922	-1.30748	-1.30748	-1.0036	-1.30748	0.880956	-1.30748	-0.590266	1.50142	-1.30748	1.33812	3.16468	-1.30748	-0.28392	1.88924	-0.400068	-1.06758	2.00376	-0.928251	-1.03972
Ccdc33	-0.120259	0.231123	-0.202974	0.0176909	0.331543	-0.423813	0.471099	-0.423813	-0.046668	0.0653201	-0.423813	-0.423813	-0.423813	-0.423813	-0.423813	2.17859	-0.423813	3.16231	-0.423813	0.0704096	-0.0680616	0.0665664	-0.423813	-0.423813	-0.423813	-0.423813
Tcp11	-0.124328	0.336056	-0.929958	0.0403689	0.248852	0.240759	1.20653	0.174188	-0.929958	-0.0676691	-0.929958	0.368137	-0.67089	-0.119101	0.407489	0.40713	0.0901535	3.15744	2.05974	-0.142423	-0.292942	0.035904	-0.323748	-0.441945	-0.0852477	-0.38947
Flnc	-0.85713	-0.67104	-0.585389	-0.758098	-1.14276	-1.14276	-1.14276	-0.809255	-0.616955	-0.0622774	-0.41671	-1.14276	-0.721431	-0.0192889	0.0302882	0.271095	-1.14276	3.13191	-1.14276	-0.119537	0.371492	2.82235	-0.910611	-0.65663	-0.755571	-0.677994
Lgr6	-0.302752	0.6331	-0.435559	0.137654	-0.124429	-1.22704	2.74944	-0.917435	-0.961758	-1.22704	-1.22704	0.134163	-0.946944	-1.22704	0.4739	-0.636469	-1.22704	3.1306	-1.22704	-0.410963	0.814168	-0.987305	-0.926683	-0.868549	-0.529959	-1.22704
Celsr1	-0.5064	0.520116	0.304922	2.28808	-0.648933	-0.557671	-0.0451532	-0.256499	-0.678803	-0.62833	-0.332521	0.113566	-0.978047	-0.172637	0.373894	1.81305	-1.50336	3.11056	1.28083	-0.444737	-0.0264197	0.244253	-0.595876	-1.06934	-0.748902	-1.04469
Rfx2	-0.204838	0.576486	0.980928	1.12989	-0.796204	-1.57599	1.17644	-1.48932	-1.56495	-0.783824	-2.12693	0.100748	-2.01947	-0.635474	0.755673	0.26482	-2.38537	3.09624	2.25099	-0.246755	1.40967	-0.0882132	-1.73101	-1.78238	-1.01322	-1.7792
Mycbpap	0.720463	-1.09015	-0.874903	-1.80376	-0.628778	0.691599	-2.03436	-0.0231541	-0.14711	1.11328	0.814028	-1.54514	-2.27356	-1.85417	-2.5644	-1.70973	-0.932451	3.07937	3.66778	0.0742293	-1.95006	-0.545425	0.0642878	-1.76859	0.49851	0.991029
Nlrp1a	-0.713835	-0.605302	-0.702805	-0.101345	-0.668233	-0.19549	-0.639856	-0.884715	-0.884715	-0.417969	-0.183817	1.96078	-0.290894	3.63113	0.143824	0.220605	-0.884715	3.07285	-0.884715	0.436478	-0.65099	-0.443063	-0.550441	-0.158958	-0.699252	-0.165964
Rorc	-0.293198	-1.09258	-1.22692	0.267315	-0.799229	0.759493	-1.44303	-0.640505	-0.253388	-1.21071	-1.44303	-0.479284	-1.16826	0.0952793	0.0604335	0.452778	-1.44303	3.06742	1.7451	0.153531	0.778041	0.585246	-0.846116	-1.44303	-0.490496	2.44053
Gm13481	-0.163783	1.82643	2.06952	-2.14892	-0.489274	-1.87184	-0.622484	-2.20528	-2.59102	-1.11237	-1.7786	-0.38739	-2.16742	-1.90811	-2.87068	-0.670575	-1.87972	3.06741	-0.707255	-0.231264	-2.27825	-2.70707	-2.53201	-1.85257	-0.459501	-0.864835
Palld	-0.575165	-1.09102	-1.00702	2.53716	-0.714284	-0.59423	-1.52674	-0.984602	-0.537496	-0.240858	-0.293874	0.883965	-2.02623	-0.138521	1.7978	-0.112088	-0.0381634	3.0652	0.334346	0.00179463	1.53017	0.221401	-0.595348	-0.163387	-0.761318	-0.709133
Smim3	-1.09033	-0.786465	-0.692877	1.94331	-1.23156	-0.532246	-0.406539	-0.447967	-0.457505	-0.623299	-1.18033	-0.0575486	-0.28334	1.34522	1.13402	0.997269	0.326363	3.06049	0.845074	-0.206784	1.73881	0.559687	-0.944805	-0.439188	-0.996713	-0.301997
Map3k19	-0.280374	-0.299193	-0.665322	1.51736	-0.484243	-0.755124	-0.900563	-1.26011	-1.35002	0.111358	-1.44698	-0.0613451	-1.17725	1.44119	1.44607	-1.14994	-0.404819	3.04841	0.404531	-0.0306078	1.74403	-0.622005	-0.982954	-0.474438	-0.207559	-0.734198
Vwa5b1	1.35135	-0.961438	-0.586038	-1.77238	-0.714906	-1.53819	-0.879472	-1.25937	-0.658373	0.6213	-1.36089	-0.586412	-2.23245	-2.36932	-2.36932	-0.234856	-2.36932	3.0481	1.58554	0.329081	-1.53775	-1.92615	-1.63559	-1.83084	0.0394097	-1.59417
Nes	-0.546812	-0.419161	-0.436501	0.37936	-0.420804	-0.556933	-0.480563	-0.489893	-0.0807707	-0.779376	-0.40881	2.25324	0.0402464	0.107306	0.395857	-0.779376	0.252155	3.04235	-0.779376	-0.471634	-0.0463307	1.65417	-0.586798	-0.561578	0.108246	-0.395137
Prdm16	-2.27858	-1.68221	-2.30054	3.48151	-1.4737	-1.90768	-2.19931	-2.52167	-2.11441	-1.4849	-1.4972	0.873424	-2.13895	-0.293663	2.17104	-0.771374	-1.47229	3.0402	4.63428	-0.640942	2.06087	-1.6518	-1.58445	-1.31144	-1.21045	-1.90083
Fzd5	-0.150101	-0.198376	0.423942	-0.517975	-0.517975	-0.300047	-0.15902	-0.0573805	-0.126351	0.119516	-0.517975	0.563856	0.294576	0.240923	0.380901	-0.517975	-0.517975	3.03791	-0.517975	0.102583	0.0420065	0.556473	-0.517975	-0.0635241	-0.517975	-0.182147
Gatsl3	-0.54204	-0.746347	-0.51378	0.785905	0.130208	-0.926148	-0.665989	-0.39544	-0.316146	-0.604057	-0.926148	2.40022	-0.80985	-0.268928	1.4588	0.8315	-0.165233	3.03785	1.15248	-0.327019	1.20708	0.979356	-0.825382	-0.659851	-0.137647	-0.659212
Cdc14a	-1.62348	-1.82068	-1.70862	1.48757	-2.29894	-0.635839	-1.593	-1.96615	-1.19091	-1.04724	-0.579299	0.957857	0.592744	1.46911	0.568416	2.15892	1.04267	3.03027	0.347109	0.0737222	0.462511	1.52566	-1.31689	1.66754	-2.04638	-1.26188
Stk33	0.430857	-0.616811	-0.382005	0.397014	-0.906375	-0.785138	-0.606791	-0.0229018	-0.767639	0.533118	-0.611508	-0.81369	-1.69937	-0.709752	0.38695	1.12027	0.768011	3.016	1.79275	0.0737198	0.438167	-0.4791	-0.633354	0.984198	-0.333795	-0.766045
Ttll3	-0.189786	0.32596	-0.0100824	0.00915014	0.0244347	-0.941645	0.380662	-0.866518	0.114421	-0.470751	-0.512456	0.748639	-0.701852	0.346249	0.752308	0.482611	-0.170442	3.01301	-0.0669451	-0.150878	0.571932	-0.227461	0.0544071	-0.264136	-1.20835	0.326718
Mettl20	0.119066	-0.103434	0.447355	-0.24569	-0.381218	-0.0720751	-0.806842	-0.717901	-0.118424	-0.612609	-0.686736	0.268456	-0.0493778	-0.357387	0.51421	0.683337	-1.73169	3.01006	2.13472	0.386701	-0.0639564	0.117587	-0.554717	-0.55861	-0.857108	-0.168908
Dnah5	-0.257244	0.762954	1.06023	-1.21369	0.749547	-1.7504	0.591899	-1.71471	-1.74817	-1.1554	-0.9699	-0.409731	-2.10971	-0.445925	-0.833971	-0.793333	0.722296	3.00976	-0.321756	-0.052043	-1.5484	-1.98895	1.0141	1.7914	-1.34826	-1.70923
Cd109	-0.146158	-0.226321	0.325315	-0.0283354	0.28386	-0.462338	0.218325	-0.371125	-0.324046	-0.201284	-0.725903	-0.420358	-0.44218	-0.725903	-0.186687	2.08029	-0.725903	3.00823	0.69147	-0.237192	0.537301	0.084329	0.138573	-0.315898	-0.474688	0.46082
Lrrc48	0.215897	0.459973	0.557361	-0.648856	0.653543	0.312298	0.738252	-0.287438	0.758871	-0.527654	-0.384354	-1.45946	-2.06456	-1.85249	-1.77585	-1.29653	-0.911161	2.99875	2.88987	0.166527	-1.04249	-1.05065	-0.0636194	-1.78163	-0.308534	0.428978
Tgif1	-0.245246	-0.361986	-0.485179	-0.485179	-0.485179	0.445945	-0.485179	-0.485179	-0.223397	-0.485179	-0.485179	0.986506	-0.485179	1.55038	-0.485179	1.1728	-0.485179	2.99748	1.32429	0.361257	0.667097	0.290887	-0.0301093	-0.485179	-0.485179	-0.21381
Col5a2	-1.46243	-0.189784	1.66922	-0.298629	-1.30019	-1.9375	-1.04202	0.255517	-1.20997	-1.7074	-1.71296	0.846906	-2.2154	0.0226303	-0.709791	2.12314	-1.84132	2.99568	1.0771	-0.172035	0.398719	2.5152	0.22929	-2.02471	-1.60771	-1.63151
Cfap74	-0.143746	0.581606	-0.00728133	-0.208945	0.504254	-0.884641	0.0404555	-1.10464	-0.663056	-0.266415	-0.481129	-0.504408	-2.35229	2.17453	0.244034	-1.29553	-2.06951	2.97469	3.12332	0.194268	0.925041	-1.67746	-0.256006	-1.96521	-0.709546	-0.597739
Ggta1	-0.813048	-0.750277	-0.768737	0.192547	-1.05429	-0.455861	-0.433784	-1.15827	-1.04402	0.68066	-1.10357	1.43107	-0.387021	2.45188	0.410498	-0.00831418	0.0952581	2.96607	0.0832623	0.403645	1.00667	1.27276	-1.24085	-0.378961	-0.470552	-0.716721
Spag8	0.0452908	0.146434	-0.280223	0.253599	0.0636849	-0.464513	0.109949	-0.206538	-0.206748	0.111888	-0.73746	-0.73746	-0.579474	-0.73746	0.516288	-0.289933	0.283101	2.95801	1.26995	0.368721	0.0208933	-0.275307	-0.146038	-0.491478	0.0425515	-0.104965
Sptlc3	0.252324	-0.0626249	0.489603	-1.14548	-0.240104	-0.401868	0.367958	-0.486514	-0.31442	0.258693	-0.419159	-0.56091	-0.42662	-0.60571	-1.14548	0.00488241	-1.14548	2.95126	4.37386	0.0993564	-0.982425	0.086164	-0.831369	-0.89093	-0.0395704	-0.910451
Fam167a	0.406095	-0.538866	-0.343647	0.0967199	-0.118711	-1.17012	-0.545107	-0.0803225	-0.860517	2.78913	-1.17012	-0.302107	-0.88034	-1.17012	-0.391738	-1.17012	-1.17012	2.95003	0.649038	0.29393	-0.50858	-1.17012	-0.385977	-0.728775	-0.843701	-0.0348373
Lrrc6	0.592195	0.410385	0.0184467	-1.80079	1.01692	0.558768	0.107658	-0.321156	-0.526237	0.58261	0.502868	-1.33982	-1.88499	-1.75285	-2.24938	-1.67842	-2.24938	2.94629	1.98845	0.423288	-1.63644	-1.81063	-0.703031	-1.70565	0.0620946	-1.51525
Eno4	0.186667	0.354093	0.515912	-1.54129	-0.565424	0.155814	-0.0129218	-0.998004	0.768818	0.204602	0.746132	-1.34098	-0.068164	-0.737532	-0.15606	-0.367715	-0.900316	2.94355	2.87796	0.0843566	-1.43821	-1.07642	-0.366303	-1.67057	-0.889719	0.55915
P2rx6	-0.508007	-0.268023	-0.0523177	0.601941	0.124039	0.555846	-0.226271	-0.849758	-1.26228	-1.26228	0.313038	-0.773229	-1.01729	0.0952454	-0.0995418	-1.26228	-0.68036	2.94089	0.979255	-0.301276	1.08117	-0.17548	-1.11298	-1.26228	-1.01206	2.35541
Cd24a	-0.190012	0.27223	0.598737	0.00163718	-0.451025	-0.715712	-0.324502	0.394096	0.0359228	-0.0134442	-0.715712	-0.715712	0.20467	0.256735	-0.715712	-0.715712	-0.715712	2.93678	-0.715712	0.0695517	0.235645	-0.187611	-0.0279431	-0.230119	-0.420013	-0.442522
Barx2	0.112545	0.234718	-0.359169	-0.129918	1.18937	-0.781783	-0.332067	-0.0518754	-0.781783	-0.345264	0.0759916	-0.781783	-0.494018	-0.781783	-0.781783	-0.781783	0.062583	2.92206	-0.781783	0.234938	-0.617854	-0.440918	0.442262	0.103971	-0.307632	-0.551655
Gm973	-1.1667	-1.31991	-1.03708	2.49645	-1.27771	-2.19489	-1.45864	-2.14425	-1.27458	-0.819838	-1.72172	-0.130184	-2.59915	-0.545659	2.28575	-0.820011	-1.52004	2.91522	0.650253	-0.460378	2.82618	-1.40649	-1.67351	-1.7428	-1.12245	-1.90739
Vit	-0.62019	1.3594	1.54445	-1.548	-1.58421	-0.786717	-0.0894668	-1.24517	-0.288352	1.47614	0.104187	0.163642	-1.78035	-1.26777	0.166697	0.18007	-0.605583	2.91393	-2.30786	-0.215697	0.648357	-1.25098	-1.36007	-1.27045	-1.71319	-0.612868
Lrrc9	0.450106	-1.21763	-1.06602	0.67202	-1.12442	1.08298	-1.14245	-0.993219	0.278275	0.90277	0.775815	-1.24236	-1.89646	-1.2608	0.354697	-1.82276	-1.43072	2.91319	0.223271	0.164737	1.32777	-1.08178	-0.498835	-1.22475	-0.18786	-0.191644
Gabre	0.329534	-0.204191	-0.243322	-0.236453	-0.325955	-0.348662	-0.659554	-0.659554	-0.156283	-0.659554	-0.022654	-0.659554	-0.379122	-0.0648784	-0.659554	0.935089	-0.659554	2.91219	1.15961	0.336981	0.0289821	-0.391009	-0.52474	0.15757	-0.203832	0.000411213
Sap30bpos	-0.125913	0.256011	0.393665	-0.630499	-0.392996	-0.0242741	0.373301	-0.0770309	-0.286777	0.321786	-0.926485	-0.560263	-0.109278	-0.137281	0.475367	-0.703679	-1.23274	2.90965	-0.022774	0.137093	0.355834	-0.624117	-0.0553274	-0.10499	-0.407971	0.0177062
Iqck	-0.13904	-0.123644	-0.415828	0.808706	-1.20623	-0.080074	-0.631304	-0.532573	0.232139	-0.299313	-0.404101	0.181194	-0.25853	0.177719	1.22491	-0.990215	-1.17541	2.90921	1.89802	-0.24243	1.16079	0.268304	-0.586959	-0.607882	-0.611663	-0.360606
Gm26632	-0.896183	-0.47157	-0.952824	-0.867395	-1.19921	-0.839264	-0.954349	-1.19921	-0.772563	-1.19921	-1.19921	2.85061	-1.19921	1.44561	-1.19921	0.609545	-0.0173278	2.90775	0.218165	0.0761809	-0.848722	2.41024	-0.856925	-0.338272	-0.761852	-0.354392
Cfap45	0.542221	0.623088	0.632687	-1.52865	0.71238	-0.0850323	-1.02471	-1.18393	-1.28956	-1.52865	-1.22682	-0.899234	-1.1279	-0.0918653	-0.227322	-0.588847	-0.276883	2.90543	2.66262	0.163352	-1.13139	-0.399899	-0.936863	-1.03149	-0.382487	-1.38806
Folr1	-0.52023	-0.186183	-0.420111	-0.0805583	-0.556976	-0.790371	0.914783	-0.534903	-0.561078	0.0137388	-0.290418	-0.790371	-0.528073	-0.790371	-0.156784	-0.790371	-0.790371	2.90401	5.51664	-0.374689	0.689795	-0.344374	-0.501699	-0.465954	-0.296516	-0.371248
Frzb	-0.225085	-0.239636	0.357698	0.539626	-0.0227476	-0.292562	2.10502	-0.96836	-0.610475	-0.182169	-0.96836	1.15657	-0.308759	-0.96836	-0.96836	-0.0414077	0.493522	2.90191	-0.96836	-0.133238	-0.333796	-0.33807	-0.5857	0.446864	0.181556	-0.241935
Fam149a	0.137437	0.10349	-1.00906	-0.0559492	0.181009	0.288404	-1.54358	0.0685566	-0.211645	1.10133	-0.388309	-0.83717	-1.24527	-0.506487	0.748563	0.511261	-1.12223	2.89881	1.89045	0.269606	0.158361	-0.484499	-0.431385	-0.0897395	-0.158597	-0.00919483
Pawr	-1.23848	-1.00048	-0.854271	-1.76047	-1.08022	-1.51399	-1.51578	-1.83036	-0.261053	-1.68482	-2.36912	0.615338	-1.48331	-0.0853869	-2.01149	3.4525	-0.999838	2.89561	2.15798	-0.780053	-0.796613	2.98493	-0.830398	-1.1019	-0.62886	-0.0525807
Dpy19l2	0.0342659	1.24261	0.704754	-1.26917	0.255987	-0.425943	-0.585156	-0.389246	-0.588129	-0.300599	0.247845	-0.924702	-1.12418	-1.26917	-0.596489	-1.26917	-1.26917	2.89043	-1.26917	0.192063	-1.03761	-0.788418	-0.715121	-1.00596	-0.240494	-0.793914
Spa17	0.305785	0.0919503	-0.530513	-0.576984	0.687233	-0.200593	0.478986	-0.922678	0.144592	0.145123	-0.675513	-0.879479	-0.733137	-0.297494	-0.307362	0.158165	-1.23618	2.88826	0.918696	0.121935	-0.234274	-0.0770396	-0.145882	-0.257945	-0.654752	-0.212231
Arhgef33	0.207749	0.0534865	-0.177989	-0.81745	0.0528521	1.55269	-0.340502	-0.646236	-0.571467	0.412007	-0.129417	-0.138731	-0.868006	0.129217	0.0284091	-0.164389	-1.46185	2.88519	0.127044	-0.0638898	0.0461025	0.168661	-0.448764	-0.955907	-0.583288	0.00830675
Glis3	-1.86273	-0.693512	-2.30539	2.2541	-0.461195	-2.96907	2.65946	-3.33754	-2.08979	-2.55418	-2.80276	-0.49118	-3.14009	0.137677	1.37243	-0.690004	-3.22589	2.88173	2.97244	-0.130131	1.87773	1.54282	-2.41925	-1.85601	-2.01345	-2.0775
Adamts20	-0.491317	-0.569515	-1.76492	0.639753	0.450815	-0.135745	0.482549	-0.118377	-0.506127	-0.477963	-0.41047	-0.409331	0.235203	-0.429045	1.44801	-1.38564	-0.183683	2.87478	-1.80979	0.0759871	1.78562	-1.96265	-0.471983	-0.812633	-1.32686	0.307858
Kif6	-0.468241	-0.291645	0.345324	-1.38215	-1.06062	-0.75693	-1.84802	1.00139	-1.03525	-0.953428	-0.82537	-0.175758	1.79426	0.08207	0.8557	-1.76348	0.403362	2.87035	0.177696	0.15528	-0.817043	-0.9665	-0.261336	-2.28673	-0.356741	-0.934124
Pih1d2	0.0342016	0.365881	0.324772	-0.130629	0.0593786	-0.56941	0.12804	-0.510034	0.143299	-0.565991	0.333719	-0.0156888	-0.57034	-0.843534	-0.176908	-0.450326	-0.843534	2.86424	1.13525	-0.581689	0.402065	-0.0915633	-0.0114252	0.0604655	-0.220681	-0.403072
Efcab12	-0.017163	0.88711	0.0540069	-0.587084	0.501256	-0.24498	0.230482	-1.17534	-0.0646879	-0.21012	0.370476	0.0189287	-1.02254	-1.52638	-1.16847	-0.371328	-0.412672	2.86174	1.90903	0.1969	-0.765738	-0.76877	-0.611988	-2.26943	0.447815	0.146982
Gm42722	0.38436	1.38956	1.08852	-1.78608	0.105633	-1.86702	1.10962	-2.01255	-1.89096	-1.36698	-2.35386	-0.603952	-2.28985	-1.65796	-2.71855	-1.01445	-1.49855	2.84155	3.16908	0.236232	-2.34964	-2.15111	-1.75479	-2.71855	-1.16658	-1.52322
Fam183b	0.179427	0.232795	0.175705	-0.65607	0.19961	-0.415908	0.0861584	-0.65607	-0.381884	-0.65607	0.429077	0.412521	-0.288453	-0.65607	-0.65607	-0.65607	-0.65607	2.83713	-0.65607	0.250698	-0.000324923	-0.381901	-0.309825	-0.367845	-0.65607	-0.00242907
Nme5	0.354295	0.641264	0.258875	-0.571679	0.534886	-0.289163	0.35568	-0.476245	-0.279417	0.196146	-1.16334	-1.19333	-2.2044	-1.00202	-0.855019	-0.317186	-2.73209	2.83568	2.94054	0.036168	0.207422	-1.40895	-0.451429	-1.39146	-0.348057	-0.581093
Dio2	-1.20651	-0.898055	-1.18487	2.88713	-0.553226	-1.65277	-1.65277	-0.84031	-1.33401	-1.65277	-1.01984	-0.150417	-1.3453	-0.645718	2.25985	-0.272387	-0.0377703	2.82631	-1.65277	-0.13699	1.93348	-0.807194	-1.23782	0.853507	-1.26012	-1.09228
Chaf1a	-0.113252	-0.0471181	-0.66904	-0.66904	-0.000376356	-0.156031	0.374634	-0.66904	-0.423932	-0.0227792	-0.335414	-0.391551	0.458003	0.463395	0.631143	-0.66904	-0.66904	2.8177	1.52037	-0.277874	-0.155078	-0.219994	-0.240428	0.474422	-0.0325613	0.329251
Fank1	0.074053	0.915182	0.88945	-0.811155	0.394009	-0.652182	-0.365833	-0.0256873	-1.52242	-0.715457	-0.236718	-0.734103	-1.76608	-1.18106	-1.53663	0.17398	-0.178173	2.81684	1.9731	-0.10563	-1.27164	0.764644	-0.722014	-0.681685	0.109327	-1.12297
Fgf10	-0.340744	0.702725	1.60263	-2.03674	0.0169287	-0.066793	2.18567	-1.64704	0.892277	0.574629	0.574381	-0.520529	-2.48186	-2.07478	-1.50009	-0.309267	-1.35496	2.79862	-3.20789	-0.0374231	-1.03684	-1.87354	0.820882	-0.742686	-2.50574	-0.785488
Spag6l	0.394512	0.905539	0.704393	-2.80759	0.520191	-0.221858	0.982577	-0.145382	0.477048	-0.248881	-0.0641572	-0.902597	-3.06346	-3.21009	-3.21009	-1.55904	-3.21009	2.79164	3.42387	0.250738	-2.5025	-2.61111	-0.394968	-2.53852	-0.704572	-0.551894
Tbx3os1	0.206666	-0.539038	-0.805917	-0.603489	-0.804144	-1.07544	-0.424319	-1.28592	-1.07508	-0.277038	-1.28592	3.32786	-1.15324	0.63365	0.459896	0.00419641	-1.28592	2.78839	-1.28592	0.27049	-0.533986	0.303827	-0.810947	-0.514185	-0.38049	-0.317838
BC026585	-0.437931	-0.658645	-1.06496	0.785314	-0.827793	-0.114355	-0.986077	-0.824941	-0.907926	0.10983	0.117475	0.79979	0.340716	0.661752	0.266368	0.042747	0.300066	2.77799	2.00499	0.0307588	0.668448	0.924838	-0.355675	0.300089	-0.733986	-0.386952
Tmem232	0.0755068	0.024252	0.070319	-1.26479	1.13571	0.407586	0.0374146	-0.481864	-1.0279	1.57137	0.13882	-1.34812	-0.849467	-1.34061	-0.573164	-0.972747	-0.589292	2.77402	0.651625	-0.0706182	-1.02562	-0.855875	-0.663146	-0.472982	0.51987	1.23588
Rarres2	-0.225351	-0.941348	-1.07487	1.13577	0.122962	-0.284516	-0.591422	-1.04145	-0.256807	-0.341355	-0.28723	0.383537	-0.118374	0.230344	0.802955	0.0502357	-0.359424	2.77307	-0.237639	-0.315348	0.611488	1.67864	-0.890392	-0.401954	-0.504061	-0.438641
Efhc1	-0.0151878	-0.184239	-0.519088	-0.606766	-0.730544	0.163924	-0.632697	-0.421063	-0.10166	-0.699137	-0.435857	0.016589	-0.350733	0.0548656	0.0963534	1.08466	0.0668194	2.77182	2.47794	0.27252	0.103521	1.29802	-0.842622	-0.953292	-0.564925	-0.286557
Fam81b	0.197464	0.150202	0.190657	-0.78902	-1.10767	0.578938	-0.530499	0.0870012	-0.441853	0.100211	0.848197	-1.10767	-0.845283	-0.300058	-0.236429	-1.10767	-0.217317	2.76965	2.08101	0.309531	-1.10767	-0.459204	0.339897	-0.588799	-0.294594	0.545549
Ttc30b	-0.0956179	-0.10609	-0.0260182	0.212966	0.194834	-0.472108	-0.453264	0.246055	0.170786	-0.522024	0.0745238	0.330346	-0.175382	-0.0134519	1.19057	0.07977	-0.761933	2.75677	-0.761933	0.111232	0.103772	0.195539	-0.178534	0.140028	-0.585339	-0.379765
Gm26908	-0.692194	-0.34689	-0.572591	-0.726714	-0.527272	-0.78067	-0.254033	-0.580239	-0.539245	-0.634816	0.0947163	1.67739	-1.0558	-0.044372	-1.12622	2.73571	-1.01391	2.75288	1.19299	-0.00445776	-0.705008	2.29358	-0.514899	-1.37752	-1.26709	-0.324473
Six3	0.522264	-1.18854	-1.09121	-0.633764	-1.25511	-1.3854	-1.64897	-1.04	-0.476068	-0.653529	3.41849	-0.565186	-0.823884	-0.712744	-0.926281	-0.25586	-1.64897	2.72446	-0.0561882	0.500692	-0.226542	-1.26511	-1.01572	-0.347909	-0.496713	-1.00141
Cfap57	0.278204	-0.0701699	0.0207699	-0.633615	0.0737493	0.937972	-0.172258	-0.287513	-0.145995	-0.0352739	0.847913	-0.275054	-0.669856	0.0548211	-0.93597	-0.93597	-0.93597	2.72266	-0.93597	0.0296069	-0.597352	0.297073	-0.398077	-0.479105	-0.14655	-0.0526699
Ddx60	-0.759319	-0.689676	-0.797362	-0.211318	-0.806635	-0.892161	-0.455193	-1.24468	-0.776531	-0.72735	-0.800501	1.50054	-1.24468	2.55601	-0.547189	1.21325	0.242224	2.72079	0.249195	0.245256	-0.219991	1.93565	-0.75128	0.76771	-0.749966	-0.453432
Dnah7b	0.266083	-0.829621	-1.08443	-0.155515	-1.73286	0.709964	-2.03946	-0.746432	-0.689111	0.509229	1.0686	-1.17642	-1.61486	-1.10782	0.464407	-0.272485	-0.19542	2.71944	2.87901	-0.0070352	1.01545	0.138577	-1.21056	0.841487	0.373436	-0.752588
Mlc1	-1.2439	-1.16611	-1.36818	2.76567	-1.96751	-1.05529	-0.663941	-0.69809	-1.158	-1.32985	-1.04724	-0.307596	-0.588987	-0.695911	1.88362	-0.0886523	-1.43832	2.70747	-1.35705	-0.272779	2.34065	-0.375956	-1.07703	-1.05814	-1.09019	-1.26085
Ppil6	0.0198533	0.678462	0.780771	0.907342	0.776806	-0.225542	0.409281	-1.65377	-0.932903	-0.656921	-1.31762	-1.07693	-2.90951	-1.82341	0.173695	-1.28272	-2.66744	2.70215	1.64275	-0.199188	1.17222	-0.291102	-0.648925	-2.05814	-0.675377	-1.25321
Slc25a21	-0.401621	-1.19148	-1.14698	0.520315	-1.92553	-1.50868	-1.20221	-1.4912	-0.660451	2.3263	-1.3169	-0.0457991	-1.47272	-0.448329	2.04014	-0.752395	-1.92553	2.69911	-1.92553	-0.702061	2.5548	-0.734	-0.939288	-1.13933	-1.40986	-1.59728
Tctex1d1	0.0553094	0.09574	0.208238	-0.776684	0.405042	-0.402378	-0.0998489	-0.561331	0.159609	1.47375	-0.222103	-0.0158734	-0.527969	-0.200944	-0.12186	-0.0231483	0.0618742	2.69643	-0.776684	0.413586	-0.776684	-0.436695	-0.399692	-0.552435	-0.0497991	0.183201
Ddo	-0.991686	-1.25654	-0.737474	0.964892	-1.48229	-0.435154	-0.425135	-1.68062	-1.62513	-1.7281	-1.61188	-0.38147	-2.42951	-0.40383	0.962563	-0.377095	-2.13637	2.6953	1.52861	-0.277675	2.10621	2.0267	-2.05958	-1.94719	0.305166	0.823563
F5	-0.469012	-0.034182	0.104277	0.333389	-0.500401	-0.817139	-0.255489	-0.398064	-0.367519	0.0546623	-0.539913	0.689939	-0.186618	-0.817139	0.556859	0.0540967	-0.0624224	2.69215	5.34869	-0.211418	-0.032213	-0.36811	-0.472718	-0.531121	-0.817139	-0.359796
Trim34a	-0.819877	-0.69305	-0.579687	0.800123	-0.822215	-1.09076	-0.871971	-0.615856	-0.564419	-0.421171	-0.125062	1.58553	-1.09076	1.78509	0.048388	1.80796	-1.09076	2.66303	0.967345	-0.0337957	1.18293	1.61441	-0.14998	-0.855059	-0.957181	-1.09076
Anxa2	-1.25923	-1.03334	-1.0381	0.288133	-1.80688	-0.692969	-1.43981	-0.852814	-0.96834	-1.7718	-1.40209	1.74318	-1.11561	-0.489843	-0.33495	3.5966	-1.42627	2.66076	-1.10675	-0.417883	0.441352	2.5694	-0.895187	-0.668534	-1.36072	-1.07458
Dnah9	-0.0290418	1.1221	2.19467	-2.31328	-0.360696	-1.19653	2.02762	0.154949	-1.76161	-0.665194	-0.975567	-0.720818	-2.81741	-2.24045	-2.55318	-1.09701	-2.38131	2.65317	2.3574	0.0468639	-2.10863	-2.21228	-0.753597	-3.24645	-1.77029	-0.362425
Nlrc5	-0.180828	-0.259317	0.0511118	-0.0680266	-0.697673	-0.47908	-0.363369	-0.221835	0.10875	0.285429	-0.697673	1.25895	-0.443444	1.33997	-0.697673	-0.697673	-0.697673	2.64749	3.6253	-0.273689	0.344444	-0.0759365	0.232269	-0.0668901	-0.145834	-0.186516
Gm12326	-1.09423	-1.1375	-0.302331	-0.911463	-0.697568	-0.12479	-0.305299	-0.712669	-1.10828	-1.10693	-0.957019	-0.610366	2.16604	0.653622	1.35996	0.0811571	0.490999	2.63913	0.213634	-0.015114	-0.213664	-0.67649	-0.940132	-0.876855	-0.310205	-0.768629
Sox9	-1.26291	-0.60876	-1.09029	2.67699	-0.644994	-1.05265	-1.38193	-1.45337	-1.32814	-1.75123	-1.72	-0.00653315	-1.54654	0.172374	1.73916	-0.299135	-0.370348	2.63527	1.54285	-0.0684454	2.20539	0.25031	-1.12204	-1.02182	-1.27302	-1.10224
Gm14964	-1.55547	-1.36362	-2.09827	1.21362	-1.75097	-1.207	-1.50218	-1.39212	-1.37717	-0.942005	-1.80608	0.688137	-2.00256	-0.529078	1.61999	2.45037	-2.22702	2.63523	2.64645	-0.402121	2.17584	2.02588	-1.07758	-0.869799	-0.976331	-1.14266
Lmntd1	-0.552681	-0.153499	-0.0107444	-0.831177	-1.20875	-1.82966	0.456864	-1.25029	-0.777485	-1.74405	-1.05368	1.71992	-0.230474	-0.480167	-0.228794	2.83901	-1.23426	2.63294	-0.665062	0.0737783	-1.10641	1.8562	-1.07818	-0.757121	-1.37884	0.743564
Ttc12	-0.990995	-1.23507	-1.62386	1.80955	-1.51481	-1.16423	-1.59349	-2.11172	-1.29835	2.09952	-1.26367	0.3747	0.488219	0.583126	1.59251	0.190664	-0.189136	2.617	1.88429	-0.203472	1.72283	0.437485	-1.58708	-1.3242	-0.74345	-1.20056
Nfatc4	-0.696098	-0.835953	-0.394832	-1.1412	-0.70886	-0.777172	-0.821829	-0.754407	-1.1412	-1.1412	-0.0508025	0.724796	-1.1412	0.652062	-1.1412	1.42968	-1.1412	2.61586	0.248221	0.0298035	-0.35528	2.79585	-0.558709	-0.566815	-0.833264	-0.800252
Dydc2	0.641277	-1.01306	-0.688282	-0.876373	-0.957225	1.2579	-0.522206	-0.143798	0.614762	-0.144821	0.345229	-0.18918	-1.59933	-1.51059	-1.39577	-0.550055	-0.193301	2.6096	2.30735	0.268137	-0.391674	-1.29658	-0.0227163	-0.962501	0.16812	0.71074
Eya4	-1.19348	-1.53203	-1.4658	1.15359	-1.43978	-2.1214	-1.61468	-1.38959	-0.754043	-1.62281	-1.8288	0.270897	0.0483325	0.958574	1.33253	-0.828623	-0.717135	2.60708	1.4803	-0.324698	1.94504	1.59299	-0.0797359	-0.504726	0.349084	-0.583664
Antxr2	-1.20515	-0.23457	1.43051	0.576422	-1.2601	-0.629786	1.97791	-0.386466	-2.04081	-1.27479	-2.1874	0.0509125	-2.43792	0.364431	-0.755115	1.87216	0.700878	2.59491	0.229426	-0.0853995	0.072865	2.06375	-1.69599	0.400483	-1.08001	-0.992891
Bcar3	-0.242457	-0.998068	-1.65243	1.23155	0.00505728	-0.609605	-1.38926	-1.40063	-1.21663	1.2842	-1.0695	1.14331	-2.20548	0.55498	1.77782	0.464169	-2.87734	2.59267	2.42244	-0.326511	1.9567	-0.853949	-1.23603	-1.89605	0.928726	-1.15923
Ccdc96	-0.163321	0.0404775	0.437156	-0.000791074	0.0273573	-0.67983	-0.378912	-0.19405	-0.161088	0.164573	-0.0243401	0.349531	-0.177297	-0.67983	-0.67983	-0.67983	-0.67983	2.59023	3.11229	0.0481484	-0.159521	0.161342	-0.159101	-0.155156	0.175406	0.11313
Syt10	0.487084	0.867178	-0.986659	-1.16814	0.944954	-1.59794	0.989262	-0.330451	-1.62771	-0.29253	-2.41985	-0.688248	-0.905059	-1.51835	-0.147814	-1.31604	-1.57223	2.58058	-2.69908	0.191268	0.367833	-1.74292	-1.17655	-1.82453	-1.54452	-1.14118
Ankub1	-1.75615	-0.829698	-1.03807	-1.28653	-1.58721	-1.45825	-0.984012	-1.0438	-0.724753	-1.42688	-0.988387	-0.503334	2.45546	0.54215	1.88991	-1.39404	0.938806	2.57278	-3.13018	0.695942	-2.28956	-0.633311	-1.54049	-2.07383	-1.01118	-0.895832
Pltp	-0.797991	-0.408228	-1.08924	0.348021	-0.470688	-0.600186	-0.70872	-0.098728	-0.738919	-0.827777	-0.418251	2.8706	-0.354275	0.718283	0.805829	-0.259519	-1.75977	2.57105	2.40209	0.0216627	0.539858	1.46612	-0.868825	-0.808547	-0.551198	-0.829149
Cep128	-0.701608	0.271807	-0.537878	0.234815	0.108151	-0.184757	0.260963	-1.07707	-0.198062	-0.0192508	-1.19023	0.461115	0.69551	1.10454	0.316683	-0.453437	0.419748	2.56168	0.34915	-0.0386314	0.465333	0.0325573	-0.730242	0.160899	-0.824655	-0.291516
Fmo1	-1.18687	-0.294707	-1.23906	2.25399	-1.38687	-1.5331	-0.516673	-1.34438	-1.22245	-1.10799	-1.55882	2.12142	-1.71927	-0.480299	1.23481	0.751212	-1.04463	2.55731	-1.97155	-0.369908	1.60096	1.42266	-0.449973	-0.952848	-0.809042	-0.834123
Itga2b	0.238364	-0.0835799	0.0417407	-0.790053	-0.060895	0.508188	-0.92154	-0.405187	0.580969	-0.0108022	0.0387655	-0.894764	-0.940023	-1.24767	-0.147739	0.149628	-0.0816738	2.54757	1.55906	0.260744	-0.584219	-0.0634048	0.0313364	-0.0832874	0.0296257	0.386245
Myo1e	-1.75091	-1.11854	-1.28743	0.665435	-0.461529	-2.10854	-2.08366	-1.87863	-1.23275	-1.37159	-2.06335	1.47792	1.75587	1.10417	1.55044	0.204529	-0.04531	2.54205	2.47497	0.00943332	0.860575	0.887191	-0.654875	-1.43535	-0.975285	-1.29957
Ccdc40	0.531556	0.426918	-0.383774	-0.810432	-0.792072	0.4457	-0.716128	-0.0513289	-0.296344	0.967022	-0.0531283	-1.13353	-1.45067	-0.64944	-1.15334	-0.235192	-1.83437	2.54068	0.850602	0.0839797	-1.45991	-0.853062	0.310168	-1.04826	-0.116754	0.0712451
Hist1h4h	-0.322363	-0.257549	-0.631904	0.505955	-1.19614	-0.567053	-0.0880102	-0.516134	-0.141023	0.419001	-0.449731	0.241997	0.450949	0.537367	0.354803	-1.19614	-1.19614	2.53495	1.46409	0.0572444	0.728701	0.949663	-0.737475	-0.518588	-0.442892	-0.640762
Dsg2	0.260149	-0.276557	-0.986304	-1.14229	0.501543	0.678682	1.26874	-1.55409	1.95963	-1.07107	-0.220401	-0.303147	-1.03638	-1.55409	-1.55409	0.148904	-1.55409	2.52989	3.30697	0.114963	-1.37551	-1.55409	-0.164136	-0.984734	0.892488	-0.747327
Usp43	-0.401071	-0.187239	0.313059	-1.15662	1.37705	-1.15662	-0.341545	-0.941264	3.6091	-0.460319	-1.15662	0.352465	-1.0011	-0.426644	-1.15662	-0.69128	-1.15662	2.51923	0.354303	-0.442358	-0.961859	-0.537018	-0.785041	-1.15662	-0.864071	-0.370086
Acss3	-2.47284	-1.93154	-2.25518	0.480494	-1.92712	-1.45703	-2.08668	-2.64762	-1.50817	-2.41424	-2.80815	-0.0491363	-2.81419	0.299136	0.955533	-0.816875	-2.87366	2.50794	2.73169	-0.402338	2.37304	2.94748	-2.18416	-1.25731	-2.24922	-2.80306
1700041G16Rik	-0.287772	-0.424755	-0.431619	0.957727	-0.185656	-0.798021	-0.292163	-0.798021	0.110688	-0.291411	-0.798021	0.0547596	-0.798021	0.912577	0.591472	0.688323	1.1769	2.50787	3.04084	0.304345	0.67038	-0.0226729	-0.358159	0.635518	-0.318173	-0.633193
Ccdc113	0.254143	0.204531	-0.416229	-0.327912	0.729742	-0.558616	0.116	-0.317412	-0.506079	-0.249495	-0.744894	-0.744894	-0.597002	-0.00790877	-0.744894	-0.744894	-0.744894	2.50314	4.12662	0.00594007	-0.744894	-0.744894	-0.218966	-0.744894	0.239286	-0.576337
Deptor	-0.0588741	-0.956608	-0.582659	-0.600967	0.623524	-0.310961	-0.497467	-1.0703	0.045186	0.107984	0.0921991	-0.371463	-0.289894	0.298245	0.0456156	0.180856	-0.647983	2.49641	0.351595	0.0782102	-0.650772	1.45904	-0.751324	-1.78176	-1.2151	1.80202
Gcnt2	-0.948262	0.749995	1.28056	-0.840571	0.1557	-1.99789	2.05621	0.742457	-1.48469	0.146903	-2.05855	1.60317	-2.63432	0.177348	-1.37785	1.91332	-3.02594	2.4945	2.34967	-0.150306	-1.41364	0.327638	-0.117499	-1.38521	0.00725047	-0.329071
Calml4	-0.347426	-0.221219	-0.649469	-0.031338	-1.15804	0.375807	-0.0127534	-1.3203	-0.0951551	0.873022	-0.149358	-0.669927	-0.557037	-0.419409	0.336089	0.8184	-0.496679	2.49322	5.04346	-0.165537	0.371825	0.344619	-0.342413	-0.575318	-0.423835	-0.513603
Pi15	0.290178	-0.315443	0.306563	-0.583128	-0.577973	0.52805	-0.984694	-0.70069	-0.730122	-0.731244	0.198365	0.291582	-0.71187	-0.295204	0.114104	-0.984694	-0.984694	2.47547	-0.984694	0.161596	0.901674	-0.114937	0.0886873	-0.984694	-0.275281	-0.0500282
1700013F07Rik	0.388288	0.5464	0.490817	-1.43905	0.633112	0.378123	0.943503	-0.537191	0.913638	-0.001246	-0.000971014	-1.28538	-1.83409	-2.12151	-2.12151	-0.560209	-2.12151	2.47376	1.36552	-0.209937	-1.63628	-1.96547	0.472682	-1.44662	0.307071	-0.694967
Antxr1	-0.317747	-0.814458	-2.50587	0.394829	0.442323	-0.0864756	-1.81303	-2.12429	-0.94342	-1.66674	-0.619198	0.171456	-0.826853	-0.786892	1.3025	1.40131	0.0845338	2.46218	2.23969	-0.229798	1.57601	1.10207	-1.36301	0.996992	-1.35613	-0.350908
5430427M07Rik	-0.350854	0.635199	0.475356	-1.05409	-0.309744	-0.467199	0.371596	-1.31414	-0.638249	-0.161928	-1.4024	-0.963218	0.113941	-0.427574	0.475239	-0.887798	1.06436	2.46183	1.66223	-0.0718676	0.485118	-0.0483921	0.0240522	-0.0204759	-0.52191	-0.648319
Ttll9	0.284054	0.00851725	-0.0820202	-0.155808	0.0351913	0.620219	-0.449423	-0.0548407	-0.15702	0.229867	0.648649	0.243384	-0.819571	-0.0825853	0.284478	-1.22137	-0.389152	2.4592	2.0478	0.210047	-0.42192	-0.602547	-0.388589	-0.93482	-1.01374	0.513188
Armc2	0.203668	0.658999	0.280212	-0.314076	0.728398	-1.71241	0.253661	0.715589	0.246923	-1.19013	-0.517582	-0.291225	-2.16251	-1.64377	-0.215496	-1.08027	-2.16946	2.45904	2.8422	-0.0675577	0.208242	-1.24573	0.388791	-1.51524	-1.74409	-0.0661575
Rsph3b	0.379456	0.311078	0.440262	-0.632142	0.26157	-0.696357	-0.0568226	-0.309286	-0.696969	-0.502044	-0.374386	0.0870072	-1.02505	0.149623	-0.248634	-0.230561	-0.500877	2.45869	0.834034	0.283406	-0.438331	-0.0719092	-0.278995	-0.92387	-0.852216	-0.0763523
Kif19a	-0.643319	-0.451573	-0.607435	1.61911	-0.855498	-0.709573	-0.706909	-0.584049	-0.865784	-0.859741	-0.593298	-0.261851	0.437789	0.840494	1.02082	-0.291817	3.50981	2.4446	-1.16305	-0.0988394	0.918842	-1.16305	-0.872479	0.368042	-0.322731	-1.01255
Ccdc3	-0.96214	1.23471	-0.307523	-0.245409	0.813449	-1.46657	-1.84562	-2.165	-1.69988	-1.53982	-1.38989	0.609247	-1.44706	-0.861901	1.15719	0.608686	-1.14503	2.43922	-0.916765	-0.148255	1.68802	0.500653	-1.14145	-1.50566	-1.44743	-1.66966
Plod2	-0.338114	-0.7716	-0.669185	-0.33257	-1.72041	-1.31531	-0.489042	-0.564879	0.517706	-0.0275427	-2.10079	0.245515	-2.17261	-0.869836	1.34043	-0.763518	0.75324	2.43424	0.553756	-0.150185	1.77762	1.39566	0.300571	0.251125	-0.756006	-1.09415
Gramd1c	-0.430612	0.206022	0.574994	0.516094	-0.872661	-0.711542	0.141059	-1.46164	-1.02342	-1.05006	-0.874124	-1.34225	-0.904339	-1.34608	0.0892304	0.0824445	0.863806	2.43225	0.783352	0.0252543	0.599228	0.06581	-0.934825	1.75787	0.567294	-0.916404
Sox1	-0.398721	-0.901206	-0.675979	1.50491	-0.706675	-0.761627	-0.578956	1.5455	-1.0462	-1.00984	-0.181988	0.349266	-0.650539	-1.25705	1.3422	-1.25705	-1.25705	2.42758	-1.25705	-0.128431	1.61243	-0.788778	0.810044	-0.0885238	-1.25705	-0.789252
Gm9869	-0.49359	-0.618971	-0.735398	-0.519399	-0.909653	-0.251214	-0.636726	-0.68722	-0.269419	-0.617534	-0.909653	-0.533399	-0.909653	0.27666	0.298608	1.54421	-0.909653	2.42362	1.37523	-0.496921	-0.152612	2.66496	-0.776482	-0.659148	-0.213128	-0.909653
Myb	0.404521	-0.543417	0.300955	-0.733674	-0.857194	0.590432	0.0419271	-0.755948	0.872717	0.818556	1.30422	-0.619855	-1.07768	-0.537907	-1.07768	-1.07768	0.138815	2.41707	-1.07768	0.474699	-0.895154	-1.07768	-0.0987797	0.0401968	-0.35155	0.0704699
Pi4k2b	-0.778198	-0.222674	-0.316905	0.88762	-0.131316	-1.53664	-0.869694	-0.438801	-0.998215	-0.461903	-0.961251	0.654614	0.519867	1.22848	0.813917	-0.0944975	0.421952	2.41406	0.931192	0.285701	0.539216	1.17975	-0.308393	-1.0829	-0.504568	-0.620086
Spata13	-0.679251	0.471412	-0.489189	-0.481048	-0.456766	-1.98797	-0.226212	-1.17711	-1.84355	-1.52253	-0.831416	0.296386	1.35879	1.70977	0.653034	-0.257308	-0.329347	2.41329	3.29497	0.0980637	-0.635561	-1.61159	-1.21077	0.57266	-1.40647	-1.02555
Akap14	-0.00137124	0.656273	0.584751	-0.6156	0.966834	-0.527631	0.71808	-0.783111	0.398892	-0.47193	-0.593122	-1.07272	-0.369222	-0.373665	-0.390794	-0.192998	-0.421174	2.41104	0.453229	0.162813	-1.02532	-0.766564	-0.427879	-0.640042	-0.310044	-0.13116
Adgre5	-0.957901	-0.544469	-0.752855	0.234907	-0.980459	-0.957855	-1.21091	-1.35446	0.231957	-0.768407	-1.60286	3.51012	-1.46501	1.30511	-0.08986	1.49045	-0.317739	2.40337	2.45452	-0.12336	0.462811	1.16245	-0.752221	-0.103642	-0.220543	-0.922501
Kif24	-0.00690971	0.120114	-0.0646851	0.375312	0.0766809	-0.316866	-0.0792224	-0.857469	-0.0634822	-0.246724	0.0562813	-0.927429	-0.435103	-0.104036	0.673399	-0.839329	0.326099	2.4017	1.44098	0.376694	0.246866	-0.1825	-0.0677705	-0.655065	-0.288773	-0.0210631
Cd44	-0.824729	-0.608971	2.48394	0.478265	-0.140143	-1.16707	-0.772279	-0.684554	-1.69019	-1.50277	-1.58517	0.00319559	-1.14601	-0.231947	0.538496	0.994083	-2.08188	2.39554	-1.07729	-0.384997	0.83992	-0.526156	-0.827302	-1.19055	2.28994	-1.12005
Fam161a	-0.190685	0.132858	0.487393	-0.572503	-0.228006	-0.901137	-1.08009	-1.09386	-0.233637	-0.218658	-0.443203	1.01205	-0.142812	0.301305	-1.3645	-0.144865	-0.112815	2.39142	3.20557	0.0710978	-0.322913	1.10386	-0.577246	-0.0296953	-0.262745	-0.732591
Parvaos	0.0695802	-0.293305	-0.395023	0.515693	-0.822865	-0.0893625	-0.752054	-0.0324243	-1.07265	0.0304984	-0.285265	0.153528	-1.07265	-0.52986	0.0202015	1.2091	0.601079	2.38698	2.79058	0.0654699	0.774154	0.571693	-0.197236	-0.788339	-0.237078	-0.286153
Nkx2-1	0.675426	-1.2261	-1.16822	-1.53437	-0.860227	-1.53437	-0.27371	-1.13065	-1.53437	-1.2009	-1.53437	-0.180707	-1.11725	-1.53437	0.0480478	-0.199602	-1.53437	2.38306	-0.529786	0.27568	-0.827594	-1.15389	-0.495758	-1.22587	2.68952	-1.24956
Ccdc80	-1.00107	-0.948223	-0.701826	2.42515	0.695206	-0.576007	-1.35217	-1.25492	-0.559397	-0.347114	-1.02157	-0.0403347	-1.38992	2.62802	1.31402	0.470239	-1.67002	2.38207	-1.67002	0.343178	1.0101	0.711475	-1.05097	-1.50391	-0.618329	-0.362135
Synpo2	-0.282187	-0.0494194	-1.3087	1.31429	-0.916829	-1.85594	1.04376	-1.34897	-1.19626	-1.31247	-1.46974	1.29269	-1.61236	-0.890597	1.23478	-0.0153555	-1.85131	2.38195	0.206628	0.134531	1.54558	1.27835	-1.61854	-1.96589	-1.09166	-1.30757
Ccdc13	-0.381657	0.495657	1.06008	-0.0359132	0.378849	-1.19706	0.901952	-1.09785	-1.09975	-1.71372	-1.45546	-0.562822	1.07274	-0.967503	0.605021	-0.626488	-0.801343	2.38168	1.72829	-0.0112113	-0.608371	0.0485842	-1.46435	-1.48593	-0.883249	-0.651544
Ccdc65	0.313335	0.747325	0.901147	-1.63229	0.496448	0.492007	-0.0992015	-1.00933	0.607412	-0.63433	0.459831	-1.10258	-1.3088	-0.613001	-1.31398	-1.47148	-2.03621	2.37694	0.377995	0.17788	-1.8304	-1.6081	0.105924	-1.59572	-0.194076	-0.1855
E130114P18Rik	-1.02086	-0.33018	-0.903886	1.8764	-1.4858	-0.916379	-0.383417	-2.33056	-1.64314	-2.92663	-1.01423	-0.40196	-2.23932	-0.624971	1.57481	-0.857474	0.85668	2.37355	-0.354229	-0.0580551	1.82207	-0.71828	-1.77238	2.31091	-2.31178	-0.734041
Tbx2	-0.436593	-0.280416	-0.163553	-0.0666589	-0.522536	-0.0841227	-0.03233	-0.00451459	-0.522536	-0.215109	-0.14136	2.9578	-0.28599	0.471248	-0.522536	0.33203	-0.522536	2.37257	-0.522536	-0.0649062	-0.376334	0.452363	-0.522536	-0.23552	0.456991	-0.141116
Stox1	0.582275	0.629097	0.24039	-2.35086	0.518596	-0.579933	-0.544069	-1.44318	-0.252325	1.78408	-1.32498	-0.133435	-2.20049	-1.69215	-0.59048	-1.30044	-0.754258	2.3722	-2.35086	-0.120684	-1.85576	-1.6044	-0.71778	-0.656079	-0.139353	0.628781
Ahnak	-1.1472	-0.92715	-1.2046	0.619531	-1.10114	-0.497068	-0.935813	-1.12511	-0.524586	-0.544739	-1.17329	2.7351	-0.558621	0.0339608	0.0883454	2.76177	-0.787349	2.36745	-0.402371	-0.157811	0.404028	2.17143	-1.41053	-1.10899	-0.789833	-0.521142
Tmem47	-0.445349	-0.823142	-1.03009	2.13694	-1.05493	-0.968478	-0.692441	-0.226579	-0.526796	-0.466168	-1.07283	-0.110178	-0.764097	0.0968559	1.43321	-0.638197	-0.636707	2.36359	0.722293	-0.291648	1.85424	0.00790872	-0.0277537	-0.723255	-1.00208	-0.426693
Slc12a7	-0.456723	-0.632524	-0.378383	-0.0682977	-0.503721	-0.382022	-0.32521	-0.527342	0.345035	-0.648583	-0.750388	2.12812	-1.04067	0.484666	0.412433	3.90923	-1.04067	2.35841	2.26905	-0.00244088	-0.321168	0.460625	-1.04067	-0.773767	-0.504847	-0.712725
Hoga1	0.146865	-0.324598	-0.00314428	1.48264	-1.0855	-1.26418	0.135318	-0.473716	-1.26418	-0.643261	-0.257914	0.708608	-0.960443	0.36951	0.444344	0.181298	-1.26418	2.35413	0.554981	0.013249	0.960246	0.391772	-0.874366	-0.299345	-0.622022	-1.0078
4932438H23Rik	-0.166765	-0.782165	0.370442	1.30205	-1.68425	-0.599434	-1.08525	-1.49192	0.0736502	-0.0687908	1.05452	-0.174741	-0.392656	-1.23592	1.46456	-0.493636	-1.41466	2.3496	3.44782	-0.0392976	1.58403	-1.26687	-0.760722	-0.908324	-0.729493	-0.329307
A630012P03Rik	0.317087	0.735238	-0.136114	-1.84009	-1.71873	-0.687789	-0.19506	1.00463	-1.11086	-1.12868	-2.50932	-0.482046	-2.50932	-2.50932	-1.78937	2.27839	-2.50932	2.34876	-2.50932	0.110332	-2.15939	0.401591	-0.237825	-2.20099	1.52199	-1.93102
Cfap46	0.658567	-0.454683	0.0494209	-1.08814	-0.764063	0.476549	-1.23303	-0.269733	1.15949	0.149976	0.898597	-0.352146	-2.06802	-2.05022	-0.741332	-1.43277	-2.38213	2.34527	-1.51293	0.445636	-1.30174	-2.26616	0.575917	-2.18794	0.436743	0.538359
Pard3bos1	-0.321758	-0.690611	-1.13909	1.42254	-2.33927	-1.43089	-0.800481	-1.41796	-1.1695	-0.667259	-1.82104	0.908446	-1.82706	1.03775	1.25026	0.641041	-1.14842	2.34399	1.9912	0.000159593	1.34273	1.39352	0.117518	-0.747106	0.0215963	-1.05223
Trim12c	-1.399	-1.12302	-1.1099	1.02948	-1.47663	-1.35516	-0.995793	-1.32129	-0.58387	-1.71003	-0.50074	1.39489	-1.01795	2.34639	1.39905	1.74034	-0.598137	2.33991	2.1087	-0.390623	1.39444	2.08276	-1.17845	-1.22175	-0.767462	-0.611075
Ikbke	-0.468242	-0.324449	-0.501554	0.65363	-0.349676	0.283289	-0.765431	-0.06822	-0.143474	-0.720102	-0.133887	-0.295613	-0.862732	0.736075	-0.141633	2.57548	-0.999019	2.3347	0.440717	-0.245618	0.308536	1.45826	-0.718648	0.120496	-0.228377	-0.0833073
Pdlim4	-1.33692	-1.08247	0.0733762	2.22248	-1.23326	-1.87315	-1.04944	-1.87315	-1.07191	-0.673624	-0.91706	-0.586069	-1.05109	2.1252	1.93058	1.26415	-1.87315	2.3319	2.61265	0.153788	1.76972	0.724517	-1.22196	-0.616217	-1.04097	-0.948154
Aim1	-0.179079	-0.113058	0.364949	-1.17274	-0.345743	0.518293	-0.463091	-0.559126	0.0162441	0.403324	-0.127701	1.12535	-0.950329	-0.488136	-0.0136367	2.71187	-0.0143408	2.3294	1.64731	0.294866	-0.505389	0.0325571	0.214088	-0.695433	-0.656918	0.222496
Cdkl4	0.0548497	1.57357	-0.342721	-1.50484	0.86737	-0.972991	0.533287	-0.963233	-1.02024	-0.716004	-0.455923	-0.607054	-1.27088	-0.171085	-0.834234	-0.75788	-1.10411	2.32672	1.19402	0.016539	-1.954	-1.76735	-0.882398	-1.76928	-0.647826	-1.24911
Npnt	0.241321	-0.706029	-1.56527	-0.863503	1.4194	-0.0580562	0.933925	-0.786504	-1.79233	-0.437043	-0.864571	0.379446	-0.795662	2.48602	-1.25311	-0.461415	-0.680439	2.32543	0.643366	0.431151	-0.993683	-0.10246	-0.386869	-1.35396	0.652294	-0.823
4933406C10Rik	0.234129	0.459197	0.305973	-0.730066	0.473434	-0.297064	0.309918	-0.190745	-0.411927	-0.499223	-0.224239	-0.01566	-0.165938	-0.916441	-1.69324	0.0451647	-0.462081	2.32535	0.782447	0.420418	-0.793822	-0.306093	-0.55684	-1.99014	-0.518196	-0.295331
Stk36	0.342254	-0.388711	0.0367561	0.24981	-0.640567	0.600034	-1.46209	-0.339659	0.746974	0.172789	0.150515	-0.75108	-1.04505	-0.967826	-0.0669371	-0.680637	-0.00667141	2.30294	1.90954	0.0244128	-0.656168	-0.210283	0.462455	-0.792514	0.670328	0.0743328
Gm8739	-0.0551969	-0.0582339	0.633046	-1.14522	-0.398874	0.287697	0.685799	0.777887	0.296787	0.689424	0.182379	0.0685699	-0.127657	-0.709734	-1.58372	0.135914	0.272251	2.30137	-1.58372	0.274875	-1.00135	-0.300692	-0.288698	-0.427483	0.0617387	0.232365
Dnah1	0.807214	0.302707	0.49541	-1.64002	0.212465	-0.959427	0.406777	-0.565271	-0.159939	0.0574548	-1.36872	-0.806299	-1.62311	-1.46246	-2.00525	-0.925501	-0.479657	2.29011	-0.565513	0.241775	-1.33562	-1.86935	0.000636048	-1.36028	0.189735	-1.13813
1700088E04Rik	0.175505	0.272453	0.45308	-0.13303	-0.280737	0.133261	0.179024	-0.37499	0.0710789	0.158468	0.544006	-0.0408178	-1.32538	-0.592132	-0.407916	0.0758358	-0.597971	2.28948	1.43602	0.189073	-0.546377	-0.32481	-0.164853	-0.457134	-0.0309911	0.168093
Msx1	-0.991138	-0.793586	-1.00418	2.16616	-0.612411	-0.951889	0.521463	-1.18057	-1.18057	-1.18057	-1.18057	0.523716	-0.755757	-0.688761	0.116469	0.606735	-1.18057	2.28096	5.36017	-0.173323	0.0825873	1.35552	-0.991216	-0.492758	-0.818549	-0.686549
Endog	0.0929173	0.0967342	0.0198253	0.172337	-0.0544462	0.27358	0.0232885	-0.126321	-1.07936	0.424556	0.622351	-0.617935	-0.255695	-0.682997	-1.35695	-0.364475	-2.09799	2.27633	-0.661487	0.0106434	0.143433	-0.313116	-0.0824108	-0.326849	0.352124	-0.217083
Gstt1	-0.797139	-0.316127	-0.54103	0.787495	0.0734314	-1.62384	-0.926205	-1.16397	-0.809959	-0.595107	-1.23089	-0.179637	-1.26299	-0.875475	1.49558	0.497569	-0.540257	2.26459	-0.116881	-0.232347	1.678	1.1511	-0.727832	1.35215	-0.785094	-0.590021
Akna	-0.246269	-0.728504	-0.456843	0.609117	-0.695021	-1.0579	-1.0579	-0.704731	-0.517428	-0.286998	-0.512337	0.0956212	-0.75561	3.21391	-0.323864	-0.192867	-1.0579	2.2597	2.45387	0.320017	0.233666	0.419241	-0.259768	0.472635	-1.0579	-0.90934
Srl	-0.0805706	0.00386805	0.540944	0.346745	0.057056	0.00217436	0.0938208	-1.13554	0.0271564	0.025257	-0.69527	-0.162744	-1.04275	1.37066	0.270896	0.17476	-0.920084	2.25946	2.22172	0.2782	0.313165	-0.233609	-0.273862	-0.591476	-0.256402	0.110309
Ptpn13	-0.992005	-1.49183	-2.20743	1.65071	-1.60156	-1.52764	-1.68407	-1.37399	-1.2278	-0.262406	-0.909719	-0.32286	-2.08526	-0.016114	0.542858	1.61334	-1.42155	2.25411	1.40715	-0.268607	1.26779	2.80608	-1.67777	-1.07454	-1.28224	-1.53053
Aass	-0.904976	-1.03247	-1.11194	2.65451	-1.26883	-0.764258	-1.47539	-1.47539	-0.477478	0.127684	-0.517027	0.108153	-1.37561	-0.739034	2.30049	-1.47539	0.96888	2.24354	0.883761	-0.234778	1.76703	0.0608217	-1.08551	0.495059	-0.548611	-0.976509
Mns1	0.506144	-0.450194	-0.826727	-0.211329	0.518726	0.431495	-1.48468	0.855343	0.327606	-0.301692	-0.276681	-0.156077	-1.3338	-1.48213	-0.788983	-0.682903	-1.43062	2.24155	1.7522	0.0250558	-0.365253	-1.48886	0.661904	-0.598912	0.372527	0.154827
Rbm46	-1.07344	-0.730485	-0.39148	0.474214	-1.37888	-1.37888	-0.631148	-0.552028	-0.835105	-1.06946	-0.871324	-0.455268	-1.21806	0.32531	-0.0599951	0.691847	-1.37888	2.23754	-0.110452	-0.257945	1.30341	2.57284	-0.69677	-0.0681225	-0.585112	-0.704002
Spata24	-0.165064	0.0163298	0.150883	1.00539	-0.565728	-1.55777	-0.0605649	-0.685291	-0.659499	0.057845	-0.664959	0.317713	0.442262	-0.154152	0.396706	-0.7376	0.352012	2.23624	1.36037	0.0434992	0.498673	0.356266	-0.648619	-0.630391	-0.638526	-0.675654
Lbp	-0.902781	-0.82762	-0.804975	-0.827863	-0.951519	-0.743322	-0.577323	-0.757758	-1.07937	-0.983748	-1.52989	1.04826	-1.24316	0.110753	-0.899595	3.65857	-1.83193	2.23567	4.29531	-0.526757	0.0809005	2.22895	-1.29243	-0.736303	-1.07512	-0.654843
Atp8b5	-0.516805	0.578169	-0.165014	-0.409954	-0.533981	-0.285089	0.0636618	-0.591201	-0.360631	0.822019	-0.108659	1.37775	-0.0125411	-0.00494215	0.345644	-0.428434	-1.80149	2.23283	0.362408	-0.0449142	-0.0806253	0.547771	0.00174425	-0.309577	-0.540901	-0.300627
Ccdc190	-1.5609	-1.21648	-1.61685	2.78305	-1.04146	-1.63862	-1.92631	-1.80373	-1.15728	-1.00362	-0.961706	0.161858	-1.79738	-0.186152	1.92844	-1.29369	-2.19969	2.23222	0.775029	-0.467234	2.74235	-1.11259	-1.64889	-0.951923	-1.40819	-1.12833
Lrriq3	-0.0928297	-0.44913	0.174999	-0.330306	0.337873	-0.331212	-0.585294	-1.05204	0.290449	0.5424	0.0989214	-0.196274	-0.0263246	0.341661	0.912643	0.488345	1.14356	2.23156	1.11817	0.022863	0.196867	0.65305	-0.42281	-0.656347	0.0195427	-0.240907
Tm4sf1	-0.394091	-0.304332	0.227263	-0.00735781	-0.406744	-0.596356	-0.631785	-0.494773	-0.663802	-0.113564	-0.632088	2.32623	-0.29447	0.817562	-0.0687978	-0.189972	-0.900321	2.23104	0.29319	-0.232573	-0.167088	1.61301	-0.540504	-0.547154	-0.164762	-0.32954
Ezr	-0.901697	-0.438368	-0.906095	2.40049	-0.676194	-0.735083	-0.583892	-0.986895	-1.32738	-0.813131	-1.74929	-0.112372	-1.05331	-0.479681	1.26956	2.59039	-2.05995	2.22928	4.06684	-0.468544	0.847994	1.11567	-0.919523	-0.602225	-0.506757	-1.34226
Plin2	-0.474073	-0.713235	-0.893072	-0.31159	-0.949487	-1.26928	-0.312998	-1.45625	-0.392963	0.858163	-0.827683	1.18411	-0.61477	1.24441	1.35598	1.00097	0.806533	2.22793	-1.45625	-0.0816824	0.97616	1.33786	-0.13778	0.307109	-0.0345523	-1.04935
Ccdc74a	0.180659	0.0146124	0.344809	-0.0398933	0.0672573	0.74072	-0.0499965	-1.3611	0.0984304	0.64699	-0.590391	-0.490326	-1.47883	-0.611879	0.143965	-1.18642	0.364655	2.2271	0.507975	0.0432287	0.0584196	-0.471424	-0.46077	-1.17655	1.07785	0.304888
Rhoc	-0.605371	-0.446075	-0.445197	0.261676	-0.838341	-0.504762	-0.479121	-0.822784	-0.165979	-0.484659	-1.12975	1.74937	0.197927	-0.809385	0.158285	1.86471	0.900274	2.22391	1.59647	0.108058	-0.45441	1.07125	-0.854657	1.27171	-0.25098	-0.771975
Nfatc1	-1.17722	-1.01002	-1.13309	1.10462	-1.59465	-1.03172	-0.510138	-1.35694	-1.12238	-1.37483	-1.11048	1.25012	-1.302	3.07062	-0.0519955	0.293813	-0.345067	2.22358	1.23748	0.460361	0.786427	0.680199	-1.25943	1.9078	-0.858127	-1.0203
Apobec1	-0.69592	-0.811225	-0.509291	-0.86947	-1.22325	-0.586379	-0.522127	-1.22325	-0.705798	-0.531812	-0.553211	-0.118841	-1.07467	3.82874	0.205996	-0.747654	-1.22325	2.21504	2.05543	0.803965	0.708094	0.533018	-0.849306	-0.916603	-1.22325	-0.36862
Cybrd1	-0.511404	-0.350563	2.6488	0.535993	-0.674071	-0.882435	-0.123661	-0.225611	0.138182	-0.882435	-0.287773	-0.882435	-0.882435	-0.136879	0.625564	0.95172	-0.882435	2.20463	-0.882435	0.203363	0.0799877	-0.248066	-0.367038	-0.125259	-0.611235	-0.0237182
Metrn	-0.742573	-0.656326	-0.258	1.83378	-0.454699	-1.0719	-0.154692	0.218193	-0.689068	-1.41974	-0.140939	0.376462	0.501018	-0.00891696	1.46989	0.179961	1.15589	2.20394	0.615876	-0.0417239	1.10325	-0.010544	-0.716306	-0.118439	-0.624288	-0.523696
Pbxip1	-1.13351	-1.16991	-1.73014	2.23246	-2.22657	-1.90504	-1.5065	-1.41357	-1.07018	-1.52599	-2.03477	0.396899	-0.883465	1.09793	1.77522	1.50113	-1.47561	2.19989	2.54462	-0.258745	2.01933	1.23895	-1.3176	-1.14169	-0.331023	-1.24454
Pifo	0.527169	1.36895	1.11327	-2.19102	-0.0728911	-2.00951	1.18292	-2.04918	-2.00214	-1.23407	-1.47918	-0.570822	-2.51528	-1.85297	-1.80868	-0.69686	-1.87332	2.19112	2.73367	0.191243	-2.31108	-2.74144	-1.50359	-2.89388	-1.16711	-1.82842
Gm9925	-1.45791	-0.811953	-1.53682	2.20567	-0.232254	-1.3639	-0.25547	-1.01039	-1.49279	-2.22735	-0.931506	0.0110745	-2.6239	-0.488958	2.18437	-2.5877	-1.76008	2.18615	0.765355	-0.42819	2.79768	-0.0415486	-1.60657	-1.44722	-1.57702	-1.95666
Pamr1	-0.639239	-1.314	-0.699222	1.21022	1.90588	-0.0669717	-1.79442	-0.191029	-1.07171	0.31505	-0.863453	-0.426921	-1.58141	-1.16937	-0.0780225	2.6468	-0.503091	2.18216	-0.134204	-0.323562	0.237375	1.09339	-0.264218	-0.104835	1.49946	-1.06903
Gpc3	0.308513	0.404192	-0.455829	-1.89775	-2.37264	-1.19902	-0.580014	1.0405	-1.48451	-1.18394	-2.06183	0.13849	-2.24105	-1.06877	-2.60247	2.58588	-2.47975	2.18197	-2.28115	0.0783386	-2.28158	1.20636	-0.272708	-2.04813	1.4126	-1.9398
Col4a5	-1.64053	-1.52334	-1.60178	0.697785	-2.35968	-0.721404	-1.78532	-2.82834	-1.02461	-2.07429	-0.533221	0.0234904	-2.282	0.351302	0.458543	-0.320663	-2.36826	2.17473	2.22769	-0.293174	0.928585	3.28108	-1.497	-1.06764	-1.06573	-1.49775
Khk	0.0704268	-0.274587	0.0557987	0.0107395	-0.663829	0.110637	0.0809775	-0.321129	0.00781988	-0.19287	0.39277	0.0848639	-0.229207	0.200628	-0.627568	0.591549	-0.147298	2.172	0.159999	0.00550172	0.229732	0.35153	-0.0880931	-0.6052	-0.387423	0.394569
Wdr78	0.431379	0.639875	0.506431	-1.21244	0.272444	-0.323319	0.218392	-0.0597475	-0.0189665	0.0292489	-0.418542	-0.852391	-2.22512	-1.08863	-1.57912	-0.949709	-1.81231	2.17003	2.65688	0.189026	-1.28881	-0.446753	-0.265344	-1.82367	-0.110725	0.0651664
Cd55	-0.000405891	-0.310439	-0.984271	-1.38309	-0.976963	-0.235837	-0.298678	-0.369178	0.675147	0.68479	-0.448205	0.165252	-1.01023	-0.233322	-1.73897	3.64749	-1.73897	2.16805	1.7221	-0.100586	-1.28854	1.30443	-0.666851	-0.729329	-0.871165	-0.823063
Gm42620	-0.634953	-0.614546	-0.909713	1.10458	-1.18008	-1.2072	-1.17631	-1.44197	-0.223179	-0.0808253	-0.330627	-0.552255	-0.836435	-0.707034	0.955708	1.27855	-1.44197	2.16792	0.921234	-0.227061	1.13097	2.30694	-1.15865	-0.931645	-0.811595	-0.738663
Mill2	-1.18864	-0.847699	-0.752578	-1.18681	-2.14299	-1.43329	-0.994126	-1.42489	-1.22738	-0.440404	-1.47658	1.9424	-2.14299	0.418297	-0.941468	3.11676	-0.254887	2.16175	-0.347066	-0.26426	-0.449541	2.90124	-1.27731	-0.0673292	-1.43932	-0.812727
A530083I20Rik	0.317219	-0.81071	-0.265554	0.03688	-1.46704	-0.378313	-0.431391	-0.286426	-0.0584975	-0.261023	-0.660328	-0.425505	-0.330533	-0.563762	0.199221	-1.07226	-0.177302	2.16116	-0.634123	0.080574	0.0913783	-0.0251608	0.0316883	0.423373	0.980408	0.259921
Acot6	-0.164357	-0.233418	0.462058	0.262541	-0.316232	-0.932685	-0.0478962	-0.175001	-0.863998	0.207275	-0.905459	-0.29077	0.448994	-0.042239	-0.219934	-0.465279	1.00381	2.15587	0.112796	-0.535913	0.554091	-0.34672	0.213732	0.596839	0.391978	-0.936947
Ccpg1os	0.023088	0.337035	0.427786	-0.924742	-0.140969	0.227527	0.387237	-0.104472	0.477969	0.528549	-0.368758	-0.181872	-0.80222	-0.0947106	-0.951355	0.106967	-0.0901408	2.15173	-1.62509	0.222431	-0.321559	-0.227883	-0.0966905	-0.50399	-0.0622275	0.084436
Erich2	0.579128	-0.82557	-0.709957	-0.10833	-1.31076	1.73879	-1.13989	0.961464	-1.5519	-0.691466	1.63506	0.0434213	-1.5519	-1.5519	-0.774626	-1.5519	-0.468642	2.14804	1.01671	0.302178	-0.979059	0.253931	0.139916	-1.32359	-0.990023	-0.415236
Selenbp1	-0.917317	-0.763528	-0.725122	1.4193	-0.384169	-0.438042	-1.35002	-0.776696	-0.621435	-0.339957	-1.42227	0.381904	0.273696	0.811634	1.23674	0.30358	-0.0676617	2.1444	-0.228217	0.0477061	1.35607	1.37114	-0.464105	-0.639339	-0.678032	-1.03141
Pigp	-0.104588	-0.27112	-0.117307	0.180848	-0.485118	-0.0343489	-0.111218	-0.0909782	-0.299481	-0.0506032	0.148849	0.0949363	-0.26608	-0.247735	0.678619	0.726681	-0.334713	2.14154	0.444502	0.156997	0.391004	0.472238	-0.186807	0.172054	-0.106737	-0.275309
Dhrs11	-0.0335945	-0.309514	0.0368915	0.40746	-0.971242	0.904265	-0.872287	-1.72684	0.136285	0.0159879	1.1258	-0.00087717	-0.838919	-0.0130577	0.477508	0.348342	-2.10241	2.14102	2.78235	0.0394411	0.335651	-0.275438	-0.173549	-0.835451	0.146558	0.797224
Casp12	-0.952485	-0.846788	-0.675643	-1.06987	-0.774544	-1.06987	-1.06987	-1.06987	-1.06987	-0.835172	-0.575675	1.53092	-1.06987	0.286028	-0.530655	1.94688	-1.06987	2.13813	-1.06987	-0.24301	0.611798	2.66606	-0.769192	-0.28658	-0.32419	-0.522495
Gm16572	0.404322	0.142528	0.396895	-0.485586	-0.606126	0.148019	0.416669	-0.688333	-0.554216	-0.227879	0.249843	-0.507093	-0.807536	0.425518	0.13891	-0.290142	-1.7771	2.13707	-1.7771	0.165596	-0.472033	-0.867672	0.227244	-1.02618	-0.104385	0.087828
Rsph1	0.354724	1.06475	0.425058	-1.30487	0.384243	-0.419396	0.805074	-1.7803	-0.663288	-0.23742	-0.524849	-0.706118	-0.924104	-1.01522	-1.27194	-1.33929	-0.387647	2.13634	1.39578	0.0410438	-1.26784	-1.51219	-0.557451	-1.20422	-0.12288	-1.34057
Mid1	-0.457708	-0.179143	0.263164	1.47643	0.0442785	-1.15956	-1.69332	-1.14866	-1.10983	-0.744224	-1.87051	0.404625	-1.57518	0.546014	0.772446	1.53197	0.193629	2.13244	3.05771	0.030072	1.48545	-0.237916	-1.17125	0.878942	-1.13876	-1.24961
Dbi	-0.65088	-0.647105	-0.286051	0.822381	-0.551195	-0.9105	-0.586777	-0.717015	-0.409914	-0.660334	-0.4845	-0.164977	0.624013	0.497859	0.807396	-0.124722	0.961412	2.13202	0.933123	0.241586	0.578746	0.089724	-0.376733	1.18686	-0.141727	-0.146912
Fmo5	-1.03573	-1.04957	-0.650209	0.642591	-0.688717	-1.33407	-0.673604	-0.889814	-1.00115	-1.08715	-1.0047	0.7433	0.130585	1.24633	1.09069	-0.721618	-0.491267	2.12501	1.00575	0.182614	1.44475	1.75782	-1.05801	-0.965025	0.232537	-0.331687
2810417H13Rik	-0.0295965	0.366236	-0.699117	0.357882	-0.475189	-0.677154	0.16007	-0.199929	-0.141355	0.199033	-0.264467	-0.276152	-0.470316	0.0144828	-0.153595	-0.298896	0.401416	2.12136	1.52722	0.321058	-0.14272	-0.438995	0.034543	0.00577178	-0.183014	0.0339634
Intu	-0.0731456	0.544169	0.336045	0.29764	0.602916	-0.192945	-0.656841	-0.252194	-0.196262	0.0426363	-0.367583	-1.06025	-1.38496	-0.581316	-0.539427	-1.61286	-1.99048	2.12133	2.19909	0.181237	-0.273114	0.98036	-0.215947	-0.947213	-0.553691	-0.289163
Fsip1	0.319205	0.434478	-0.832647	-1.2015	0.0447488	-0.186893	-0.395722	0.543928	-0.0766289	0.167464	-1.2015	-1.2015	-1.03717	-1.2015	-0.30673	-1.2015	-1.2015	2.113	3.19378	0.457555	-1.2015	-0.815883	0.525841	-1.2015	-0.639438	0.27726
Spata6	-0.0956789	-0.502589	-0.825547	-0.345318	-0.875869	-0.0358123	-2.60967	-1.13347	-0.329361	1.00026	0.728448	1.03222	-0.498071	0.501437	-0.362056	0.877244	-2.45344	2.11035	2.40744	0.139628	0.264186	1.4965	-1.06731	-0.907533	-0.726586	0.266663
Ap1s2	0.131121	-0.153003	-1.47316	0.151914	-1.42506	0.75903	0.042893	1.33122	-0.697136	-0.31488	0.591241	-0.510385	-0.662475	0.978846	-0.804513	-1.15011	-1.11154	2.11004	1.91493	0.121468	-1.40182	-1.00492	0.372505	-0.758159	0.547585	0.868236
Sntb1	-0.0635888	-1.32507	-1.70571	1.40353	0.523452	-0.719189	-0.944093	0.210243	-1.93122	0.556582	-2.06337	1.72932	-2.52288	-0.200352	0.831621	0.833611	-2.18375	2.11002	3.91636	0.0204738	0.938747	0.554417	0.89868	-1.44453	-2.11809	-1.85879
Katnal2	0.52302	0.597982	0.737636	-0.0948675	0.0424792	-0.944728	0.683907	-0.519439	-1.00115	0.365274	-0.725856	-1.06769	-2.15513	-1.87363	-0.171248	-0.365103	-1.66878	2.10293	2.14437	0.0693085	-0.381724	-1.02509	-0.587139	-1.22262	-0.0435701	-1.1439
Cnn3	-1.10317	-0.816728	-0.0634824	1.06239	-1.4271	-1.43498	-0.209753	-0.187701	-1.25753	-0.451641	-0.670185	0.819597	0.233663	0.247794	1.04992	0.710465	0.592955	2.10054	1.98185	-0.0254085	1.40432	1.2351	-1.11578	0.90116	-2.10035	-0.833356
Gad1os	0.525514	-1.11014	-1.40243	-0.0931574	-1.42999	2.34197	-1.0657	0.689277	-1.46069	-1.2572	1.49287	0.233973	-2.01479	-2.30835	-1.79386	-1.0878	-0.186254	2.09562	2.56031	0.372276	-1.42188	0.0779124	0.642221	-0.560513	-1.35766	-2.10085
Rsph10b	-0.0106117	0.306876	0.0613203	-0.756031	0.876694	-0.600815	-0.762086	-0.21596	0.1822	0.430376	0.336436	-0.104731	-0.435406	-0.577384	-0.120002	-1.1682	-0.63938	2.08882	2.16719	0.0353468	-0.200011	-1.14141	0.254231	-1.21531	0.477168	0.393672
Caps2	0.0824369	-0.215194	-0.579484	0.401294	-0.579484	0.160418	-0.579484	-0.27036	-0.579484	-0.227729	0.174328	-0.579484	-0.579484	0.0457421	-0.579484	-0.579484	-0.579484	2.08163	3.17611	0.149714	0.357826	0.398977	0.567703	-0.579484	-0.579484	-0.344622
Kremen1	-0.694158	-0.242424	-0.305933	0.970504	0.157842	-0.87117	0.351747	-1.19891	-1.72592	-0.385254	-0.238693	0.429423	0.695271	0.750545	0.596165	0.96448	0.22383	2.08144	1.48996	0.0307403	0.666345	0.879211	-1.28583	-0.138879	-1.16777	-0.721945
Tcp11l2	0.0320946	-0.343475	0.206506	-0.0909698	-0.413186	-0.0403034	-0.105432	-0.357539	0.16052	0.0104439	-0.703605	0.289779	0.322907	0.726106	0.296034	-0.200036	0.861593	2.08134	0.465051	0.018965	-0.207529	0.416436	-0.222903	-0.448587	-0.748373	0.00911091
Shroom4	-0.948338	0.504064	-0.227712	1.7646	-1.10972	-1.33307	-0.343511	-1.89642	-1.96158	-0.745757	-2.18595	1.20596	-0.813664	-0.84004	0.963367	1.0889	0.723072	2.0813	1.57397	-0.216017	1.11113	0.629125	-0.553428	0.936154	-1.43632	-1.8686
Ccdc138	-0.125202	0.275851	0.473217	0.459201	0.00459953	-0.047289	0.0965674	0.11028	-0.125013	0.0834937	-0.0721096	-0.7286	-0.907313	-0.257843	0.0537365	-0.115395	0.325409	2.07828	1.50297	0.0968185	0.277844	-0.074605	0.389029	-0.321674	-0.793669	-0.453875
Zfp35	-0.149231	-0.0814643	0.0275469	-0.352057	0.16639	0.00167999	-0.180728	-0.172677	0.0582386	0.301696	0.410385	-0.565101	0.237563	-0.285247	-1.74216	0.436437	-0.190933	2.07121	1.80524	0.294343	0.262168	-0.49636	-0.000720885	-0.157118	-0.18313	-0.316377
Plcd4	-0.870026	-1.50048	-1.39156	2.44349	-1.55175	0.107905	-1.65966	-2.78603	-1.28454	-0.893072	-0.851967	-0.325191	-1.6354	-0.459917	2.13462	-1.57956	-2.46862	2.06762	1.14838	-0.454622	2.6219	-1.53244	-1.73913	-0.68821	-0.887059	-0.16979
Lect1	0.0896515	0.0789115	0.287018	-0.0351182	0.13946	0.205756	-0.813766	0.245727	-0.120405	-0.320013	0.644161	-0.165297	-0.63844	-1.16064	0.261378	-0.86095	-0.29814	2.06506	0.0593451	-0.082216	0.296764	0.247719	-0.121237	0.222617	-1.17028	-0.083128
5930430L01Rik	-0.232301	-0.437181	-0.31557	0.881753	-1.1318	-0.192428	0.247883	-0.624104	-0.364671	0.685085	-0.18987	-0.217604	-1.40585	-1.57776	0.443528	0.919204	-0.105267	2.06263	2.09543	-0.237274	1.18062	1.23846	-1.18298	-0.188235	0.218763	-0.552601
Six1	-0.294344	-0.466122	-0.706415	-0.706415	-0.0212788	-0.471651	-0.706415	-0.706415	-0.706415	-0.706415	-0.706415	-0.706415	-0.554947	-0.158896	-0.706415	4.2035	-0.706415	2.0566	-0.706415	-0.391242	-0.467423	1.02002	-0.302951	-0.447089	-0.127233	-0.533405
3110083C13Rik	0.259788	0.339277	-0.221547	-1.25891	0.0305036	0.750765	-0.382185	-0.486695	-0.502122	0.942415	-0.185963	-1.25176	0.0628011	-0.442911	-0.90738	-0.456317	-0.878579	2.05653	0.678786	0.190772	-1.27256	-0.692368	-0.544433	-0.929867	0.0849636	0.319068
Paqr5	-0.671114	-0.625535	-0.961571	-1.25577	-0.635545	-0.836059	-0.890161	-0.861998	-0.676477	-0.482209	-1.3994	4.15935	-0.921244	-1.09365	-1.38844	2.57383	0.404366	2.05642	3.2421	-0.599263	-1.16592	0.388996	-0.601895	-1.10767	-0.38438	-0.454715
Wwtr1	-1.59002	-0.961855	-2.05126	1.74408	-1.13728	-1.52454	-1.54091	-1.98828	-1.42532	-1.75402	-0.92562	1.68133	-2.65454	0.0822349	1.13648	2.1759	-2.05487	2.0558	2.26007	-0.433047	1.86486	2.32809	-2.00845	-0.7381	-1.93632	-2.12451
1700029J07Rik	-0.189047	0.140088	0.67396	-0.0387054	-0.562957	0.0717826	-0.340677	-0.264685	-0.588267	-0.569467	-1.54745	0.329962	-0.230906	-0.131383	0.599637	0.200124	-1.10076	2.04689	1.73369	0.148489	0.578615	0.501961	-0.278359	-0.0814298	-0.43204	-0.71275
Agbl3	-0.106161	-0.325233	-0.514433	0.728509	-0.639892	-0.309845	-0.100838	-0.584321	-0.702579	-0.603912	-0.241884	0.132933	0.298753	-0.20974	0.786343	0.557977	0.458027	2.04648	0.924095	-0.0877063	0.477143	0.736677	-0.455849	0.0741787	-0.301755	-0.703717
Asb14	0.224152	0.23051	0.719913	-0.661102	0.1343	-0.327947	-0.171256	0.148786	0.229175	1.08643	0.161293	-0.206721	-1.03104	-1.24822	-0.426948	-0.291872	-0.347186	2.0453	0.92205	0.00579575	-0.784332	-0.790565	-0.0653158	-0.373856	0.38199	-0.115173
Copz2	-1.09366	-0.845073	0.35533	1.29297	-0.946041	-1.25628	-0.989706	-0.333201	-1.24604	-0.663008	-1.41569	1.05842	-1.21691	0.308133	0.704354	1.54066	-1.67888	2.04514	-0.137491	-0.267725	1.0383	2.43702	-0.670013	-0.864408	-1.04536	-1.31341
C130021I20Rik	0.309856	-0.697838	-0.787096	-0.507188	-0.734538	-0.959117	-0.959117	-0.490777	2.43337	2.66182	-0.685078	-0.259651	-0.822184	-0.347842	-0.959117	-0.959117	-0.959117	2.04336	-0.959117	0.100753	-0.515987	-0.727228	-0.762297	-0.639097	-0.722545	-0.761423
Yap1	-1.7072	0.209732	-1.68983	1.96419	0.087965	-1.94895	0.45613	-1.7229	-2.17662	-1.88793	-1.4502	1.10797	-2.16628	-0.489818	0.441055	1.67882	-1.80799	2.04266	3.1087	-0.410456	1.44883	1.96114	-1.7835	-1.61118	-0.474775	-1.41035
Pgpep1l	0.354022	0.0545214	0.596365	-0.798545	0.0211	-0.487312	-0.627506	0.433474	-0.623371	0.504334	0.127606	-0.0884974	-1.06129	-1.20975	-1.20975	-1.20975	-0.282821	2.04114	2.61444	0.126726	-0.458765	0.69524	-0.201644	-1.20975	-1.00406	-0.183064
1700003E16Rik	0.406955	0.637079	0.53413	-0.851553	0.445148	0.305704	0.703269	-0.29681	0.0098715	0.121568	0.379673	-0.858656	-1.09399	-0.891037	-0.815449	-1.62101	-1.62101	2.03766	-1.62101	-0.0641176	-1.26743	-0.764316	-0.328352	-1.62101	-0.611566	-0.0408514
Cbr3	-0.787191	0.231156	-0.638964	2.0594	-0.484437	-1.16882	-0.118703	-1.61644	-1.26306	-0.345015	-1.358	-0.333178	-1.31116	-0.582589	0.748977	2.16181	1.06152	2.0344	-0.0723404	-0.25968	0.505058	-0.194953	-0.789584	1.68336	-0.481031	-0.46499
Rbm47	-1.4821	-1.41554	-1.48874	-2.3254	-2.10892	-2.12151	-1.84073	-1.92327	-1.50597	-1.20198	-1.55452	-1.19861	-2.16423	3.61739	-1.7327	2.64941	-1.07363	2.03222	5.49064	0.438434	-0.895626	2.0226	-1.68636	-1.04082	-1.21508	-1.15803
Prrg4	0.134838	-0.376508	0.829788	-0.449825	-0.423103	0.662288	-0.518309	-0.00407813	1.00209	0.347764	0.015903	0.0839584	-1.42889	0.121678	-0.207269	0.199553	-0.78878	2.03207	0.856618	0.470215	-1.00623	-1.21349	-0.203101	-0.258369	0.126355	1.06652
Vstm4	-1.37414	-1.1809	-1.41483	-0.00731026	-0.979178	-0.917449	-1.73998	-0.805835	-1.54861	-1.59375	-1.58067	1.07165	-1.48386	0.157945	0.138786	-1.15639	-0.935453	2.03026	-1.13318	-0.196482	1.2821	3.00398	-1.16912	-0.573291	-1.03929	-0.638046
Ccdc151	0.125467	0.717959	1.13105	-0.198531	-0.42588	-0.164308	0.504242	-0.792796	-0.151444	-0.269614	0.395493	-0.829462	-1.4006	-1.88014	-0.679641	-1.88014	-1.88014	2.02618	1.51524	-0.0205062	0.0916796	-1.07745	-0.129923	-1.35932	0.400024	-0.490899
Mecom	-1.40808	-1.21041	-0.659279	-1.75625	-0.842977	-2.01314	-0.65809	-1.2031	-1.57275	-1.32313	-2.38118	4.50597	-1.66228	-1.01573	0.246984	1.44725	-1.99843	2.02507	4.69405	-0.173616	0.347885	0.135735	-1.4211	-1.455	-1.31174	-0.606633
Nxn	-0.882714	-1.28046	-1.81787	1.46681	-1.87081	-1.63745	-1.83863	-0.97431	-1.40048	0.519906	-1.25666	0.895286	-2.93846	-0.578354	1.11172	2.71172	-0.162314	2.01832	2.56013	-0.159461	1.66584	1.979	-1.04478	-0.0855409	-1.87943	-1.57682
Sugct	-1.16878	-1.05357	-1.05518	1.75516	-1.23221	-0.968722	-0.808713	-1.06225	-0.649194	-0.754137	-1.06385	0.500508	-0.0255168	0.590042	1.21748	-0.117116	-0.503721	2.01614	1.26085	-0.109371	1.80851	1.56456	-1.0941	-0.153314	-1.50615	-0.894987
Ccdc78	-0.156826	0.127111	-0.078402	0.0789727	-0.412212	-0.322408	0.55303	0.236329	0.335821	0.0152658	-0.460098	-0.540092	-0.614175	0.0160876	0.275252	-0.846076	0.797974	2.01531	1.24918	-0.000504295	0.249353	-0.271905	0.360565	0.375139	-0.428383	0.132314
Zfp808	-0.405075	-0.984083	-0.449094	0.271578	-0.0245066	-0.236366	-0.759164	-0.854541	-1.22943	-1.10166	-0.540495	0.585363	-0.324267	0.912533	-0.467951	1.42335	-0.00248786	2.00575	1.6806	-0.294429	0.425217	1.69336	-0.593869	0.302716	0.550023	0.156741
Pir	-0.401303	-0.544739	-0.0619753	0.43888	0.00760712	-0.853778	-0.634551	-0.467021	-1.0237	0.119663	-1.09745	1.97962	-0.742886	-0.419089	-0.350033	1.35394	-1.9756	2.00028	1.96889	-0.0512952	-0.388996	1.98998	-0.419619	-1.13724	-0.945221	0.260191
Fzd4	-0.438111	-0.321866	-0.552956	1.43937	-0.0701018	-0.383928	-0.59362	-0.185379	-0.131013	-1.17015	-0.335192	2.09155	-0.803714	-0.427749	0.0106737	2.23411	-0.371899	-0.275994	2.55906	0.116279	0.794117	-0.216088	-0.0746576	-0.411621	-0.371693	-0.654726
Lrrc51	-0.253679	-0.251327	-0.171546	0.731276	-0.4347	-0.25007	-0.141264	-0.319686	-0.0779471	0.737428	-0.534467	0.446065	-0.255249	0.398007	0.410634	1.11287	-0.615639	1.99365	1.45182	0.135267	0.567281	0.582187	-0.39767	-0.622901	-0.523035	-0.0927781
H2-K1	-0.536406	-0.724013	-0.934901	0.709936	-0.348387	-0.500109	-0.560008	-0.232919	-0.130036	-0.497949	-0.913675	2.34658	-0.517063	1.7544	0.389947	1.42789	-0.500475	1.99354	-1.319	-0.102556	0.546567	1.01224	-0.532679	0.024061	-0.0254022	-0.542066
Ston1	-1.45498	-0.431584	-0.41186	-0.602278	-2.08295	-1.89608	-0.673081	-1.41975	-1.41852	-1.3395	-2.08778	0.900398	-1.68468	0.531717	-1.21114	3.05694	-0.206279	1.98835	1.65867	-0.404897	0.363778	2.782	-2.17645	0.556772	-1.02029	-0.717632
Clec3b	-0.507562	-0.641997	-0.705437	-0.686051	-0.152073	-0.430178	-0.844944	-0.280206	-0.109273	-0.704806	-1.27155	-0.751244	-0.425267	-0.217845	0.0536524	-1.87192	-1.04831	1.98054	-0.378048	0.177293	-0.301651	2.47981	-0.111827	-0.337717	-0.354631	0.0537864
Tchp	0.264136	0.0492471	-0.428753	-0.401329	-0.409166	0.367194	-0.297695	-0.364239	0.0867036	0.131806	0.33344	-0.549903	-0.54691	0.172059	-0.0786826	-0.486899	-0.258144	1.9789	-0.603503	0.0745105	-0.339682	-0.526671	-0.0540556	-0.125103	-0.0980225	0.692006
Vim	-0.478637	-0.90069	-0.536975	0.180745	-0.130568	-0.892879	-1.3022	0.11699	-0.960598	-0.663253	-0.946796	2.1288	-0.156893	0.175545	-0.0865665	1.31515	-0.699005	1.97734	-0.0753782	0.0627929	0.358244	1.62563	-0.500683	0.32878	-0.719317	-0.0769343
Wdr31	0.5022	0.632541	0.304014	-0.779339	0.264363	-1.5616	0.623975	-0.0627407	-0.0636666	0.228383	-0.320146	-0.636447	-2.09243	-1.24837	-1.38769	-2.25436	-2.25436	1.9763	0.3083	0.00450434	-0.660778	-0.832418	-0.0898826	-0.507196	0.143274	-0.6342
Ttc16	0.247746	0.272134	0.407783	-0.962897	-0.0146186	0.610077	0.785742	-0.370271	-0.141362	-0.250642	-0.31618	-0.305146	-0.756964	-1.01268	-1.00442	-1.02265	-1.6344	1.97625	-0.123481	0.350038	-0.119255	-0.686181	-0.103841	-0.501283	-0.408689	-0.132282
Efcab6	0.236979	1.17667	-1.86706	-2.25561	1.83138	-1.41849	-1.30727	-0.48112	-0.955654	-0.545285	-2.07081	-0.720746	-1.88771	-2.07404	-2.68565	-0.678996	-2.68565	1.97556	1.00032	0.213278	-1.97787	-2.31727	1.30263	-2.4308	-0.552713	-1.70352
Acsf2	-1.31283	-1.0059	-0.863709	2.02342	-0.928395	-1.10847	-0.728864	-1.24339	-1.21982	-1.12544	-1.27965	-0.321908	-0.801067	-0.10766	0.0725082	0.349062	-1.60805	1.96886	1.20512	-0.0848252	1.9593	1.89758	-0.683865	-1.1275	-0.921346	-0.554008
Pcsk4	0.192236	0.737822	0.750083	-1.00295	0.0784723	0.666527	-0.554528	-0.284302	0.131506	-0.926594	-0.908081	-0.428725	-1.44044	-0.987427	-1.74612	0.03375	-1.74612	1.96843	1.67214	0.0563682	-0.475705	-1.11511	0.103431	-1.45285	0.722951	-0.485869
Krt18	0.160585	-0.224935	-0.340987	-0.340987	0.0327192	-0.0480713	-0.340987	0.0854508	-0.340987	-0.0170944	-0.340987	0.361593	-0.190613	-0.340987	-0.340987	-0.340987	-0.340987	1.9665	3.87677	0.00377397	-0.340987	-0.0734513	-0.0380198	-0.340987	-0.340987	0.0313749
Hey2	-0.742334	-0.600583	-0.626226	1.37687	-1.01898	-0.498909	1.33158	-1.69737	2.34331	0.142678	0.157473	1.59094	-1.69737	-0.21727	1.14552	-1.26397	0.279854	1.95535	3.32728	-0.470836	1.17031	-0.529832	-1.35937	0.536103	-1.69737	-1.1138
Plch1	0.631866	-0.525006	-0.535868	0.501495	-0.981739	2.10738	-0.971075	-1.29597	-1.02147	-0.689892	1.2053	-0.388647	-2.82515	-1.94475	0.297668	-2.01034	-2.25925	1.95203	2.01355	0.258013	0.571619	-2.24874	-1.67287	-1.75772	-0.169746	0.100278
Gm13830	0.193915	0.446028	0.694257	-0.240362	-0.28694	-0.239871	0.0504822	0.309249	0.0932349	-0.00813144	-0.043581	0.121603	-1.05254	-0.946093	-0.603796	-0.506679	-0.478398	1.94857	1.3079	0.054239	-0.470321	-1.56755	0.180013	-0.245438	0.114111	-0.139849
Notch1	-1.60092	-1.25364	-1.49031	2.3948	-1.29866	-1.63475	-1.75347	-1.724	-1.30844	-1.49236	-1.38688	1.53606	-1.20949	0.784564	1.23817	-0.885936	1.07071	1.93709	0.175613	-0.224812	1.87433	-0.140284	-1.00412	2.0199	-1.2673	-1.1495
Dapl1	-0.635919	-0.599674	-0.277434	-0.45731	-0.881059	-0.881059	-0.307811	-0.196975	-0.635951	-0.198813	-0.881059	-0.39158	-0.601919	-0.881059	-0.881059	4.42955	-0.881059	1.93215	0.612818	-0.298229	-0.153917	1.18686	-0.398292	-0.599198	-0.639235	-0.748455
Col4a4	-0.0343128	-0.694891	-0.386704	-1.16276	-1.39072	0.186601	-0.0919763	-1.15996	-0.670445	-0.0119086	-0.00669444	0.602107	-0.913626	-0.192466	-0.330477	-0.378362	-1.57995	1.93195	4.28011	-0.0632187	-0.590466	0.79099	-0.827311	-1.11831	0.0915984	1.98472
Bank1	-0.876059	-0.964288	-1.34731	-1.36393	-1.08931	-1.29577	-1.13505	-1.28725	-0.90577	-0.894151	-1.13345	-1.69097	-1.17042	4.66399	-1.69097	0.0099571	-0.360366	1.93042	0.104955	1.12536	-1.17325	-0.710227	-1.16018	-1.43231	-1.69097	0.0285491
Naglu	-0.143935	-0.142265	-0.605044	0.117371	-0.763402	-0.195875	-0.543089	-0.0874864	-0.0305566	0.383919	0.537301	0.243906	0.079385	1.17154	0.782148	0.853278	-0.110392	1.92463	1.20859	0.046933	-0.216557	0.391177	-0.342354	-0.297861	-0.166412	0.0602457
Prelp	-0.929759	-0.912811	-0.571889	2.23528	-0.40014	-0.752297	-0.564455	-0.42404	-0.881954	-1.36255	-0.681938	0.36101	-0.62488	0.334445	0.573612	0.998942	-0.128982	1.92375	-2.15943	-0.153554	0.191643	2.15497	-0.0489666	-0.56082	-0.552886	-1.22051
Cysltr1	-0.568102	-0.600028	-0.728204	-0.945896	-0.71111	-0.945896	-0.945896	-0.532346	-0.945896	-0.719852	-0.945896	2.59772	-0.529777	3.37927	-0.353193	-0.249038	-0.0148567	1.92091	-0.945896	0.98975	-0.781939	-0.694765	-0.945896	-0.344925	-0.369604	0.241031
Mettl24	-0.387761	-0.268001	1.18147	-0.267636	0.0654989	0.0974292	0.0865028	-0.381582	-0.625207	-0.581387	-0.184347	-0.700972	-1.94552	-1.78388	0.351402	-0.299497	-0.482536	1.92048	1.93166	-0.17384	0.818539	1.45374	-0.922676	-0.847753	0.537834	0.686271
Lix1	-0.848456	-0.0447936	-0.0369468	2.32164	0.042517	-1.86319	0.0809554	-0.418762	-1.72358	2.71687	-1.45831	-0.302362	-2.44734	-0.885234	1.50103	-1.64148	-2.66721	1.92004	-1.2124	-0.111881	1.61405	-1.36526	-0.633776	-2.1202	-1.12284	-1.60952
Dock8	-1.63278	-1.36647	-2.05068	-1.23868	-2.45942	-2.18432	-0.902154	-2.23405	-1.47386	-0.78028	-1.3622	0.079353	-1.57265	4.69792	-1.51249	-0.170744	-0.75678	1.91798	-0.282557	1.42096	-1.27106	0.340474	-1.43569	-1.68255	-1.86322	0.591236
Slc39a12	-1.97035	-0.682199	-0.7583	2.51828	-1.87465	-1.81969	-1.85277	-2.32336	-1.49732	-0.75508	-2.39745	-0.0318146	-2.00932	-0.217234	2.19419	-1.11645	-2.69082	1.9176	1.91593	-0.344519	2.9267	-1.7772	-2.04494	-1.32793	-1.95539	-2.38172
Tor3a	-0.16621	0.422567	0.667953	0.229196	0.482301	-0.132118	0.451879	-0.374862	-0.129592	-0.567471	-0.602973	-0.14606	-1.60973	0.445426	0.229393	-0.147319	-0.876622	1.91625	1.31612	-0.00579114	0.322373	0.211382	-0.72484	-0.173786	-0.330291	0.396849
Plekhf2	-0.32156	-0.25065	-0.0116769	1.32273	-0.719864	-0.197391	-0.343497	-0.632314	-0.735038	-0.613454	-0.724916	0.391459	-1.42014	2.1888	1.12473	1.00746	-0.188193	1.91307	0.926923	-0.0476025	0.740027	-0.0103394	0.17837	-0.343968	-0.20277	-0.0549113
Wfs1	-0.0111267	0.209378	-0.490636	0.412768	0.0907893	-0.579432	0.134743	-1.07153	-0.0392597	-1.06625	-0.512996	0.393759	-0.359302	0.143287	0.717341	0.345487	0.0228836	1.90765	0.149625	0.21406	0.587058	0.141336	-0.418286	-0.247491	-0.706224	-0.555437
2024-03-10	0.327056	0.167963	0.224204	-0.982754	0.298898	0.27015	0.0992634	-0.732416	0.425	0.106712	0.659767	-1.41972	-0.622968	-0.459766	-1.69721	0.580693	0.553511	1.90666	-1.69721	0.131947	-1.69721	-1.01036	-0.463211	-0.566125	0.152283	0.84444
Tsc22d3	-1.47233	-1.31648	-1.0839	1.0579	-1.66133	-1.49872	-1.02041	-1.36028	-0.444056	-0.889863	-0.868813	0.945246	1.47282	0.983703	1.90747	1.90737	0.546413	1.9063	-1.03875	0.27087	1.5534	-0.753256	-1.43028	-1.76377	-0.879764	-0.473548
Itgb4	-1.1429	-0.896233	-1.49575	-1.50069	-0.659128	-0.904745	-1.19216	-0.982905	-0.356223	-1.0824	-0.868267	0.162293	2.05865	0.666524	1.17675	2.31544	1.58697	1.90545	-1.58567	0.151141	-0.520168	-0.300645	-0.875086	-0.723488	-0.482425	-1.02404
3222401L13Rik	-0.496562	-1.16321	-1.43069	0.430495	-2.03412	-0.33151	-1.53169	-0.928946	-0.75748	-0.585626	-0.422096	0.363397	0.639224	1.47859	0.580966	-0.0172277	0.83472	1.90239	0.31856	0.363736	0.498357	1.40886	-0.708631	0.228619	-0.191305	-0.12217
Sall3	-1.41016	-1.65526	-1.60216	2.33041	-2.26524	-2.0626	-1.7075	-2.53286	-1.79173	-1.42492	-1.87724	-0.567377	-1.61229	1.57314	1.60646	-0.325534	0.986319	1.89697	0.0443435	0.0264615	1.94664	-1.82972	-1.61276	1.279	1.91574	-0.88312
1700030J22Rik	0.223821	0.62769	0.0984265	-0.606226	0.27909	0.198772	0.337232	0.395922	-0.873904	0.144088	-0.336423	0.0909717	-1.28235	-0.0400198	-0.813869	-0.803349	-0.095774	1.89313	2.34849	-0.168074	-0.580137	-1.06635	-0.315377	-0.365179	-0.0980664	0.0421828
Gm17135	0.0031175	0.498551	0.147599	-1.10297	1.03846	-0.110763	-0.540746	-0.367641	0.384693	0.629265	0.37108	0.0978751	-0.776735	-0.551157	-0.614559	-1.31726	-0.666115	1.89201	2.19964	0.112663	-0.768586	-1.69647	0.100813	-1.66737	0.255704	0.687008
Stk39	0.00853047	0.0218809	-0.638375	-1.93803	0.0996031	0.316114	0.133911	-0.590743	0.306154	0.942404	0.605457	-0.222667	0.06698	-1.23025	-0.498177	1.73269	-0.344276	-0.106693	2.31036	0.0935815	-1.83098	-0.0234118	-0.549937	-0.674266	-0.367714	1.11646
Notch2	-1.71501	-1.08991	-1.49598	1.34565	-1.23528	-2.16569	0.699281	-0.648912	-2.14408	-1.77054	-1.95301	-0.430571	-1.43729	1.5732	0.322297	2.70035	-1.75371	1.88704	2.76228	-0.0438381	0.955926	2.55644	-0.391467	-1.54474	-1.73301	-1.56934
Gm26625	-0.482343	0.0106881	0.041398	0.44388	0.0987522	-0.0114573	0.416528	-0.180629	0.760082	0.151201	-0.119193	-0.0378665	0.06111	1.04515	0.453055	-0.641965	1.31833	1.88497	0.714623	0.0169626	0.0955373	-0.410405	-0.349331	0.353739	-0.939355	0.295875
Pard3b	-0.52321	-0.296929	-0.805227	1.42601	-2.21178	-2.12954	-0.68053	-1.13191	-1.67543	-1.1144	-2.10973	0.874252	-0.846814	0.938423	0.939538	0.566556	-1.18884	1.88414	1.55451	0.0912483	1.38447	1.45734	-0.242736	-0.48729	-0.263624	-1.4597
Rnf213	-0.645092	-0.898203	-0.130387	0.440345	-0.298745	-0.486782	-0.703432	-1.01189	-1.41508	-0.297352	-0.582102	1.20661	-0.1372	1.45058	0.387057	1.49855	-0.114604	1.88348	1.19844	0.14799	0.946859	1.37948	-1.23055	0.0642081	-0.373553	-0.0785703
Acacb	-0.727165	-0.98034	-1.27494	0.891477	-1.23743	-0.918753	-1.25895	-1.4805	-0.120031	-0.236817	-0.387649	2.27657	-1.28714	-0.0497252	1.2739	-0.0175964	-0.544415	1.88217	3.36905	-0.233268	1.85038	1.31707	-0.962983	-0.496188	-1.38797	-1.25903
Srebf1	-0.667213	-0.70964	-0.830533	1.33584	-1.20794	-0.246045	-1.309	-0.968268	0.313522	-0.719931	-0.963354	0.0323035	0.439607	0.57178	1.54968	-0.53528	0.473239	1.88194	0.912867	-0.11311	1.51465	0.113398	-0.590989	0.315275	-0.463994	-0.437793
Plekha2	-1.51256	-0.899086	-1.55686	-2.01015	-0.756842	-1.09551	1.15448	-2.08274	-1.11804	-1.14006	-1.67478	0.887388	-0.1834	1.98768	0.0817401	1.31064	0.909296	1.88072	0.71751	-0.049188	-0.365801	2.5039	-1.4363	1.01529	-0.543937	-0.430959
Gm11266	-2.33142	-0.0397242	0.63517	2.3174	-1.26267	-1.75585	0.0221001	-1.88603	-2.22588	-2.09054	-2.79901	-0.507883	-2.40388	-0.629805	1.73682	0.676082	0.278876	1.87305	-0.0414438	-0.259287	2.19301	0.365275	-1.40737	0.232176	-1.86909	0.787142
Csrp2	-0.0562492	-0.0696729	0.356327	-1.57943	-0.619273	-0.694842	0.5373	-0.880799	-0.423387	-0.25093	0.545097	1.38632	-1.29908	-0.0565631	-1.83019	1.75991	-1.3085	1.86937	2.67589	0.266752	-0.742819	1.63688	-1.18785	-0.333394	-1.25298	-0.871875
Trp63	-1.85164	-1.30722	-1.22677	-0.662899	-2.10782	-1.95726	-1.19798	-1.58009	-1.3168	-1.24104	-1.68179	0.0685038	-1.86523	-0.246944	2.52143	-0.911112	-2.27432	1.86441	-1.20966	-0.365558	3.3548	-1.60648	-1.79514	-1.59577	-1.62595	-1.66509
Hyal1	-0.0967739	-0.307992	0.367982	0.216965	-0.592893	-0.306889	-0.0909694	-0.157191	-0.00455009	0.0840726	0.474152	-0.129683	-0.398415	0.2858	-0.587556	0.895813	-0.80302	1.86086	0.548282	-0.0276925	-0.0741599	0.765999	0.247314	-0.626163	0.148247	0.350291
Lppos	-0.615538	-0.553571	-0.242173	1.85734	-1.07988	-0.231779	-0.839945	-1.31823	-1.05552	-0.225522	-0.638511	0.253744	-1.63164	0.133271	1.34813	0.30475	-1.04441	1.84318	-0.26899	-0.240336	1.89004	0.384613	-0.449468	0.305343	-0.232278	-0.782103
Crip2	-0.333605	0.374133	-0.0106236	0.955583	0.297798	-0.481254	-0.288828	-0.642619	-0.789309	0.0824254	-0.642446	1.99075	-0.0820128	-0.214953	0.182785	0.283393	-0.351966	1.83914	0.633857	-0.00301437	0.450171	-0.180498	-0.677893	-0.671745	-0.864775	-0.63786
Styxl1	-0.166936	-0.4894	-0.120487	-0.542805	-0.898276	0.478517	-1.24047	-0.650349	0.213275	0.155845	0.21748	-0.252634	0.251727	0.539088	0.60125	0.438222	0.137585	1.83585	1.46967	-0.0511505	0.491091	0.788185	-0.663932	-0.431785	-0.0299414	0.372944
Il7r	-0.594016	-0.175462	-0.398192	-0.029251	-0.641088	-0.512733	-0.24987	-0.390843	-0.0704298	-0.503952	-0.85757	-0.343316	-0.451448	3.55786	-0.85757	-0.450863	0.300834	1.8336	0.731325	0.769646	-0.581436	-0.20064	-0.85757	-0.297135	-0.294189	-0.0102104
Ctsh	-1.01853	-0.935757	-1.51033	-0.850402	-1.50247	-1.1456	-0.726571	-1.55286	-0.531613	-0.574122	-0.813263	1.49959	-0.514839	3.3035	0.0946673	1.0647	-1.66988	1.83188	-0.358848	0.866101	-0.713496	2.00643	-0.740548	-0.823045	-0.814451	-0.883889
Mob3b	-1.72161	-1.56937	-1.42085	-1.7583	-2.1154	-1.82642	-0.432875	1.04582	-1.34036	1.64594	-1.91559	0.332491	1.9476	0.344287	1.10813	2.2938	1.03378	1.82981	0.13623	0.0307051	-1.62486	1.08714	-0.464685	-2.34953	-1.39171	-0.103422
Drc1	0.351967	1.2787	1.07129	-1.61865	0.44018	-0.981999	1.02366	-0.592692	-1.12995	-1.14561	-0.434044	-0.969398	-2.26242	-3.57431	-1.02454	-1.66404	-1.92163	1.82792	1.90233	0.0259827	-1.81415	-2.85434	-0.11021	-1.92964	-0.680855	-1.04761
Cfap69	0.571136	0.465388	0.254373	-1.06825	0.212399	-0.165529	-0.574651	0.0353087	0.562298	-0.488176	0.506758	-0.844911	-2.68125	-3.22635	-1.46105	-1.51945	-2.07291	1.82691	2.09468	0.367994	-1.64168	-1.69472	0.386637	-1.98486	0.0262629	0.151669
Cep131	0.140402	0.189229	0.463785	-0.295662	-0.344211	0.424016	0.0558998	-0.221993	0.855805	-0.0931747	0.887912	-0.371818	-0.767478	-0.882403	0.00341493	-1.42533	-0.192271	1.82302	-1.11974	0.388879	-1.13547	-0.626637	-0.147635	-1.08348	0.220472	0.44968
Thbs3	-0.0822396	0.970695	0.831637	1.2788	-0.138487	-1.71057	1.74983	-0.66116	-1.55725	-1.27317	-1.2777	-0.807527	-1.32958	-1.21732	0.643199	-1.32824	-0.713134	1.82216	1.66902	-0.185543	0.347991	-1.31027	-0.375641	-1.88879	-1.07124	-1.66251
Col6a3	-0.256151	-0.391578	-1.08618	-1.5862	-0.802053	-0.253188	-0.271665	-0.637902	-1.17513	-1.5862	-0.25796	0.184346	-0.316413	0.904471	-0.2939	2.91238	-0.414906	1.82204	-1.5862	-0.116182	-0.969934	1.22511	-1.07196	-0.394104	0.687788	1.4796
Ccdc39	0.183687	0.587811	0.728097	-0.653792	0.46334	0.172018	0.0958354	0.0120133	0.500275	-0.361681	0.084828	-0.712414	-1.44053	-2.07084	-0.596066	-1.07852	-0.999498	1.82202	2.07772	0.222777	-0.529982	-1.12952	0.0433996	-0.915553	-0.161192	-0.247695
Eva1a	-1.81757	-1.81477	-1.20564	2.39709	-2.22451	-1.97813	-1.18401	-1.87861	-2.08131	-1.1664	-1.90676	0.308991	-1.3488	1.22691	2.11435	-0.307251	-2.73195	1.81987	0.766217	0.0850489	2.5267	1.04511	-1.57431	-1.04069	-1.8062	-0.973402
Tes	-0.460777	-0.415977	-1.86595	0.258968	-0.410654	-1.24867	-1.66787	-2.32239	-0.59404	0.0833497	-0.718714	0.643806	-0.83513	0.402615	-0.342909	1.01308	2.77402	1.81937	2.23244	-0.192672	-0.989811	-0.859871	-1.87206	2.85771	-1.30179	-0.503637
Itga1	-1.3407	-0.883758	-1.24598	-0.00944756	-0.465777	-1.52882	-1.04021	-0.78548	-1.39812	-0.864836	-1.34305	2.96874	-1.8211	0.389822	0.124585	0.0965438	-1.77795	1.81805	0.52751	-0.328161	-0.470134	2.97675	-1.77337	-0.953925	-0.816642	-0.725536
4930426I24Rik	-0.6437	0.311139	0.519186	0.306112	-0.304424	-0.255777	0.643534	-1.04835	-0.790167	-0.197273	-1.3797	-0.480483	0.407178	0.0212975	1.24249	-1.17361	0.263102	1.81639	0.615223	-0.165343	1.08336	0.0357542	-0.453461	-0.396858	-0.726648	-0.283969
6820408C15Rik	-0.00200728	0.718646	0.617956	-0.803078	0.190495	0.0747381	-0.257353	-0.452178	0.678549	-0.161275	0.258074	-0.390389	-1.2418	-1.1087	-0.612676	-1.32262	-2.1379	1.81401	2.017	-0.0327164	-0.389067	-0.434696	-0.156408	-0.313254	0.725908	-0.931129
Thrsp	-0.684915	-0.128361	0.85063	1.93648	0.249434	-0.656536	-0.12236	-0.741656	-1.28046	-1.68591	-0.546273	-0.0670297	-0.760653	0.382667	0.558801	-0.906874	-1.21435	1.81276	-1.09609	-0.0894025	1.20101	-0.764515	-0.403685	-0.193946	-0.127221	0.985875
Slfn8	-0.49416	-0.396162	-0.524597	-0.131639	-0.524597	-0.166516	-0.524597	-0.524597	-0.244848	-0.524597	-0.524597	-0.524597	-0.524597	3.29622	-0.524597	1.43114	-0.524597	1.81259	0.868439	0.440433	0.117452	0.496961	-0.383903	-0.524597	-0.524597	-0.136692
Orai1	-0.72503	-0.143739	0.0722099	0.0313434	-0.951919	-0.674299	-0.410174	-0.421155	-0.746374	0.0465266	-0.438485	1.01911	-0.174706	1.68653	-0.68037	0.208926	0.812512	1.81101	1.2884	0.132169	-0.112855	0.688225	-0.379892	1.74917	-1.08433	-0.665314
Ccdc189	-0.0628737	0.603315	0.966162	0.518635	-0.177202	-0.205272	0.240919	-0.668221	0.115468	-0.780637	0.278044	0.0912631	-1.30841	-1.57796	-0.174125	-0.619038	-1.39424	1.80832	0.829904	0.044849	0.325313	0.0159526	-0.244172	-0.996856	-0.260297	-0.372769
Ulk4	0.273182	1.03635	1.10179	-1.70251	0.848532	-0.394104	1.00679	-0.927003	-0.685427	-0.0889847	-1.08392	-0.826122	-2.35289	-1.31552	-0.645526	-1.2317	-0.744336	1.80822	0.859829	0.150814	-1.39875	-1.32559	-0.502657	-1.94009	-0.196612	-0.393714
Acot11	-1.34108	-1.39243	-1.27642	2.42288	-1.67603	-1.48221	-1.73887	-1.78642	-0.867899	-0.990676	-1.30218	0.230328	-1.05906	-0.171426	2.35596	0.0566701	-1.61966	1.80643	1.92392	-0.306386	2.53783	0.226373	-1.14157	-1.25386	-0.889994	-1.68498
Gm15635	-0.461918	-0.401274	-0.461918	-0.461918	-0.461918	-0.190075	-0.461918	-0.461918	-0.461918	-0.0151488	-0.461918	0.722425	-0.300291	3.18081	0.115604	0.383405	-0.461918	1.79733	-0.461918	0.471282	-0.266855	-0.0510717	-0.132705	-0.175102	-0.461918	0.411825
Rbpms	-1.47287	-1.09119	-1.26536	-1.57322	-1.87693	-1.315	-1.54101	-1.97797	-1.20127	-0.791222	-2.14039	3.42471	-1.79574	1.25291	-0.964917	1.21504	-2.98267	1.79715	0.1926	-0.0321981	-0.95971	2.99456	-1.42519	-1.76145	-1.42222	-1.21335
Acad12	-0.275464	-0.0285356	-0.416809	0.200669	-0.148207	-0.0425025	-0.734774	-1.22356	-0.473095	0.179813	0.309097	0.237439	0.165336	0.538425	0.0680435	-0.339038	1.13288	1.79561	-1.07924	0.138963	0.6107	0.0553188	0.0750468	-0.382441	-0.0366465	0.0411781
Prom1	-0.897552	-0.8494	-0.969784	1.87809	-0.863641	-0.544132	-0.252423	-0.14925	-0.326924	-1.089	-0.865515	3.77014	-0.057967	-0.611179	0.309748	-0.342142	1.96613	1.79544	-1.86541	-0.122055	-0.441253	-0.470836	-0.749325	-0.538288	-0.559274	-0.182564
6330403K07Rik	0.465068	0.127245	0.440823	0.421264	-0.606579	-0.83969	0.0379995	0.0270769	-0.612812	0.327313	-0.541868	-0.170732	-0.663568	-0.374182	0.12761	-0.600755	-1.04061	1.79415	-1.89547	0.21072	-0.156768	-1.04333	-0.358645	-0.513327	0.20818	-1.05695
Pdpn	-0.775905	-0.741526	-0.701445	1.6685	-1.08776	-0.755403	-1.12775	-0.709231	-0.581236	-0.354373	-0.801501	-0.624316	-0.728614	0.505414	0.999897	1.58752	-0.651238	1.79332	2.542	-0.279078	1.16793	1.56444	-0.56175	0.679016	-0.966568	-0.749526
S100a1	-0.732843	-0.690386	-0.835517	1.31139	-1.29464	-1.03136	-1.01348	-0.151977	-0.87062	-1.27547	-0.511916	0.190172	0.165002	0.45614	1.04113	1.67596	0.574333	1.79211	0.342615	-0.0043489	1.05248	0.542164	-0.360066	1.40306	-1.36458	-0.613675
Ctso	-0.970101	-0.702261	-0.269592	1.37567	-0.639864	-1.28887	-0.520097	-0.448827	-1.12408	-0.998136	-1.27752	0.250408	0.621579	1.15057	1.25341	0.471989	0.243439	1.79207	0.622132	-0.0743838	1.45674	0.359908	-0.734387	0.39224	-0.515282	-0.527941
Fam107a	-1.53531	-0.662943	0.982741	2.83459	-1.35697	-2.3886	-1.62326	-1.66671	-1.27106	-1.34013	-1.38668	0.840707	-0.660907	-0.481405	1.63999	1.13326	-1.89514	1.79186	2.22911	-0.343757	2.02615	-0.385929	-1.31092	-0.831446	-1.51811	-1.33614
Tcea3	-0.847962	-0.617096	-0.748064	-1.00003	-0.780389	-0.765268	-0.297212	-0.678303	-0.0419412	-1.00003	0.195889	0.678432	-1.00003	-0.554172	-0.296078	3.15836	-1.00003	1.78917	2.26053	-0.1198	-0.269307	2.36637	-0.310148	-1.00003	-0.531797	-0.234224
Cetn4	0.500287	0.494559	0.565187	-1.07566	0.523477	0.276658	0.11875	-0.302787	-0.131922	0.310084	-0.379897	0.0690086	-1.26134	-0.583456	-2.21773	-1.64535	-0.600506	1.78815	0.41328	0.109711	-1.01067	-0.870902	-0.528734	-1.02027	-0.287421	-0.339
Adck4	0.307108	0.620922	0.420742	0.129682	-0.238001	-0.298523	0.798118	-0.710312	-0.675045	-0.414458	-0.741353	-0.374165	-1.12761	-0.585883	-0.324711	-0.441	-0.298396	1.78676	1.42054	0.0713791	-0.412263	-0.503628	-0.34544	-0.81654	-0.243855	-0.310058
Spsb2	-0.301513	-0.645899	-1.04272	0.660344	-0.980077	-0.96115	-0.567541	-0.505533	-1.06279	0.118944	-0.848914	0.191114	-0.625518	0.410689	0.328926	2.1295	-0.268013	1.78624	0.492315	0.0245759	0.422102	1.83183	-0.321475	-0.553845	0.0476032	-0.566122
Vrk2	-1.40886	-0.1173	-2.13651	0.0551447	0.682619	-1.18259	-0.395973	-1.41	-1.89044	-0.782538	-2.18033	0.688655	0.152263	3.01431	0.0648578	0.816133	-0.540578	1.78527	1.90762	0.667217	0.735876	0.982322	-1.26243	-0.0093545	-1.57204	-0.501935
Hist1h4i	-0.662503	-0.372236	-0.593107	0.799961	-1.05308	-0.776446	0.435346	-0.596091	-0.105771	-0.0674234	-0.782093	-0.503626	-0.351133	-0.548924	1.3674	1.00938	0.0248137	1.78267	3.16093	-0.0733599	1.21853	1.35453	-0.762499	-0.711009	-0.509202	-0.544819
Ttc23	-1.22703	-0.402157	0.196731	1.50249	-0.768642	-1.29483	-1.04794	-0.868366	-1.02598	-1.34371	-1.51404	1.09533	0.128359	0.0976755	0.765686	1.38489	-1.93802	1.77928	1.49674	-0.32098	1.53712	1.51149	-0.179478	-0.71842	-1.4409	-1.51263
Dcdc2a	-0.955617	-0.932059	-0.771911	-1.41659	-1.36046	-1.79949	-1.78201	-1.30596	-1.35011	-1.10545	-1.59246	-0.16495	-2.57522	0.525201	-1.53749	-1.08472	-1.1732	1.77859	1.41258	-0.062612	-0.70332	3.39948	-1.27765	-1.26399	-0.160993	-1.6323
Tlr3	-1.41656	-1.18734	-1.21242	2.11171	-1.61678	-1.00444	-1.84988	-1.39871	-1.44705	-0.83215	-1.39701	1.3694	-0.79827	1.9665	1.36054	0.777068	-1.08923	1.77817	-0.322823	0.0764155	2.23121	0.410914	-1.33768	-0.386934	-1.15346	-0.874437
Gm26911	-1.14202	0.290415	-1.84153	-0.906699	2.0865	-0.311517	-1.35015	1.9645	-1.21518	-0.547424	-1.83727	0.0132088	-1.89689	0.134702	-1.07691	1.23542	-2.48882	1.7752	1.09441	-0.162954	-0.592281	2.1583	0.046169	-1.297	-2.07228	-1.7406
Ntn4	0.265931	-1.99424	-2.19032	0.830008	-1.1775	0.531062	-2.63909	-1.34885	0.933661	0.954451	0.290006	0.875952	-2.0476	-2.40169	0.882648	0.250327	0.281284	1.77459	1.70589	0.165782	0.76578	-0.851385	0.0637922	1.03461	0.0981211	-0.00347759
Tsix	-0.0388289	0.193693	-0.0638461	-0.296515	-0.296515	-0.296515	0.236455	-0.296515	-0.296515	-0.296515	-0.296515	-0.296515	-0.296515	0.268359	0.500592	-0.296515	-0.296515	1.774	3.36838	0.0126158	-0.0911567	-0.296515	-0.111097	0.197767	-0.296515	0.115353
Prdx6	-0.608557	-0.568476	-0.189041	2.03795	-0.607402	-0.599972	-0.286013	-0.569238	0.112549	-0.152739	-0.374156	-0.310977	-0.981061	-0.285901	1.57863	-0.800327	-0.582986	1.77397	-0.0343485	-0.160948	1.9082	-0.492244	-0.773112	0.0378621	-0.987346	-0.608877
Gm20631	-0.238043	-0.767651	-1.06886	-1.30643	-0.655915	2.67359	-0.972127	-0.650893	-1.05301	-0.164664	-1.01615	2.66955	-1.03786	-0.890445	-1.30643	1.97417	-1.30643	1.77357	-1.30643	0.146344	-1.30643	0.304166	-0.272791	-0.796602	0.432927	-0.0102873
Nek10	0.438936	1.66107	0.22918	-2.1127	0.387529	-1.54182	1.77432	-2.44603	-3.22238	-1.18175	-1.81478	-1.03264	-2.61864	-3.22238	-3.22238	-1.18651	-1.59157	1.7686	0.573884	-0.117214	-2.41938	-2.16872	-2.06354	-2.38166	-1.28627	-2.19741
Mt2	-0.923457	-0.552939	-0.195665	1.46677	-0.583641	-0.29859	-0.651441	-0.44821	-1.03569	-0.211942	-1.14538	0.280228	-0.47293	-0.748893	1.69082	0.834532	-1.0035	1.76758	1.0212	-0.135883	2.07514	-0.215011	-0.337093	-0.13676	-0.82578	-0.55258
Gpr156	0.158568	-0.854553	-0.655247	0.762467	-1.27419	1.69079	-1.08766	0.0812901	-0.013845	-0.609874	0.317835	-0.256217	-1.69452	-1.81793	-0.00296234	2.65013	-0.797821	1.76304	0.239532	0.237884	0.259572	-0.6324	0.103661	0.429055	-1.17481	-0.155615
Slc25a18	-1.43545	-0.739522	-0.880278	2.56761	-0.779294	-1.94955	-0.00748607	-1.12558	-0.717435	-0.714252	-1.08932	0.204568	-1.24142	-0.63118	2.09466	-0.738128	-0.18347	1.76258	-2.8042	-0.557275	2.52607	-1.43155	-1.36616	-0.593287	-0.728742	-1.02515
Cyp4v3	-0.698252	-0.233257	-0.925201	1.11517	-0.721761	-0.68907	-0.364344	0.00323001	-0.77067	1.71804	-0.820231	0.614991	-1.2981	1.45742	0.279518	2.41747	-1.58432	1.76059	-1.58432	0.0294514	0.766351	1.29076	-0.409158	-1.33928	-0.923641	-0.855838
Slc8b1	-1.0306	-1.04661	-1.19893	2.16048	-1.30076	-0.704606	-0.730092	-1.1542	-1.50824	-1.07422	-1.44413	0.116575	0.0824439	2.07077	1.17599	0.938363	0.682622	1.76057	0.496434	0.0195674	1.612	0.92987	-0.957338	-1.03283	-2.03055	-0.572856
Cfap54	0.2375	1.05048	1.09605	-1.36615	0.716737	-0.350108	0.85179	-0.193972	-0.38449	-0.743383	0.328417	-0.794816	-2.83565	-2.58892	-2.015	-1.4532	-2.18815	1.75958	1.02718	0.17229	-1.95262	-2.58209	0.0734065	-1.58144	0.55309	-1.53493
Tcf7l2	-1.06863	-2.14239	-2.49933	2.00363	-2.3453	-2.44202	-2.35414	-2.7832	-2.07814	-2.05607	-3.19289	0.563267	-1.25851	1.34747	1.66313	2.47108	1.98347	1.759	1.40708	0.103104	1.81953	1.46563	-2.48247	0.962729	-2.38882	-1.95306
Dkk3	-0.203378	0.252694	0.544914	1.3791	1.81242	-1.96434	-1.43846	-0.810659	-1.30431	0.500303	-1.93025	-0.410984	-1.53774	-0.888521	-0.242504	0.400739	-1.02047	1.75638	0.124624	-0.209855	-0.65121	1.63532	-0.95031	-0.949752	-0.552187	-1.34934
Glipr2	-0.743907	-0.662546	-0.78212	1.0326	0.356697	0.32699	-0.69595	-1.37361	-0.817408	-1.37361	-1.37361	0.233411	-1.15492	-0.194327	1.11445	-0.24506	-1.37361	1.75605	0.932379	-0.297871	0.748403	2.44995	-0.716986	-0.711876	-0.2458	-1.11003
Emp2	-1.16979	-0.793914	-1.36332	1.95741	-1.3453	-1.00409	-0.227653	-0.410882	-0.742233	-1.32678	-1.4413	2.17231	-1.15928	0.252745	1.63927	2.73936	-1.0476	1.75338	2.94259	-0.530554	1.83253	-0.199184	-0.691971	-0.287254	-1.12973	-1.36829
2810459M11Rik	-0.129656	-0.267051	-0.316915	1.95474	0.412157	-0.196772	-0.297286	-1.19968	-0.770946	0.195076	-0.651314	0.369933	-1.48552	-0.36037	0.260825	-0.497898	-0.502774	1.75147	-1.75978	-0.276006	1.06532	-1.52163	-0.932664	1.1038	0.0151156	-0.147975
2010015M23Rik	0.167721	-0.100518	0.288644	-0.224297	-0.419549	0.633776	-0.39114	0.0123651	0.0765039	0.442048	-0.758145	-0.0138571	-0.527158	0.173109	0.754306	-1.75654	0.964953	1.7502	1.18067	-0.116963	-0.212391	-0.364168	0.144074	-0.78796	0.570594	-0.0584479
Ephx1	-0.632492	-0.37003	-0.558298	0.568058	-0.698376	-1.99317	-0.238358	-1.14567	-0.569888	-0.825871	-0.555359	1.25419	-0.314916	-0.189697	0.726726	2.60951	-0.575732	1.74731	2.25392	0.0123409	0.789034	1.55688	-1.04243	-0.433405	-0.726483	-0.469092
Spef1	0.00336292	0.275612	0.355436	-0.609412	0.0238745	0.161655	0.335003	-0.368253	0.342445	-0.0609123	-1.04862	-0.308486	-1.0798	-0.14741	-1.36385	-0.104569	0.130895	1.74684	2.1519	-0.117237	-0.497242	0.690245	-0.27497	0.423329	-0.20836	0.0988129
Rcn3	-0.734013	-0.717452	0.481424	-0.357427	-0.68452	-1.29473	0.0797271	-0.662996	-0.432852	-0.961007	-1.29473	0.568982	-0.4263	0.044428	-1.29473	1.91017	0.965101	1.74463	-1.29473	0.0369218	-0.507994	2.34937	-0.563968	0.153617	-0.0276826	-0.51616
Ccdc173	0.0887684	0.131906	0.250663	-0.567395	0.377586	-0.0583645	-0.683029	0.0250668	0.151611	0.472164	0.270671	-0.507135	-1.06511	-1.32156	0.491467	-0.132224	-0.776271	1.7442	2.09711	0.0370121	-0.0373431	-0.481642	0.374752	-0.441733	0.288378	0.156515
Chil5	0.375963	1.2095	0.886933	-1.45365	0.104647	-1.0537	1.43331	-1.43252	-1.52227	-1.44348	-1.89144	0.252099	-1.61396	-1.24784	-1.25785	-1.44391	-0.985969	1.74415	3.31839	0.0162422	-1.71044	-1.59889	-1.18115	-1.89144	-1.22426	-1.33517
BC067074	0.248025	-0.657429	-0.442093	-0.424668	-0.846922	-0.694771	-0.859394	-0.291227	0.388709	-1.18052	-1.18052	-0.587272	-0.899556	0.0108491	0.215138	0.493646	-1.18052	1.73678	3.04557	-0.135591	0.193489	1.50213	-0.767404	0.529698	-0.0963333	-0.653336
Lama3	0.300422	-0.952355	0.704511	-1.35897	-1.34203	2.45009	-1.63146	0.231114	-0.67333	2.06152	1.27555	1.26376	-1.75846	-0.165093	-1.93371	-1.54904	-2.73082	1.73113	-1.33778	0.167676	-2.10829	-1.78537	-0.270937	-2.28197	0.574906	-0.351737
Naalad2	-0.315592	-0.244224	-0.274587	-0.987028	-0.102329	-0.3129	0.247028	-0.308936	-0.401459	-0.533565	-0.371956	1.14774	-0.193664	1.64659	-0.0854017	1.91287	0.189849	1.72465	-0.396112	0.221791	-0.991853	0.84146	-0.0871747	-0.337387	0.17039	0.239662
Parp14	-0.384072	-1.1496	-0.952688	-1.36536	-1.30599	0.376519	-1.57704	-0.807278	-0.0300617	-0.997947	0.437307	1.50122	-1.74555	2.4435	-0.855241	1.72678	-0.396571	1.72275	-0.566705	0.328064	-0.377813	2.14751	-0.821584	-1.49184	-0.972067	0.473991
Oasl2	-0.631819	-0.651866	-0.522622	-1.14792	-0.660206	-0.821262	-1.14792	0.0751166	-0.548427	-1.14792	-0.764896	1.89128	-0.779349	1.2008	-0.468758	2.46292	-1.14792	1.71965	-1.14792	-0.209459	0.101996	2.28998	-0.622391	-0.593084	-0.918211	-0.572697
Clic1	-0.900316	-0.769184	-1.42053	0.478106	-1.01839	-1.07041	-1.05619	-1.04251	-1.02692	-0.701257	-1.53332	1.64807	-0.629974	2.94129	-1.37714	2.70032	-1.21865	1.71576	1.16386	0.390318	-0.0391774	1.55975	-1.2162	-0.175123	-0.614966	-0.0926585
Wdr90	0.11394	0.259346	0.230089	-1.40488	1.23667	-0.209842	-0.200855	-0.233507	-0.403681	0.566549	-0.190061	0.263556	-0.82452	-1.46689	-0.919077	-0.451591	-2.00465	1.71465	1.26279	0.0601819	-0.441609	-0.262665	-0.340366	-0.46538	0.430705	0.432984
Aldh2	-0.249478	-0.46683	-0.490643	0.996524	-0.22606	-0.470022	-0.256121	-1.54814	-0.790107	-0.554918	-0.807965	0.952285	-1.00295	0.285062	0.649052	1.26798	-1.11917	1.71015	1.79169	0.0899771	1.03935	1.14334	-0.644843	0.225077	-0.494195	-0.811682
Txnip	-1.06852	-0.909045	-1.40052	-0.259258	-1.51966	-0.884025	-1.2878	-1.85744	-0.828882	-0.739387	-0.904679	1.62923	-0.190135	2.34181	0.138688	1.77926	-0.353983	1.70957	0.806486	0.122287	0.873476	2.13932	-0.912764	-0.820617	-0.49572	-0.807399
Gm26973	0.641274	-1.15503	-1.21319	-1.41924	-1.41924	-1.41924	-1.41924	-1.41924	-0.621147	-0.937975	-1.41924	-1.07429	-1.2769	-1.41924	-1.41924	-1.41924	-1.41924	1.70897	-0.493274	0.314935	-0.462976	-0.751419	-0.173964	-1.41924	2.76139	-0.630694
1700010K24Rik	0.119558	0.394334	0.613838	-1.58591	-0.119289	0.403031	-0.0359088	-0.0270626	0.075197	0.188226	0.27309	-0.706647	-0.955316	-0.771769	-0.221625	0.518465	-2.14761	1.7073	1.34387	-0.148227	-0.446473	-0.399656	0.270459	-0.216315	-0.0686718	0.295786
Myl9	-0.0984891	-0.394349	-0.41929	0.310827	-0.360479	0.295441	-0.260639	-0.990084	-0.167603	0.247316	-0.443141	2.19284	-0.179553	0.461851	0.45273	0.155119	-0.302346	1.70123	-0.119612	-0.281723	-0.183284	0.704761	-0.165971	-0.159717	-0.0462572	-0.155454
4930415F15Rik	0.0264458	-0.0846054	0.16172	-0.187271	-0.467227	0.631288	-0.468671	-0.622537	0.194989	0.412833	0.878343	-0.459569	-1.05702	-0.275887	0.523065	-0.249939	0.723965	1.70111	1.99423	0.244881	0.0596983	0.492766	-0.165015	-0.331442	-1.17338	0.257374
Tram2	-0.494155	-0.8264	-0.513632	0.336844	-0.411623	-0.290509	-0.628184	-1.05062	-0.684644	-0.69788	-0.970619	0.93842	-0.484351	1.56968	-0.241831	1.09333	0.0392238	1.69718	1.3406	-0.302637	0.539484	1.92027	-0.733278	0.0514768	-0.95359	0.516958
Dyrk3	0.177606	1.06716	0.749474	-0.685469	0.436624	-1.15939	1.17427	0.520525	-1.48324	-0.374919	-2.18451	-0.866266	-1.6436	-0.804076	-0.988395	-0.784044	-0.671801	1.69226	0.633233	-0.0112165	-1.81903	-1.56457	0.0565145	-1.73811	-0.69267	0.488633
Col25a1	0.262732	0.616571	0.0639666	-3.03407	-1.54326	-1.45848	1.86792	1.02606	-2.97789	2.02148	-1.65249	-0.709449	-2.76441	-2.28914	-2.13181	2.55288	-2.64303	1.69148	-1.84984	0.251129	-2.81043	-2.8454	0.613432	-2.82346	-0.322392	-2.04338
1700066B19Rik	0.065251	-0.161949	-0.368231	0.396795	-0.720988	0.937058	-1.1197	-0.399476	0.235185	0.646804	0.115882	0.0209909	-0.656802	0.877364	-0.69098	0.361766	-0.105484	1.68748	-0.489556	0.442113	-0.12513	-0.524929	-0.305642	-1.18792	0.136271	0.715154
Cklf	-0.0061714	-0.552644	-0.996656	0.738365	-0.321434	-0.296729	-1.07877	0.190269	-0.459753	0.684192	-0.90248	-0.408751	-0.617082	1.48635	0.463561	1.06483	-0.705819	1.68734	0.0519176	0.117347	0.727987	-0.373462	-0.162351	0.752537	-0.753838	-0.0580086
Mxra8	-0.750392	-0.433894	-0.254401	0.0688276	-1.28254	-0.330083	-1.08051	-0.578577	-0.390017	-0.7571	-1.29935	0.353319	-1.01972	0.0306305	-0.0964522	2.87204	-0.44277	1.68413	-0.145994	-0.117573	-0.114891	2.37973	-0.485665	-0.275788	-0.160201	-1.08067
Hhatl	-0.699462	-0.960721	-1.03635	-0.193328	-0.0329128	-0.0962975	-0.187858	-0.866418	-0.355049	-1.03637	0.191329	0.487807	1.40372	-0.0802979	1.60523	-0.957022	1.00653	1.67575	0.447431	0.0953128	0.350049	0.461561	-0.229353	-0.729349	-0.186177	-0.267627
Ehbp1l1	-0.00610622	0.475676	-0.641344	-0.76075	0.503251	-0.382887	0.21606	0.151501	-0.483902	0.826493	-0.683252	1.25012	-0.853752	0.751144	0.371373	0.884951	-0.157063	1.67099	-0.43126	0.245828	-0.505204	-0.292652	-0.173067	-1.17104	-0.289064	-0.362178
Efhc2	0.324062	-0.239994	0.179568	-1.04447	-0.155904	0.315826	-0.0965885	-0.665214	-0.0786957	1.69253	0.273534	1.3684	-1.49293	-1.13058	-1.79312	0.856415	-1.79312	1.66977	2.78802	0.124284	-1.07318	-1.18289	-0.243517	-1.22257	0.626239	0.261666
Vrk3	-0.277894	-0.0109458	-0.0784565	0.24292	0.189113	-0.59417	0.0855864	-0.410621	0.215457	0.0145329	0.0744179	0.0513266	-0.0957214	-0.0216278	0.248681	0.529119	0.445039	1.66286	-0.902778	0.0150965	0.35979	0.756615	-0.0474203	-0.484688	-0.360934	-0.0773818
Bace2	-1.42286	0.922262	2.74717	-1.2011	-0.685657	-1.38574	-0.264555	-1.6413	-1.39995	-1.2669	-1.02374	-0.403281	0.256199	-1.1178	0.395176	1.31691	-0.867387	1.66213	-0.279813	0.053077	-0.508846	0.686878	-1.54522	-1.31635	-1.0037	-0.941332
Myof	-1.42127	-1.09952	0.597492	-2.69892	-1.71478	-1.38524	-1.86207	0.010701	-1.5251	0.986135	-1.51648	2.87314	-1.94746	0.625583	-0.887001	2.01411	-2.69892	1.66166	2.71157	-0.562282	-0.488131	2.42678	1.31235	-1.90027	-1.13046	-1.4982
Spty2d1	0.0462034	0.0364883	-0.435984	-1.24003	-0.431987	-0.080681	-0.203599	-0.218275	-0.602616	0.80942	-0.220127	0.0524682	-0.0601555	0.249095	0.207607	0.420097	-0.704671	1.66091	0.890849	0.00309356	-0.429883	0.56336	-0.390588	-0.509005	0.301285	0.514433
Erich3	0.745687	-0.0254584	-0.329772	-1.38388	-0.349642	0.750623	-0.223011	-0.684799	0.150282	0.194996	0.530486	-0.416158	-1.02601	-1.45558	-1.30537	-0.936667	-1.77675	1.66034	-0.52473	0.371663	-1.85141	-1.92895	-0.432729	-0.0681069	-0.828435	0.468856
Sqrdl	-0.575407	-0.990884	-0.709061	0.63589	-0.915206	-0.795815	-0.80243	-0.63259	-0.820055	-0.0701229	-0.56445	1.18616	-0.285696	2.41974	-0.0932997	0.904469	-1.33867	1.65895	0.824968	0.273304	0.597343	1.48706	-0.881326	0.136078	-0.810977	-0.112607
Lhx2	-0.813322	1.74815	1.34801	1.61693	1.05423	-1.27153	0.828818	-2.03253	-2.05239	-1.34305	-1.87391	-0.287138	-1.83178	-1.8278	-0.697079	-0.820589	-2.51045	1.65705	-2.51045	-0.15657	-1.64456	-1.29376	-1.93492	-1.57844	-1.62331	-1.26181
Sox6	-1.19246	-2.44681	-3.00198	2.01549	-2.78129	-3.08143	-1.87476	-2.58517	-2.51326	1.29236	-3.36398	0.0489198	-3.48865	-1.06441	1.50787	-2.20281	2.30506	1.65377	-0.228906	-0.215038	1.85551	-1.82543	1.26279	2.40938	-2.51538	-2.22772
Tmem53	0.219614	-0.930086	-0.158203	-0.22767	-1.11833	1.05724	-1.59841	-0.732481	1.12721	-0.115007	1.00953	0.282315	-0.956088	-0.688137	-0.0834464	0.761337	-1.21802	1.65185	1.21179	0.0873695	0.03836	1.02217	0.18183	-0.681935	-0.391093	-0.699738
Epb41l4a	0.262497	-0.697144	-0.00205248	-1.7583	-1.22848	-0.000849808	0.430159	1.49492	-1.83043	1.77342	1.89149	0.0154714	-0.438456	-1.36859	-0.204281	-1.54264	-0.37545	1.65041	0.683927	0.176712	-1.6971	-2.42089	0.846757	-0.111832	-1.03429	-0.339403
Slc22a4	0.0197537	-0.14437	0.241366	0.00260383	-0.400791	0.00787388	-0.905874	-1.1583	-0.231968	-0.171151	0.23248	-0.46449	-2.42472	-0.431913	0.803722	-1.08641	-1.12026	1.64728	-1.82965	0.071273	1.17874	1.43235	-0.58078	-1.88109	-0.24395	-0.0607723
D8Ertd82e	-0.744716	0.924096	-0.0556309	-1.71046	0.308106	-1.48062	-1.22516	-0.291112	-1.64165	-0.332012	-1.99342	-0.0968839	0.794369	0.938539	0.954303	0.0086847	1.10874	1.64202	-1.74922	0.12454	-0.139355	-0.575244	-0.916849	0.747836	-1.34706	-0.516165
Scube3	0.210982	0.63201	0.372587	-0.923661	0.245266	0.685022	1.03816	-0.356973	0.172416	0.221488	0.03928	-0.281896	-1.47733	-1.84314	-1.84314	-0.181513	-1.26122	1.64046	1.10981	-0.205402	-1.84314	-0.618119	0.360943	-1.18585	0.317073	-0.129468
Cep126	0.453207	0.217022	0.403069	-1.55063	0.319672	0.925597	-0.430159	-0.112434	0.795316	0.6219	0.851538	-0.698985	-1.99459	-3.32141	-1.37892	-1.56039	-1.11715	1.63729	0.154582	0.146403	-1.62727	-1.37923	0.0471741	-1.83874	0.401722	0.536101
Gm1110	-0.0714317	-0.12202	-0.12202	-0.12202	-0.12202	-0.12202	-0.12202	-0.12202	-0.12202	-0.12202	-0.12202	-0.12202	-0.12202	-0.12202	0.799441	-0.12202	-0.12202	1.63722	4.13298	-0.12202	-0.12202	-0.12202	-0.12202	-0.12202	-0.12202	-0.12202
Slc38a1	0.337893	-0.38842	-0.346334	-0.931539	-0.106496	0.755774	-0.373012	-0.0938873	0.668609	0.570808	0.814189	-0.437291	-1.91626	-0.448675	-0.718265	0.882947	-0.596495	1.63684	0.119567	0.195278	-0.0216173	-1.51427	0.587013	-0.650741	0.267203	0.390819
Tmem17	0.185067	0.177301	0.211252	-0.793915	-0.15156	-0.250119	0.0490337	-0.191868	-0.34545	0.688098	-0.43572	-0.642375	-0.129759	-0.641969	-0.783994	0.287072	0.44401	1.63679	1.03883	-0.0441887	-0.31504	-0.432942	0.124216	-0.0209406	0.263868	-0.609842
Slco1c1	-1.49327	-1.4019	-1.63379	3.21404	-1.00029	-1.38843	-0.632925	-1.35296	-1.49151	-1.20475	-1.28438	2.74286	-1.10519	-0.345605	1.58844	-0.912527	-0.327488	1.63639	2.79989	-0.11905	1.63096	-0.832868	-1.34399	-0.900297	-1.05605	-1.83606
Cmya5	-0.736463	0.381666	1.00228	1.38997	0.181638	-0.603447	-0.746025	-0.935658	-0.0615754	-1.67196	-2.17689	-0.341628	-1.14743	1.79811	0.764868	-0.815262	-1.24997	1.63264	1.21244	-0.280647	1.37717	-0.44215	-0.983518	-0.977703	-1.05709	0.819865
Tle3	-0.481985	0.0510741	-0.625905	0.0762591	-0.794158	-0.0757244	-0.922193	0.164174	-0.857467	0.574692	0.905261	-0.0863591	0.0365478	0.725928	0.0331134	1.57895	0.662574	1.63194	1.86332	0.120228	0.172606	0.803779	-0.736218	0.308759	-0.895879	-0.316337
Perp	-0.317951	-0.0668725	0.394667	-0.330324	-0.540186	0.16559	-0.629191	-0.058821	0.0197446	-0.726461	0.109648	0.457366	-0.128525	-0.23843	0.114342	2.89636	-0.171372	1.63181	1.14412	-0.200293	0.0424949	0.752449	-0.703911	-0.43862	-0.10151	-0.389214
Acaa2	-0.31091	-0.475373	-0.654965	0.936159	-1.21673	-0.00369443	0.619805	-0.732969	0.334308	-1.03174	0.155288	0.398146	-0.719945	0.511665	0.642968	0.833518	-0.589493	1.63157	3.10368	-0.220851	0.807455	1.06711	-0.306663	-0.692219	-0.226997	-0.248763
Cpt1a	-1.18696	-1.46115	-1.54301	1.95203	-0.787708	-0.621829	-1.20793	-1.02553	-0.686858	-1.39937	-0.4188	1.16298	-1.11433	0.582921	1.51532	1.40822	0.332749	1.63028	1.88414	-0.355851	1.78723	1.52634	-1.11212	0.454685	-1.34971	-0.835459
Tex9	0.320672	-0.695892	-1.33769	0.549308	-0.2317	-0.0251858	-1.78093	0.31686	0.35454	-0.522159	-0.370285	-0.344724	-0.537188	-0.0996993	0.164059	-0.65159	-0.228164	1.62883	1.3684	0.16996	0.404335	-0.359657	0.475831	-0.166267	0.122326	0.00592656
Nubpl	-0.0802939	0.00731381	0.497208	-0.306006	-0.0281373	-0.711076	-0.0401836	-0.375462	0.0643837	0.043639	-0.157442	0.00745652	0.175325	0.37723	0.00158202	0.111873	1.06068	1.62804	0.324032	0.234726	-0.238504	0.389566	-0.484212	-1.24071	0.19437	-0.117152
Gm5089	-1.53853	-0.0492563	-1.4867	2.9655	-1.01862	-1.61532	-1.14463	-1.56194	-1.06241	-1.89496	-1.89496	0.649341	-1.73592	-0.0190526	0.737888	2.82655	-1.89496	1.62746	2.35923	-0.714319	0.190261	1.94859	-1.1656	-0.995568	-1.38306	-0.884027
Lyrm1	0.296481	0.0906668	0.14788	-0.872099	0.123369	0.418409	-0.069559	-0.351564	0.404618	0.168163	0.824495	0.0878839	-0.745628	-0.904213	-1.22078	-0.657296	-0.798668	1.62689	0.800441	0.0629893	-0.88276	-0.577152	0.158558	-0.775917	0.327023	0.284798
Ccdc81	0.314892	0.538653	0.56871	-2.95449	0.0808424	0.929328	-0.103621	-0.701702	1.07116	0.294265	1.03402	-0.488117	-2.79451	-2.13846	-2.11277	-0.878951	-0.740642	1.62673	0.821743	0.0273992	-2.27122	-1.61923	0.0796711	-1.5479	-0.152716	1.13344
Gcnt1	-0.792829	-0.180242	-0.729932	-1.4253	-0.782044	-1.4253	-0.127987	-1.4253	-0.712195	-0.880546	-0.923073	1.50518	-0.708567	4.01721	-0.66607	-0.740785	0.576734	1.62377	-0.00793007	1.05707	-1.02953	-0.96023	-0.806343	-1.17328	-1.10076	0.226087
Slc35a5	-0.124737	0.0146423	0.340583	-0.0262463	0.174538	-0.504642	-0.184441	0.0381928	-0.294604	-0.208419	-0.533176	-0.226067	0.0299601	0.702673	0.481438	0.151772	-0.342359	1.62376	0.758582	0.144302	0.348323	0.0122689	0.011673	-0.405463	-0.265604	-0.276633
Cyba	-0.514289	-0.392267	-0.111173	0.0638185	-0.107525	-0.390275	-0.395219	-0.809305	-0.970357	-0.500141	-0.809555	0.787664	-0.301191	2.30348	0.0562894	1.28625	0.588511	1.62295	-1.80757	0.240901	0.0936073	1.41514	-0.185589	-0.459112	-0.469374	-0.573344
Itpkb	-1.00421	-0.94857	-1.83571	1.28257	-2.37267	-1.53278	-0.624117	-2.28604	-0.872435	-1.82545	-0.878157	0.966219	-2.88753	1.19839	1.67736	0.804943	0.0209025	1.62235	2.2372	-0.0937762	2.43761	0.469305	-1.91603	0.204826	-0.198502	-0.221421
Ccnd3	-1.23514	-1.25882	-1.27153	1.43743	-1.19469	-2.204	-1.72906	-2.20698	-1.29443	-0.41474	-1.62695	1.21962	-0.862157	2.92814	1.1946	1.74601	-1.15087	1.62229	0.0831062	0.468606	1.54761	1.39505	-1.65827	-1.03775	-0.893809	-0.802902
Ptrf	-0.487894	-0.544851	-0.249269	-0.437863	-0.800475	-0.327732	-0.348895	-0.488015	-0.146982	-0.403441	-0.820717	1.96983	0.120144	-0.0136786	0.657169	2.05563	-1.47589	1.62216	0.534683	0.00884594	-0.0769275	1.48093	-0.218707	-0.285189	-0.00224443	-0.951733
Slc16a2	-0.432806	1.43771	1.41913	-1.44268	0.486804	-2.29016	1.24384	0.324198	-1.70875	-1.00501	-2.06407	0.676688	-2.71802	-2.31106	-2.40076	-0.0669189	-1.24097	1.6192	2.58805	0.04113	-1.46004	-0.543114	-0.82815	-0.580053	0.126116	-2.25345
Gpr161	-0.203699	1.1328	0.535233	-0.332875	-1.0756	-0.918705	-1.32577	-0.397471	-0.110118	1.65214	-0.376712	-0.338837	-1.40386	-0.617969	-0.236043	-0.913835	-0.247686	1.61865	-0.852512	0.104501	-0.639902	-0.587532	-0.0862298	-0.248557	-0.457378	0.0250782
Tuft1	0.189156	-0.363113	-0.639843	-1.90173	-1.19506	1.3763	-0.867767	-0.151652	1.68505	0.843465	1.23509	-0.67604	-1.47868	0.337921	-1.90173	-0.372829	-1.06317	1.61651	3.04529	0.139602	-1.69902	-0.189231	0.238607	-0.982573	0.315799	0.287762
D630003M21Rik	-0.375595	-0.808637	-0.910397	1.73882	-1.96811	-0.614957	-1.47369	-0.99319	-0.496738	-1.6168	-1.96811	-0.131905	-0.487919	-0.768692	0.535699	-0.183809	0.584067	1.61607	-0.47423	-0.209943	0.855577	1.72855	-1.44372	1.0419	-0.757114	0.325659
9830147E19Rik	0.249401	-0.118247	0.556571	-0.469371	-0.05798	0.479299	0.0299342	0.202665	0.323537	0.477354	0.67118	-0.205592	-0.0264336	-0.352533	-0.33213	-1.3914	0.147474	1.61607	1.41712	0.102051	-0.763287	-2.35622	-0.29926	0.0805273	-0.352381	-0.116943
Fbxl7	-0.311477	-0.399437	-0.640434	-0.88751	-0.240349	-1.52603	0.81718	-0.376765	-2.61234	1.55063	-2.32544	1.23039	-2.61012	0.177431	-0.984263	3.29237	-1.13609	1.6152	0.0148099	-0.189277	-0.446353	1.84403	-1.29722	0.400068	-2.11496	-0.47109
Gm6297	0.00938175	0.267777	0.502844	0.22555	-0.247666	-0.0682581	-1.23909	0.313859	-0.819475	0.15116	-0.511363	-0.775333	-0.513243	-0.809776	0.51576	-0.253319	0.532519	1.61446	-0.346566	-0.0252647	0.290276	0.0646092	0.000150005	0.142656	-0.391549	-0.0984782
Lfng	-1.07114	-0.832764	-0.776852	2.21305	-0.97927	-0.837178	-1.52854	-1.00503	-1.43653	-0.890202	-0.643897	0.477561	-1.19261	0.244934	1.30064	-0.341216	-0.579212	1.61429	-1.84201	-0.212045	2.50905	0.0689055	-0.992903	-0.871912	-1.2116	-1.257
Zfp521	-0.100871	-2.54611	-2.91955	1.28092	-2.23907	-1.956	-2.71111	-2.25405	-0.548323	0.422948	0.727751	0.223756	-2.84562	-1.13583	0.896744	0.875181	-0.324379	1.61415	1.3153	-0.0501966	1.33727	1.51384	-2.47341	0.877873	-2.4369	1.6241
Rnls	0.204051	-0.469689	-0.328078	-0.384886	-0.417387	0.316623	0.43537	-1.01699	-0.0597414	-0.698314	-0.396978	-0.0911687	-0.248766	0.81069	0.534446	-0.22098	-0.156723	1.611	0.381082	0.298313	0.243392	0.175164	-0.744766	-0.0929498	0.081843	0.158877
Igdcc3	0.00224913	-0.505092	0.256899	1.14227	-1.14947	-0.262934	0.353116	0.608546	-0.249151	-1.21829	-0.00933657	-0.264149	-2.32285	-0.90102	1.48899	0.322752	-2.32285	1.60754	-2.32285	-0.0354177	1.55138	-0.285445	-0.469842	0.272523	-0.855409	-0.744078
Gm7030	0.0421267	0.0157704	-0.342401	-1.03301	-0.401657	1.06576	-0.655321	0.114585	0.729054	0.97597	0.810978	0.287935	-0.913108	-2.0524	-0.752914	-0.19828	-0.800628	1.60654	0.606836	0.35376	-1.15375	0.0462637	0.422274	-0.887972	-0.0666543	0.454873
Mdm1	-0.0927665	0.262219	0.382476	-0.961488	-0.203892	-0.326765	-0.901057	-0.520049	-0.0993466	-0.191141	0.0278226	-0.734518	0.188295	-0.298751	0.227651	-0.190405	-1.07342	1.60464	1.32284	0.26224	-0.535117	0.328567	0.194489	0.00838929	-0.62292	0.225369
Hacl1	-0.731478	-0.993259	-0.884835	1.09905	-1.6244	-0.43446	-0.961636	-0.81445	-0.0582157	-0.247029	0.150876	0.608229	0.452371	0.524327	0.983712	0.126872	0.758307	1.60259	0.677598	0.267032	1.36171	0.404158	-0.948799	0.722082	-0.564709	-0.544282
Gm44148	-0.715683	-1.25725	-0.229964	-1.07707	-1.91422	-1.29648	-0.951661	-0.746627	-1.11997	0.301601	-1.17391	1.63193	-0.814323	1.66655	0.0016379	0.816059	-0.314391	1.59855	0.503333	0.0808649	0.247359	2.56609	-1.01742	-0.0321216	-0.659771	-0.971916
Dnal1	0.167748	0.533592	0.638558	-0.620007	-0.182976	-0.181616	0.217399	-0.157328	0.308838	-0.461508	-0.224248	-0.53383	-0.671063	-0.911562	-0.669654	-0.650471	-0.840134	1.59762	0.781807	0.158975	-0.303956	-0.498287	0.124361	-1.07755	-0.0193256	-0.120896
Nod1	-1.33135	-1.00662	0.706379	-0.465309	-1.44578	-0.426419	-0.657191	-1.17782	-0.965466	-0.352694	-1.61427	2.36895	1.49563	1.86664	0.976436	-0.493228	-0.184806	1.5965	-0.373329	0.314988	0.472339	0.434971	-1.70619	-0.887596	-1.10951	-0.721998
Fap	-0.917214	-0.423026	-1.01632	-1.22896	2.13227	-1.22896	-0.501452	-1.22896	-0.974566	-0.817439	-1.22896	1.49353	-1.0852	0.930399	-0.636253	1.02237	-0.37698	1.59575	5.28842	-0.32372	-0.692308	1.49696	-0.880644	-0.40344	-0.918068	-0.907652
Ccdc88c	-0.775455	0.695808	0.468927	1.26626	0.747503	-1.77826	0.651382	-0.934028	-0.699208	-0.987971	-0.781154	-0.359491	-0.634417	-0.957477	0.380064	-1.79303	0.645659	1.59461	-0.0473729	-0.0827385	1.144	-1.76845	-0.929316	1.20823	-1.36414	-0.974314
Ston2	-0.649356	-0.183034	0.0568895	1.76034	-1.95619	-1.79095	1.40916	-2.43857	-1.40978	-1.00896	-2.78573	-0.274621	0.960284	0.665676	1.54201	-1.29198	0.000615377	1.59365	1.69101	-0.0036353	1.5022	-1.9156	-2.62477	-1.2634	-1.35061	-1.44007
Arhgef4	-0.405951	-0.772368	-0.198236	1.91908	-0.0351256	-0.182997	0.0835215	-0.782356	0.0311307	-0.61081	0.133537	-0.229991	-2.54917	-0.935291	1.68072	-1.68906	-0.477103	1.59349	-1.34327	-0.152808	2.03821	-1.66612	-0.493582	-0.324306	-0.277335	-0.194367
Galk2	0.275774	0.0791359	0.496605	-1.12956	-0.291072	0.113761	-0.107194	0.0167487	-0.348573	0.323705	0.310875	-0.355848	-1.09462	0.618975	-1.37881	-0.271648	-0.637186	1.58991	0.403075	0.21799	-0.74897	0.110752	-0.109801	-0.265125	-0.022452	0.356199
Mroh7	0.252408	0.0708861	-0.6763	0.328784	0.259577	-0.183146	-0.392171	-0.510338	0.321379	-0.116461	-0.341635	-0.487542	-1.22065	-1.70153	0.522104	-1.58088	-0.215541	1.58981	0.623375	0.560053	0.460246	-0.521581	0.148845	-0.598213	-0.519325	-0.135415
Gm4876	-0.392457	-0.870888	-2.00775	1.34594	-0.529482	-1.51935	-2.32053	-2.01113	-1.10036	-0.466156	-1.71542	0.26319	-0.738946	-1.20173	0.486305	0.468385	2.47896	1.58953	2.04532	-0.0284817	0.25068	-0.756043	-2.15945	2.78679	-1.61994	-0.553113
Wdr53	0.0278672	0.0340038	0.360347	-0.757759	-0.324833	0.146183	0.254109	-0.597017	0.165327	0.248713	-0.171189	0.270549	-0.0313353	0.466985	0.120758	-0.0186022	0.383456	1.58812	-0.898761	0.103793	-0.189714	0.0129945	-0.0584222	-0.364778	-0.239653	-0.113505
Gsap	-0.899464	-1.46498	0.531556	2.14098	-1.45965	0.442641	-0.992059	-0.155105	-1.22223	-1.30338	0.311466	-0.458655	-2.75045	1.37565	0.907472	-1.68341	1.17235	1.58528	0.703866	0.0533836	0.96882	-0.50226	-0.695459	2.01439	0.44308	-0.732726
Slit2	0.270473	0.492378	1.49831	-2.58432	0.118462	-0.251765	0.417228	-3.41383	1.1183	-0.0811792	0.792048	-0.872676	-2.76114	-2.75959	-1.7523	1.22407	-1.23035	1.58444	-0.836288	0.369841	-1.64468	-2.56205	-0.813154	-1.81524	1.27096	-0.37853
Mro	-1.27025	-1.25426	-1.37178	1.46732	-0.824051	-0.218616	-0.224804	-1.10361	-0.624065	-1.8125	0.363935	-0.566299	-1.87378	-0.0914171	1.43267	-1.4796	1.05739	1.58438	-1.44091	-0.135919	1.78029	1.58795	-0.455596	1.61997	-1.21142	-1.45047
Serpinh1	-0.797361	-0.930906	-1.54014	1.29718	-1.06466	-0.95514	-0.362893	-0.587589	-0.725547	-0.575655	-0.683022	1.28516	-0.348427	0.386926	0.274267	2.40897	-0.535275	1.58437	1.61812	-0.185555	0.761865	1.89796	-0.599994	0.104559	-1.05458	-0.795203
D2hgdh	-0.117403	0.196234	-0.423965	-0.209325	-0.0889929	-0.564055	-0.333776	0.226844	-0.2642	0.272545	-0.891152	0.464815	0.317316	-0.686027	0.363935	-0.574365	-2.44017	1.58115	0.376158	-0.0442028	0.215847	0.457165	-0.169151	-0.756704	-0.202185	0.205277
Gm14582	0.240315	0.738957	-0.851066	-1.76178	-1.52884	-0.867662	-1.12037	1.20216	-1.34861	-1.76178	-1.43421	0.211598	-1.63098	-1.13395	-1.76178	1.94099	-1.76178	1.58051	-1.76178	0.322012	-1.04669	0.0703806	-0.145488	-0.781734	1.22021	-0.857509
Rnf135	-1.07356	-0.226645	-0.235323	0.308904	-0.668085	-0.638518	-0.310564	-0.88264	-0.305867	-0.272847	-0.635379	0.480934	1.27912	1.46242	0.822612	-0.256113	-0.780596	1.57462	-2.34924	0.421111	0.287439	0.775105	-0.999692	-0.208884	-0.971748	-0.71074
Herc6	-1.23402	-1.18911	-1.15337	1.43802	0.985171	-0.517297	-2.04543	-0.893732	-1.03382	-0.899158	-0.734427	0.959506	-0.460162	1.02896	1.15243	0.430324	-0.391402	1.57435	0.778214	0.0073338	1.53732	1.50474	-1.42413	0.278181	0.188381	-1.13657
Ano5	1.04938	-0.950682	-1.63469	-2.23694	-1.27836	0.767988	-2.52358	-1.09317	1.55561	-1.60139	0.0540627	-1.02031	-2.68112	-2.66067	-2.55199	-1.03268	-2.68995	1.57071	-1.04531	0.410944	-2.38263	-2.57905	-0.190603	-1.88789	1.07897	0.85318
Pole4	-0.148296	-0.148826	-0.515879	-0.482992	-0.116828	-0.0146322	-0.508077	-0.193897	-0.0388052	0.101249	-0.265612	0.0168528	0.0737592	-0.524085	-0.26418	0.00366901	-0.119053	1.56774	1.97876	0.176662	-0.487158	1.08234	0.424692	-0.233947	-0.938962	0.256026
D630033O11Rik	-0.522532	-0.275885	-0.450961	2.91446	-0.620166	-0.386326	-0.620166	-0.427105	-0.19748	-0.339835	-0.620166	0.0824146	-0.620166	1.09596	1.75446	-0.620166	-0.620166	1.56773	-0.620166	-0.448705	0.333765	-0.202216	-0.394049	-0.620166	-0.48696	-0.620166
Lrp5	-0.775495	-0.831105	-0.417223	0.719998	-0.636627	-1.07679	-1.32263	-0.823054	-0.279558	-0.976553	-0.809717	1.69514	-1.7471	2.54146	0.842032	1.6227	0.850559	1.56688	1.72278	-0.0548413	0.885872	0.91573	-0.878898	1.24441	-0.908049	-0.34856
Apobec3	-1.22097	-0.889418	-1.06841	1.09255	-0.698963	-1.50503	-0.556158	-1.11854	-1.50503	-0.890432	-0.959277	0.87098	-1.11305	1.9862	0.460428	1.16567	0.912965	1.56161	1.63671	-0.0474986	1.18891	1.86572	-1.20819	1.24299	-1.36455	-0.816706
Bbox1	-0.24252	0.0233232	-0.151983	0.263208	-0.515302	-1.28396	-0.934917	0.0500599	-1.05046	-0.638785	-2.30468	-0.619497	-1.26757	-1.60398	1.49907	-0.886691	-1.58483	1.56148	-2.63391	0.0361832	2.14591	-0.712292	-0.11432	-1.69889	-0.991927	0.443368
Sorbs3	-1.64273	-1.20452	-1.06633	0.64423	-1.25394	-2.33002	-1.23495	-1.34182	-1.41977	-1.40704	-1.49778	1.03807	1.6784	0.976807	1.01541	2.30743	1.55558	1.55763	2.25488	0.0770271	-0.0501389	1.4356	-1.58567	-0.311677	-1.13432	-1.37884
Rmst	0.845246	-1.61191	-2.95063	0.414227	-1.50662	0.982036	-2.39716	-3.11044	0.639388	-0.973828	1.36298	-0.437668	-3.26803	-2.22616	0.292976	-1.23032	-3.39562	1.55567	0.696066	0.37865	0.827422	-2.91235	-2.78464	-2.65777	1.54223	-0.142122
Fas	-0.586787	-0.4156	-0.534858	0.0263935	-0.556921	-0.916943	-0.327529	-0.916943	-0.0435685	-0.0961344	-0.439587	3.39916	-0.916943	0.427188	0.572029	0.591891	-0.916943	1.55541	1.39772	-0.0795296	0.950582	-0.165575	-0.346782	-0.426271	-0.0869941	-0.43037
Sulf1	0.143786	-0.00838966	-0.709373	-2.92832	0.199126	-2.1063	-0.949244	-2.21221	-2.32152	-0.55058	-1.62739	0.0655035	-2.60227	-0.99162	-0.96605	0.912505	0.842701	1.55525	4.04028	0.196452	-0.178355	1.42899	-2.62245	1.74311	-0.988298	-2.23073
Ift74	-0.161541	0.534296	0.593035	0.278177	0.097088	0.144497	0.418881	-0.392425	-0.12384	-0.387754	-0.0290006	-0.302656	-0.908089	-0.711753	0.2321	-0.480259	-0.0747505	1.55502	1.00892	0.136497	0.0359981	-0.333561	0.0774105	-0.545193	-0.080269	0.016444
Gsn	-1.14793	-1.12001	-1.02053	-0.521154	-0.65636	-1.00989	-0.87213	-0.389544	-0.391146	-0.785098	-0.994496	0.152309	1.75326	0.504488	1.04389	2.32449	1.2417	1.55418	0.257601	0.134106	-0.603798	0.640286	-1.02563	0.365334	-0.352601	-0.61477
Cldn10	-0.363764	-0.851656	-0.732621	2.10664	-0.914714	-0.253802	-1.76479	-0.582539	-0.546419	-0.545922	-0.593467	-0.176709	-0.971606	0.136914	1.73833	-0.835982	-0.798172	1.55311	-1.34087	-0.122684	1.86733	-0.723738	-0.417199	-0.303115	-0.276381	-0.0755157
Adam32	-0.17212	-0.203851	-0.690814	-1.84646	-0.339898	0.250669	-0.941948	-0.422409	-0.00075435	0.324234	-0.0745004	-0.666645	1.1986	-0.139641	-0.753021	-0.764306	0.339176	1.55295	0.260532	-0.0038417	-0.863376	-0.370329	-0.0945803	0.206088	0.394635	0.148373
Grik3	0.263324	-0.0964304	-0.760163	-2.68902	1.00803	0.328451	-1.32011	-0.145962	-0.212801	1.49537	-2.85843	-1.00781	-2.65365	-2.26448	-2.52253	-1.22605	0.642188	1.55198	-1.9008	0.13289	-1.83299	-2.61755	1.10784	0.897113	0.0647138	1.23108
Trim39	0.293971	-0.0317738	-0.88697	-0.55464	-0.318986	0.474262	0.113708	0.194015	0.155973	0.150078	0.412267	-0.380917	-0.868243	-1.50257	-0.488689	0.0465996	-1.66861	1.55192	0.531235	0.232572	-0.383489	0.176517	0.0779979	-0.559686	0.315083	0.0479227
Rassf3	-1.24868	-0.352066	-0.782794	-1.1135	0.798972	-1.36252	-0.773916	-0.574148	-1.16686	0.567688	-0.977458	1.77666	-0.20861	2.36881	-0.522384	1.51127	0.151296	1.55041	2.46762	0.202646	-0.344318	0.784264	0.623986	0.552765	-0.565675	0.189949
Smad6	-1.25422	-1.01713	-1.30825	0.471289	-1.38475	-0.726352	-0.864405	-0.726722	-0.514902	-0.627296	-1.37731	2.16318	-1.7963	0.722515	0.291298	2.85811	-2.05126	1.54689	2.58831	-0.047374	0.67044	2.47663	-1.46701	-0.984906	-1.13793	-0.849297
Elmod3	-0.228359	-0.121728	0.00163353	1.13852	-0.684391	0.352981	-0.612607	-1.02317	0.288534	0.314757	0.258816	-0.626002	-0.402747	-0.0838285	0.982917	0.0172008	-0.665452	1.54602	0.452388	0.10135	0.819435	0.0194702	-0.115845	-0.439728	-0.148513	-0.190269
Gramd3	-2.59106	-1.77438	-1.88498	2.24349	-2.1595	-2.42246	-1.27445	-2.23528	-1.14353	-2.22199	-2.54829	0.000706376	1.05784	0.504849	1.6611	-0.0468317	1.2903	1.53875	-0.303654	0.00315964	1.78338	1.72557	-1.79165	-0.463027	-1.50019	-2.01865
Ccdc191	-0.0949096	0.0902221	0.236427	-0.0191949	-0.170274	0.244601	0.148374	-0.706621	-0.272655	0.201949	-0.0865764	-0.253031	0.29395	0.237365	0.23418	-0.51809	-0.113023	1.53872	1.92778	0.191577	0.00825715	0.0465023	-0.0375379	-0.851967	-0.459352	-0.618409
Zfp820	0.0698888	-0.243695	-0.0771337	-0.637864	-0.0562028	0.386474	-0.637864	-0.187886	-0.0429076	-0.110089	0.991874	0.0941188	-0.481475	0.578944	-0.637864	1.41992	-0.637864	1.53863	2.85908	-0.299154	-0.425419	0.488312	0.00433898	0.00134593	0.0442857	-0.446901
P4ha3	0.529702	0.209344	-0.789395	0.486751	-0.69634	1.00199	-0.951752	-1.30616	-0.678162	0.340867	-0.670421	0.0950359	-1.73047	-1.62313	0.65032	-1.26165	-2.24847	1.538	-0.48904	-0.0772015	1.25558	-1.8587	-0.32039	-1.48662	-1.01639	-0.920946
Parp4	-1.23067	-1.45272	-1.29884	0.904626	-0.89749	-0.947354	-1.42344	-1.08473	-1.27516	-0.0296226	-1.38483	1.32727	0.463485	1.08295	0.581812	1.83899	0.511661	1.53671	2.23275	-0.150405	0.888686	2.0363	-1.28333	-0.635881	-0.898977	0.193878
Wdpcp	-0.245701	0.0342284	0.0771378	0.296102	0.0795463	0.17077	-0.512101	-0.44094	0.139998	-0.361278	0.217979	-0.0955953	0.242182	0.079205	0.541718	-0.0620839	-0.521238	1.53617	1.70953	-0.0637811	0.3169	0.060713	-0.215455	-0.0165009	-0.737608	0.212896
Plscr4	-0.38542	-0.191113	-0.958332	0.309438	-0.86185	-1.50076	-0.529923	-0.980457	-1.37802	-0.93824	-1.68606	1.93066	-1.57907	-0.459992	1.25942	-0.520717	-0.353189	1.5354	0.6551	-0.0165117	2.01435	0.92344	-1.47279	0.249825	-1.54983	-1.51707
Plekhh3	-0.170957	-0.417315	-0.113898	0.541254	-0.522113	0.716575	-1.02871	-0.249476	-0.267924	-0.141718	0.684684	-0.209945	-1.30753	-0.698698	0.566835	1.6996	-0.518369	1.53338	1.10045	0.0815565	0.227281	0.556752	0.256076	0.0564894	-0.050468	0.664078
Syde2	-0.990006	-0.715452	-0.773518	0.734874	-0.268661	-1.28962	0.157836	-0.118512	-1.35219	-1.25711	-1.87837	-0.220481	0.297991	-0.7447	0.248052	-0.0911717	1.19202	1.53169	-0.830821	-0.804272	1.61489	1.6789	0.214804	0.341356	-0.873187	-0.981484
Fzd6	-1.2563	-0.958347	-0.704867	-0.0487369	-0.999493	-1.28024	-1.21679	-1.29779	-1.05413	-1.48675	-1.2522	2.94399	-1.08683	0.560893	1.1029	0.525083	-2.03802	1.53003	2.88019	-0.620592	0.228835	2.64397	-0.928221	-1.03692	-0.990051	-0.156309
Msn	-0.904344	-0.930977	-0.690234	-0.0667362	-0.880228	-0.402314	-1.31115	-1.35769	-0.582068	-0.577202	-1.03784	2.3599	0.0336677	2.93815	-0.196277	1.97273	-0.00462628	1.52632	0.656202	0.43844	0.426239	0.757171	-0.964786	0.0454197	-1.16834	-0.438713
4930522L14Rik	-0.342982	-0.921935	-0.689944	-0.277782	-0.11591	0.550687	-0.590602	-0.131794	0.585977	-0.890637	-0.447893	0.292748	0.291045	0.564711	0.72521	0.993872	0.940548	1.51533	1.94684	0.361945	0.166156	0.597874	-0.662355	0.759596	-0.821991	0.0278931
Ildr2	-0.19019	0.89332	0.58218	0.133947	0.691401	-1.19503	0.358992	-0.129998	-2.29437	-1.44501	-2.06043	-0.166376	-2.3653	-0.211325	-0.813227	2.43276	-1.38316	1.51523	-0.364478	-0.0903354	-0.438699	-0.0664458	0.413327	-0.619422	-0.350891	-0.12565
BC051142	0.158982	0.0167677	-0.151068	-0.0905992	-0.316371	0.0779978	-0.17521	-0.330079	-0.200369	0.326229	0.2002	-0.544317	-0.595435	-0.742062	0.14734	-0.769874	-0.185748	1.51495	-1.23277	0.205013	0.1345	-0.500971	-0.352567	0.650158	-0.0369738	0.291986
Rassf4	0.176476	-1.3611	-1.64593	-1.44023	-1.09381	-0.877883	-1.74042	-1.09598	-0.33761	-1.38738	0.85236	-0.293083	0.830225	2.18053	-1.29749	-0.0752482	-0.0144468	1.51419	-0.555637	0.422665	-1.19645	0.471621	-0.738705	0.394145	-0.673588	0.857665
Coq4	0.0946678	0.352767	0.561515	-0.258866	0.350714	0.368573	0.463202	-0.228672	-0.0146373	0.215049	0.151633	-0.328036	-1.34719	-0.378378	0.00574793	-0.733398	-0.669844	1.51163	1.60491	0.158048	-0.540253	-0.796498	0.19268	-1.16875	-0.171808	0.584004
Slc1a3	-2.39051	-0.390286	-0.921137	2.4281	-1.84013	-2.10667	-0.683373	-1.87448	-1.39177	-1.71613	-1.95077	-0.0206581	0.199058	1.23459	1.72702	-0.991807	-0.721464	1.51157	-0.906496	0.091208	1.74257	1.39177	-1.63618	0.072762	-1.37192	-1.37533
Gm17359	0.0605276	-0.00141138	0.0683884	-0.3914	-0.527561	0.293654	-0.0972338	0.0240043	0.102091	0.00116399	0.125117	-0.525032	0.146125	-0.104205	-0.33894	0.0178159	-0.279514	1.50904	0.0739369	0.240984	-0.513674	-1.09662	0.197971	-0.307458	0.251854	0.43842
Pgs1	0.0461706	0.481958	0.135098	-0.518029	0.246499	-0.0337391	0.253216	-0.588138	0.19559	0.0424976	-0.0331903	0.162576	-0.825276	0.187365	-0.122912	-0.0296065	-0.71365	1.50736	0.646341	0.13727	-0.405357	-0.08883	-0.0854087	-0.471002	0.0185577	-0.167633
Stard8	-1.38418	-0.0916555	-1.2916	1.94727	0.859448	-1.95301	-0.902292	-1.53431	-1.08343	-1.18486	-1.95301	2.39659	-1.42944	2.10196	0.881192	1.26297	-0.806246	1.50304	-1.95301	-0.00537188	1.22947	1.0091	-1.14999	-0.775802	-1.25475	-0.989414
Abi3bp	-0.279658	-0.442905	-1.26117	-0.269937	0.768331	-0.585127	-1.00608	-0.37299	-0.487458	-1.26598	-0.471727	-0.605052	-1.21321	0.516252	-0.868386	0.122233	-1.80243	1.50222	0.453935	0.275474	-0.139373	2.41104	-0.900804	-0.109914	-0.480066	-1.04214
Wdr72	-0.151745	-0.276995	0.124737	-0.209518	-0.644135	0.120023	-0.644135	-0.114188	-0.644135	-0.644135	-0.126356	0.52561	0.556256	-0.644135	0.567994	-0.644135	-0.644135	1.50195	4.76588	-0.34997	-0.265688	-0.644135	0.116373	-0.644135	-0.311709	-0.12045
Stra6	-0.417924	0.155136	0.903592	-0.714252	-0.301544	-0.257143	0.613387	-0.714252	-0.46453	-0.714252	-0.214299	0.438482	-0.571485	-0.138511	0.063853	3.35181	-0.714252	1.50147	2.97849	-0.172367	-0.360791	0.232408	-0.567255	-0.714252	-0.308974	-0.378292
Tbc1d10a	-0.195945	-0.0947622	-0.311856	1.24473	0.0982315	-0.398261	-0.472941	-0.487807	-1.28136	-0.803197	-0.478946	0.22835	-1.079	-0.295157	0.964196	0.552272	-0.562604	1.50016	-0.244397	0.119439	1.53882	-0.266086	-0.0947763	-0.65732	-0.904538	-0.172448
Foxo1	-1.47498	0.454703	1.3077	1.38419	-1.2443	-2.28892	1.03861	-1.21875	-1.35436	-2.13502	-2.23643	1.26229	0.285127	0.556043	1.08643	-0.254689	-0.429971	1.49964	0.896032	-0.102472	0.907852	0.944782	-0.944488	-0.712229	-1.62862	-1.44072
Vangl1	-0.459128	-0.639049	0.358949	0.514031	-1.75511	-0.558784	-0.600894	-0.103804	-0.302428	-0.838838	-0.323033	0.847235	-0.639205	0.961663	0.274924	0.863958	0.0978672	1.4964	0.815679	0.295327	0.868895	1.74802	-0.936883	-0.0256301	-1.17295	-1.30335
Rest	-0.119125	-0.370808	-0.551963	0.88713	-0.898421	-1.06336	-0.0295854	-0.933349	-0.624398	-0.656641	-0.0240825	0.430688	-0.0911915	0.518463	0.605758	0.888679	-0.224637	1.49486	1.79381	-0.215801	0.988652	0.841112	-0.95839	0.148484	-0.912111	-0.235414
Phkg1	-1.60623	-1.37573	-1.35868	2.88733	-1.73648	-1.35078	-1.90637	-1.65136	-1.22927	-1.43001	-1.4965	0.266159	-1.73889	-0.209729	2.20769	-1.22015	-2.20126	1.49431	-1.48404	-0.117162	2.70135	-0.867174	-1.7896	-1.49811	-1.60444	-0.998717
Nkapl	0.187719	0.0560461	-0.187006	-1.42891	-0.360858	0.113562	-0.503923	0.489349	0.26141	-0.117259	-0.0742082	0.015929	-0.335574	0.0749804	-0.00940784	0.390702	-0.468983	1.49322	0.657814	0.197145	-0.301346	0.20694	-0.354232	-0.859338	0.505995	-0.159137
Efcab2	0.295627	0.372857	0.164663	-0.841269	-0.328345	0.325104	0.148722	-0.326536	0.230039	-0.181885	0.190799	-0.204751	-1.02775	-0.480169	-0.558284	-1.05697	-1.08532	1.4932	0.551358	0.274042	-0.898124	-0.179376	-0.173184	-0.926022	0.307308	0.250767
Pard3bos3	-0.206349	-0.00858185	0.0722033	0.906851	-1.08534	-1.5285	-0.330579	-0.839011	-1.5285	-0.770263	-0.9727	0.824183	-0.284753	-0.0328025	0.396412	0.2837	-1.5285	1.49314	2.12231	0.0144645	0.463368	0.979006	0.0325282	-0.123961	0.381159	-0.872646
Hist1h2bc	-1.17614	-0.738183	-0.700783	0.946732	-0.511889	-0.775689	0.227706	-1.04658	-0.477459	-0.550792	-0.792832	0.353782	0.837868	1.21901	1.25318	-0.0456942	0.107542	1.49187	0.519358	-0.150276	1.23104	1.34332	-0.742448	-0.236198	-1.27522	-0.714736
Rph3al	0.295562	1.33845	1.16008	-2.23244	-1.56583	0.202398	0.746075	-2.55435	-1.32096	-1.09405	-1.02274	0.798464	-2.21261	-2.1285	-1.94966	-1.27895	-2.74676	1.49166	1.65079	0.0596756	-1.34844	-1.4091	-1.52483	-2.24627	0.655154	-1.42392
Sgms2	0.470024	-0.987883	-0.188566	-1.92641	-1.59529	0.336987	-1.2683	-0.80155	0.465228	1.07678	0.445185	1.78241	-1.0009	-1.19017	-1.37369	1.61863	-1.57315	1.48558	3.43737	0.14406	-1.40441	-1.13588	-0.763781	-1.14844	0.472661	1.04257
Slc2a1	-0.50114	-0.649653	-0.603185	0.584686	-0.631184	-0.452404	-0.594268	-0.311958	-0.241663	-0.794762	-0.802805	2.73572	0.550765	-0.0514907	0.806367	-1.00061	-0.129307	1.48555	0.251252	-0.107876	0.945621	-0.00612279	-0.506165	-0.371278	-0.286416	-0.392404
Ankfn1	1.21327	0.451908	-2.28377	-2.99054	-1.18924	-1.82781	-1.78399	-0.163097	-3.03771	0.195353	0.36133	-0.188011	-3.06935	-2.64773	-3.29438	-0.819015	-1.79118	1.4851	-4.01072	0.60866	-2.64314	-2.97245	-0.488764	-0.379529	-1.23775	-2.57563
Morn1	0.332199	0.730851	0.61207	-1.12516	0.356382	-0.00512231	0.807508	-0.209672	-0.0578495	-0.353682	-0.304851	-0.931965	-1.62365	-1.29998	-1.45198	-0.727634	-1.87235	1.48309	1.28166	0.100964	-1.14778	-1.25045	0.21212	-1.99894	-0.165373	0.32147
Pld2	-0.925741	-0.819412	-0.28972	1.86226	-0.978979	-2.11278	-0.0740353	-0.569737	-0.669977	-0.963504	-1.54952	0.429314	-0.692569	0.721235	1.60582	-0.615586	1.50979	1.48284	-0.0875111	-0.0260625	1.82954	0.824343	-0.43924	-0.124242	-1.17388	-0.636909
Naaa	0.234033	-0.250881	0.153136	0.961413	-0.880343	-0.116134	-1.60348	-0.216955	0.133973	-0.128666	0.297095	-0.192092	-0.802253	-0.536163	0.160752	0.405967	-1.57799	1.48269	1.59171	0.0567797	-0.222087	0.717766	-0.0114126	-1.65217	0.271444	0.052442
Ift88	0.262357	0.229305	0.367792	-0.840366	0.61091	0.0248414	0.0648635	0.123121	0.411602	0.113922	0.514765	-0.630201	-1.05437	-0.820013	-0.728274	-0.687471	-0.727158	1.48182	0.847262	0.179262	-0.901132	-0.835807	0.135104	-1.12482	0.267812	0.369708
Sft2d2	-0.641159	-0.267059	-1.11182	0.520451	-0.662501	-1.02697	-0.323803	-0.823733	-1.16497	-1.50705	-1.33304	0.696705	0.668928	2.13837	0.463582	1.71274	0.149691	1.48152	0.297076	0.441431	0.388923	1.12499	-0.986755	-1.31356	-1.1007	-0.649848
Swap70	-1.09609	-1.56125	-1.50931	1.92631	-1.15635	0.238353	-1.88485	-1.48356	-0.913715	-1.35114	0.378429	1.38172	-1.45461	1.5341	0.013905	1.02934	0.328281	1.48079	1.68283	0.151296	-0.167301	2.06883	0.0775751	0.752129	-0.411852	-0.480854
Timm50	0.176277	0.154104	-0.123054	-0.265136	-0.295458	0.351155	0.0787807	-0.0853995	0.307254	-0.168703	0.858088	0.046939	-0.442585	-0.387312	0.231623	-0.552743	-1.12765	1.4773	-0.789294	0.103787	-0.434099	-0.604286	-0.0491659	-0.310469	0.207248	0.0400246
Casp8	-1.03935	-0.6541	-0.629932	-0.260731	-1.32428	-1.0267	-1.73033	-1.09469	-0.096639	-0.168451	-0.014503	1.52999	-1.07794	3.53569	-1.15851	1.03725	-0.0801387	1.47093	1.98659	0.635153	-0.634103	1.7195	-1.21651	-0.524779	-0.809568	-0.818026
Pla2g7	-0.915061	-0.668361	-1.29923	2.35913	-1.81347	-0.46422	-1.16627	-1.39515	-1.54377	-1.36451	-0.938604	0.367981	-1.18619	0.342899	1.81389	-0.540754	-1.01726	1.46672	-0.772195	-0.232429	2.3163	-1.19252	-1.18213	-0.190875	-1.02	0.351551
Plce1	-1.53822	-0.502891	-0.524403	0.696895	-2.52151	-2.58701	-0.357066	-2.65299	-1.57047	-0.088019	-2.73115	0.841792	-3.41018	-0.859528	1.76686	1.6527	-0.0311789	1.46499	1.26134	-0.371745	2.48303	1.37845	-2.29703	1.02994	-1.61853	-2.09642
Tctn1	0.318836	-0.300403	-0.00905792	0.105275	-0.685173	0.570719	0.119286	-0.0466395	0.388906	0.435284	0.272176	-0.434796	-1.06053	-0.567921	0.54601	-0.0300515	-1.07185	1.46322	1.22659	0.103313	0.0261155	-0.393972	-0.388022	-1.04644	0.493162	0.315089
Ocln	-0.933963	0.274205	-0.20018	-1.29467	-1.42661	-0.755958	1.67164	-0.957411	-0.512309	-1.9293	-1.6637	2.78052	-0.975887	-0.446249	-2.21122	2.5516	-1.02033	1.46117	3.26583	-0.187834	-0.63179	1.39781	-1.41639	-1.2009	-0.753291	0.374259
Kcnk5	-0.915763	-0.685843	-0.447498	-0.986187	-0.248947	-0.986187	-0.689412	-0.986187	0.166792	-0.986187	-0.986187	-0.986187	0.882673	-0.631639	0.127348	4.28208	0.242481	1.46004	-0.986187	-0.0992321	-0.839877	0.754652	-0.652386	-0.455685	-0.777631	-0.351864
Tcf7l1	-1.95429	-1.73101	-2.47211	2.19785	-2.15728	-1.64337	-1.54511	-0.0848441	-1.02272	-1.51412	-2.38938	1.17962	-1.6061	0.110233	1.61508	2.20861	1.50856	1.46001	2.13543	-0.544068	1.89886	2.00508	-2.13855	0.244784	-1.23113	-1.97047
2810402E24Rik	-0.131329	-0.178827	-0.0607052	-0.0606801	-0.425654	-0.0310085	0.0786866	-0.976517	0.187988	0.109482	-0.698427	0.165375	-0.259473	1.84497	-0.107025	-0.102633	0.534918	1.45918	1.0486	0.19823	0.103913	0.489498	-0.658235	0.563554	-0.34998	-0.777201
Myo10	-0.772634	-1.05655	-0.614416	2.21014	-1.48034	-1.14856	-1.43001	-1.60792	-1.16229	-0.59756	-1.06269	1.45268	-2.05781	-0.885845	1.86046	-0.0530974	0.827783	1.45691	1.69789	-0.379115	2.06024	-0.450304	-1.38624	1.41642	-1.37858	-1.48879
P3h2	0.190923	-0.185279	1.41953	-2.09701	-0.669689	1.03375	-1.0107	-1.55073	-0.313782	-0.236884	1.78207	-0.110659	-2.80839	2.14453	-1.68267	-0.56352	-1.33472	1.45656	0.361596	0.614701	-1.53839	-0.579923	-0.374536	-0.0806354	-0.153227	-0.469538
Tll1	-0.468801	0.025213	-1.5803	-2.9741	-0.750737	0.293567	-0.262484	-0.0919852	-2.93438	3.19003	-0.81873	-0.223326	-2.4396	-1.51523	-2.32927	1.54837	-1.88597	1.45577	1.31013	0.0153854	-2.53615	-2.28949	0.391536	-2.04495	-2.12358	2.59419
Fbxo36	0.409532	0.165495	-0.276601	-1.19332	0.0809403	0.31263	-0.350136	-0.155482	0.212647	0.331604	0.210238	-0.108175	-0.649292	-0.561699	-1.08804	-0.0672519	-0.859045	1.4551	1.56433	0.153058	-0.974975	-0.528071	0.143645	-1.62044	0.301579	0.110344
Ndufaf3	0.126823	0.158868	0.0583704	-0.509803	-0.1556	-0.00729163	-0.191964	-0.276493	-0.653988	-0.123063	0.467203	-0.198072	-0.408826	-0.0411953	-0.943729	0.0289788	0.175768	1.45451	1.56195	0.109956	-0.209323	-0.259518	0.232295	0.000482142	-0.228022	0.213069
Aldh3b1	-0.274076	-0.13367	-0.639004	-0.0783718	-0.359237	-0.543878	0.0982475	-0.0503148	-0.0341628	0.193518	-0.618962	0.0998936	0.120648	1.16322	0.669722	-0.413417	-0.490611	1.45448	2.30034	-0.0193769	-0.346687	1.06272	-0.0365436	-0.118786	-0.742742	0.230053
Gm26700	1.08751	-1.49734	-2.23687	-1.42658	-1.69127	1.34553	-2.59228	-2.58683	0.402668	-0.99563	1.59433	-0.961362	-3.70785	-3.26641	-1.18888	-1.43496	-3.84215	1.45311	1.12769	0.340408	0.00134861	-3.5641	-2.82866	-3.33822	1.63933	-0.474625
Dera	-0.354198	-0.43679	-1.09323	0.722273	-1.0147	0.0949667	-1.38186	-1.62012	0.280675	0.237697	0.657024	-0.0262376	-0.117595	0.913321	0.0930418	1.11618	-0.218579	1.45127	0.786306	0.0515925	0.669472	1.5439	-1.55661	-1.06914	0.266109	-0.693006
Slc2a5	-0.0179695	-0.361863	-0.895113	-0.862606	-0.904528	-0.0200376	-0.672279	-0.64814	-0.62298	0.21075	0.826708	-0.171652	-0.853886	3.47407	-0.00170729	0.0405645	-0.490205	1.44805	-1.23591	0.602967	-0.615886	-1.04813	-0.313836	-0.703309	-0.558804	0.0464513
Rhno1	0.166977	-0.0142341	0.163142	-0.699546	0.0204471	0.313908	0.308346	-0.326983	0.0773655	-0.102872	0.6118	-0.0736912	-0.715389	0.27408	0.486442	0.598778	-0.464961	1.44687	0.760543	0.0710574	-0.380623	0.154737	-0.18502	0.121433	-1.20202	0.153344
Plcd1	-0.311895	-0.630012	-0.722888	1.21707	0.0616274	-0.265457	-1.58079	-0.26841	0.480499	-0.203041	-0.173058	-0.117957	-1.68185	0.437361	-0.376617	1.75949	-0.264462	1.44532	1.2582	-0.0682221	0.774449	0.736994	-0.193772	0.677437	-0.274763	0.587554
Dapp1	-1.08781	-1.28283	-0.961885	1.32637	-1.39483	-0.220618	-1.19422	-1.31082	-1.48528	-1.41188	-0.457323	-0.128711	-0.867592	4.05626	0.207579	0.757869	-1.93568	1.44255	1.13243	0.945339	-0.33949	0.557846	-0.88427	-1.16946	-1.15141	0.270823
Tatdn2	0.0642502	-0.128784	0.0535747	-0.00908999	-0.463982	0.356873	-0.133927	-0.0952407	0.397459	-0.337299	0.259492	0.470847	-0.613133	0.625817	-0.273438	-0.210357	-1.27433	1.4425	0.650446	0.0515617	-0.368663	0.0523688	0.11228	-0.513838	0.379719	0.579462
Trim25	-0.523569	-0.88635	-0.480911	-0.252002	-0.700581	-0.661156	-0.605065	-0.578915	0.0486418	-0.897532	-0.802765	2.12229	-0.926903	1.66279	0.545415	2.49251	-0.0500972	1.44033	1.73908	-0.136968	0.239454	1.24466	-1.03498	1.13619	-0.629836	-0.691395
9330160F10Rik	-0.161342	0.190969	-0.295876	-0.822381	-0.140488	0.0660997	-0.00838337	-0.650002	0.464564	0.20144	0.112213	0.0190003	-0.257121	0.35094	-1.4293	0.801148	-0.184614	1.43861	1.01524	0.297065	-0.322071	0.339969	0.222378	-0.170497	0.0237742	-0.127451
S100a6	-0.5214	-0.511339	-0.15139	0.734403	-0.923968	-0.762013	-0.0092327	-0.351605	-0.428697	-0.354014	-0.709289	0.593479	0.598092	0.758971	0.596461	0.304623	1.02332	1.43696	0.646592	0.225302	0.355717	1.00026	-0.680375	0.22762	-0.403579	-0.783932
Sephs1	0.224065	0.228782	0.262785	-0.65203	-0.22221	-0.0329778	0.115675	-0.147331	0.133742	0.343879	-0.0942361	0.194118	-0.456727	0.147857	-0.208706	0.0732544	0.081892	1.43647	0.168893	0.0654246	-0.596891	-0.657762	-0.0141797	-0.395986	-0.364099	0.31499
Axin2	0.0294168	0.13445	-0.194955	0.329893	-0.00826169	-0.811179	0.281079	-0.751374	-0.23025	-0.788461	-1.39344	0.789772	-1.24152	-0.787142	-0.516717	-0.30569	0.528944	0.655092	1.27838	-0.00040132	-0.922926	1.15069	0.45092	0.30301	-0.361078	0.204173
Pcp4l1	-0.0185479	-0.65842	-0.785383	-0.15045	-0.961768	1.1408	-0.68838	-0.185719	0.474564	-0.2529	1.27428	1.86291	-0.49465	-0.363085	-0.569362	-0.0235184	0.0893375	1.43547	3.00484	-0.13661	-0.490597	-0.619943	0.412285	-0.693718	-0.864958	1.12465
Galk1	0.0164771	0.244803	0.334884	-0.472404	0.202909	-0.756442	0.7237	0.285794	-0.331833	-0.186682	-0.39766	-0.152731	-0.787138	0.0535007	-0.464869	1.2014	0.189814	1.43514	-0.114065	0.0569013	-0.689105	0.521513	0.201828	-0.707358	0.161728	-0.38494
Arhgef5	-0.806492	-0.699142	-0.863795	0.668367	-1.0595	-0.317501	-1.0595	-1.0595	-0.357099	-1.0595	-1.0595	2.17173	-1.0595	0.809582	-0.496595	2.73044	-1.0595	1.43395	2.67004	-0.18314	-0.277909	2.1596	-0.645518	-1.0595	-0.893728	0.177402
Ascc1	0.150015	0.0121187	-0.176671	-0.491129	-0.473795	-0.109994	0.25144	0.025539	-0.107346	0.4892	0.331079	0.130046	-0.591344	0.41442	-0.90558	0.377575	-0.388099	1.43286	1.27825	0.095079	-0.325366	0.554281	-0.115123	-0.57194	-0.149659	-0.114946
Odf2l	0.289409	0.0636364	0.238898	-0.974245	0.160331	0.424709	-0.121088	-0.383392	0.75811	-0.497992	-0.106401	-0.0294739	-0.829021	-0.669271	-0.686752	-0.54999	-0.397441	1.43278	0.44104	0.2041	-0.530073	-0.379468	-0.0104513	-0.68602	0.462774	0.195252
Sec22c	0.279599	0.181738	0.230327	-0.39823	0.182744	0.143851	0.119921	-0.156308	-0.269415	-0.212986	0.110198	0.354046	-0.771314	-1.1124	-0.606578	0.738226	0.548909	1.43229	0.0118215	0.0334363	-0.662503	-0.588286	0.453468	-0.47558	-0.261176	-0.114983
Rbms2	-0.899764	-0.784198	-0.735293	-0.158397	-1.07041	-0.0777192	-1.08636	-0.816457	-0.11561	-0.197615	-0.05654	1.32832	-0.301607	0.55794	0.22657	1.91639	-0.727097	1.43131	1.66056	0.217772	0.33031	2.04206	-0.67395	-0.612305	-0.0525228	0.163959
Rab36	0.469087	0.498325	0.765957	-0.262524	0.222964	-0.137141	0.201496	-0.902596	-0.472807	-0.0867735	-0.410933	-0.118795	-1.98348	-1.51364	-0.584133	-1.50852	-2.78496	1.42621	1.34331	0.318414	-0.539034	-0.89234	-0.382432	-1.04593	0.236239	-0.434799
Polr2f	-0.056759	-0.0476683	-0.0321002	0.326796	-0.0789934	-0.0989029	0.175229	-0.281243	0.159592	-0.779365	-0.963739	0.479887	-0.000581337	-0.0595364	0.351127	0.457104	0.62249	1.42043	0.912792	0.2413	-0.108514	0.0271782	0.0914346	-0.0683157	-0.533837	-0.195222
Mgat5	0.19326	0.0681369	-0.381874	0.0982637	0.523815	0.394334	-0.214815	-0.415733	0.0788178	-1.06957	0.804622	-0.348776	-1.14858	0.670485	-0.317849	-0.671779	-1.08224	1.41994	-1.06018	0.0843483	-0.347136	-1.2959	-0.167505	-0.633904	0.443637	1.15611
Gm15402	-0.701623	-0.617661	-0.491533	1.5804	-0.853059	-0.530815	-0.765659	0.0347377	-1.01531	-0.606234	-1.01531	1.03217	-0.665452	-0.403703	1.78866	0.885622	1.44533	1.41787	2.69601	-0.148631	1.27256	0.67752	-0.694391	0.548985	-0.409561	-1.01531
4931414P19Rik	-0.163226	-0.0633489	-0.122991	0.198875	-0.142594	-0.115398	-0.16017	-0.0205409	-0.471076	-0.363357	0.0849036	0.151297	-0.157037	0.0360107	-1.13157	0.136043	-1.11444	1.41753	-0.368229	0.465809	0.225413	0.341778	-0.28706	0.484417	0.105512	-0.449342
4930432B10Rik	0.455234	-0.0139245	-0.460842	-0.62433	-0.472954	0.577557	-0.133446	-0.215576	0.758011	-0.518662	0.753447	0.0118044	-1.01534	-1.4692	0.073165	-1.26308	-1.20607	1.41485	-0.434009	0.148117	-0.455753	-0.958083	0.173783	-1.20359	0.535685	0.191275
Adh5	-0.117616	-0.206919	0.0120832	0.419159	-0.508931	0.515971	-0.175908	-0.273305	-0.339427	0.194468	0.119233	0.640807	-0.0372028	-0.378111	0.066029	0.0726029	-0.250453	1.41436	-2.51392	0.136455	0.0169279	0.0661753	0.0105379	-0.0185968	0.0356253	0.354895
Ccdc157	0.263502	-0.273222	0.119373	0.529792	-0.183032	-0.422979	-0.911696	0.379233	-0.138231	0.128843	0.174394	-0.102016	-1.56416	-0.406918	0.240374	-0.201018	-1.10554	1.41381	1.15305	0.0797048	0.460487	0.179838	0.177264	-0.924194	0.0855618	0.154842
Mif4gd	-0.498868	-0.610641	-0.725274	-0.18766	-0.671776	-0.260826	-0.95484	-1.28826	-0.217983	-0.503856	0.181772	0.0649073	0.106511	0.60098	0.341045	0.172631	1.5131	1.4111	-0.0449677	-0.109884	0.398485	1.25727	-0.457378	0.965256	0.387551	0.390123
Gm9725	0.0061616	-0.599545	-0.179413	-0.117835	-0.095951	0.40744	-1.54768	-0.460715	0.0043708	0.676199	0.339996	0.11551	-0.116408	0.142927	0.58025	0.465042	-0.376282	1.41079	-2.31462	0.1652	0.471661	0.391364	-0.429544	0.0374834	0.0923539	-0.10868
Tmem218	-0.0823983	0.200246	0.0391924	0.178323	0.49685	0.582058	-0.542177	-0.230464	0.916749	-0.277389	0.369869	-0.260288	-1.51495	-1.23511	0.0935668	0.050321	-0.713995	1.41062	1.61875	0.0445369	0.145176	-0.0782974	0.432449	-0.609587	-0.0268097	0.126717
Npepl1	-0.722895	-1.22956	-0.626325	1.08339	-0.876305	-1.20994	-1.80739	-1.16417	-0.878106	-0.63129	-0.582446	0.944105	0.563299	1.13786	0.746004	0.923042	1.2143	1.41046	0.355517	-0.0191959	1.12551	1.23709	-1.25975	0.567506	-0.93792	-0.194558
Zgrf1	-0.191937	0.150644	0.545917	-1.0274	-0.17331	-0.0882066	-0.463823	-0.364047	0.276693	0.533268	0.150478	-0.257096	0.131667	0.426204	-0.493683	-0.166623	0.202425	1.40726	-0.566312	-0.0709143	-0.401223	-0.279303	0.127864	0.239601	0.153717	0.480722
Parp9	-0.449584	-0.197145	0.313241	-0.0178719	-0.624824	-1.15582	-1.35341	-0.542836	0.144134	-0.0666488	-1.42083	1.18682	-1.61753	1.97237	-0.303176	1.08716	-1.42881	1.4058	-0.919412	0.361688	0.29728	1.56081	-0.663205	-0.390183	-0.894972	0.557818
Gm16365	-0.0688995	-0.292235	-0.188321	0.653973	-0.865034	-0.367971	-0.221036	-0.50288	-0.0140529	-0.362947	-0.705118	0.117871	-0.926807	-1.2256	0.776302	1.9076	2.67892	1.40219	2.59508	-0.219406	1.17565	-1.76257	-0.0497605	0.0406199	-0.518743	-0.62228
A2m	-1.30674	-0.998712	-1.02413	0.0530486	-1.21305	-0.598887	-1.2991	-0.885779	-1.21117	-1.35044	0.0357852	-0.0144655	-1.06697	0.222118	1.11994	-1.04223	-0.559581	1.40098	1.66812	-0.230812	2.31841	2.0546	-1.5597	-0.694752	-0.367306	-0.976115
Ppp1r1b	-0.876719	-0.0390992	-0.751541	0.19814	0.157183	-1.371	-0.568933	-0.10411	-0.771112	-0.881864	-1.00631	0.154814	-0.992381	-1.371	0.939496	0.878649	-0.53878	1.40091	4.20029	-0.190415	1.9572	0.80497	-0.692631	-1.14156	-0.77509	-0.827065
9530026P05Rik	-0.592871	0.638988	1.13602	0.20641	-2.58622	-1.85362	0.275124	-3.03171	-2.39068	-1.46497	-2.05649	1.15193	-3.6149	-0.815668	-0.193436	1.29373	-2.55246	1.39924	0.570072	0.0601366	0.514281	2.2778	-1.7398	-1.50071	-1.13532	-1.49899
Mzf1	0.147643	0.756384	0.890074	-1.35749	0.371576	-0.520386	1.09742	-0.275253	-0.73275	0.00635421	-0.415159	-0.867359	-1.35148	-0.693732	-1.3764	0.0118102	-0.802774	1.39874	1.07665	0.246311	-0.621621	-0.430982	-0.184305	-1.23798	-0.678975	-0.0322952
Efna5	0.444716	0.298728	0.591634	-2.83599	0.876273	0.343184	-1.3985	-0.820114	0.141232	0.368198	0.622601	-0.501209	-3.58873	-2.28125	-2.34782	0.528719	-3.72187	1.39795	-1.03026	0.409326	-1.96547	-1.28417	0.987766	-3.74412	0.502514	0.0757617
Lca5l	0.401774	0.254219	0.602305	-1.60003	-0.0733221	0.201265	-0.0400476	0.0613423	0.097401	0.452584	0.478266	-0.690237	-2.0007	-1.05238	-1.57775	-1.32509	-1.91087	1.39438	1.89615	0.200028	-0.797109	-1.12126	0.370761	-1.05687	0.0347187	0.584723
Mok	0.375703	0.896441	0.611405	-1.40044	0.575673	0.0189496	0.349366	-0.87361	-0.204673	0.239221	-0.148197	-0.764223	-2.2596	-1.63278	-0.633036	-0.957702	-1.32921	1.39355	1.61378	0.0570052	-0.638526	-1.63768	-0.20061	-1.4105	-0.0456638	-0.479098
Erap1	-0.0694408	-0.519223	-0.537033	-0.353242	-0.0034326	0.437235	-0.698356	-0.285623	0.180215	0.8612	0.357534	1.28775	-0.953325	1.48471	0.260425	0.808581	-1.46523	1.39158	0.466125	0.0154041	-0.175625	1.00136	-0.524286	0.0312715	-0.015804	-0.470483
Mid1ip1	-0.425236	-0.740087	-0.537466	0.606298	-0.501027	-0.385117	-1.15451	-0.702691	0.0504916	-0.25428	-1.1193	-0.186242	0.00101241	0.0542005	1.54156	0.399293	-0.903084	1.39105	0.142778	0.317341	0.907543	1.24063	0.187715	-0.310474	-0.0711426	-0.782146
Plekha7	0.4225	-0.555175	-1.22387	0.534082	-0.0832782	0.779148	-2.76495	-1.87499	0.387548	1.38779	0.637583	-0.449531	-1.67845	-1.06608	-0.271655	-1.34246	-0.798204	1.38969	1.56771	0.1599	-0.0819257	-0.263125	-0.936623	-1.58155	0.697072	1.07078
Tmem107	0.0877581	0.636365	0.488635	-0.109029	-0.0349522	0.378073	-0.309757	-0.0637741	0.142487	0.177381	0.280813	0.114947	-1.33491	-0.541773	-0.374921	-0.864466	-0.583634	1.38851	2.0911	0.120176	-0.643867	-0.705287	-0.153605	-0.439197	0.0419613	-0.283159
Nkain4	-0.888954	-0.190524	-0.137427	1.449	-0.392098	-0.814104	0.32736	-0.921467	-0.78467	-0.739054	-0.810902	0.0426814	-0.829921	-0.0684544	1.3783	-0.672048	-0.570858	1.38603	-0.399461	-0.0846832	1.93602	0.355127	-0.574632	0.279062	-0.631489	-0.793946
Creb5	-1.93235	-1.28305	-1.37034	-1.64543	-1.64239	-1.27467	-1.40373	-1.11428	-0.857599	-1.2963	-1.00093	-0.126201	1.89998	0.692578	1.30105	-1.45571	1.83821	1.38575	-1.75483	0.335793	-1.91655	1.0546	-0.548002	1.21167	-0.508288	0.860774
Rsph9	0.0695859	0.569075	0.730114	0.373496	0.363936	-1.51667	0.391327	0.499885	-0.764709	-0.883518	-0.567227	-0.481382	-0.719312	-0.938011	0.336865	-0.218778	-0.383241	1.38512	1.30348	-0.0227818	-0.160672	-0.224064	-0.0872927	-0.346872	-0.470901	-0.685375
Gm13133	-0.121954	-0.194655	-0.194655	1.25672	-0.194655	-0.194655	-0.194655	-0.194655	-0.194655	-0.194655	-0.194655	-0.194655	-0.194655	-0.194655	0.438932	-0.194655	-0.194655	1.38337	3.35367	-0.194655	0.332702	-0.194655	0.0563479	-0.0285526	-0.194655	-0.194655
Fuz	-0.0477538	0.401759	-0.0586395	0.364985	-0.39027	-0.793688	-0.175293	0.361116	-0.187669	-0.199254	-0.709223	-0.456854	-0.609194	0.0288919	1.16887	-0.199858	-0.166532	1.38227	1.36009	0.100822	0.342241	0.123094	-0.108818	-0.270355	-0.547475	-0.385052
Aamdc	-0.287315	-0.0727436	0.0643917	0.136108	-0.269522	-0.196898	-0.27538	-0.309346	-0.162546	0.103035	-0.00786652	-0.146978	0.423737	-0.0102313	0.42276	0.507554	0.489242	1.38095	-0.626929	0.209826	0.334993	0.0425084	-0.0784724	-0.104789	-0.284279	-0.120722
Zmynd12	0.341473	0.339415	0.425342	-0.511676	-0.419523	-0.0326043	0.196179	-0.188012	-0.169791	-0.211244	0.207835	-0.326737	-1.44572	-0.784716	-0.18189	-0.162107	-1.83924	1.37948	2.84934	-0.0170416	-0.432934	0.582678	-0.67306	-1.06771	-0.31871	-0.187488
Anxa1	-0.504984	-0.58507	-0.325362	0.0261114	-0.531282	-0.973126	-0.482177	-0.366108	-0.533375	2.77807	-0.973126	0.994527	-0.123458	-0.973126	-0.104749	3.28325	0.110128	1.37939	-0.973126	-0.296583	-0.731564	0.551768	-0.186441	-0.686444	-0.604749	-0.564224
Aldh1l1	-1.50856	-1.42513	-1.36971	2.59586	-0.202075	-1.42863	-1.56373	-1.28015	-1.45403	-2.4255	-1.81293	0.0269598	-0.270403	0.203152	1.7759	-0.306181	-1.01692	1.37828	-0.0186083	-0.469115	2.54019	0.117808	-0.868216	-1.13821	-1.39902	-1.92448
Zfand6	-0.51295	-0.640188	-0.22581	0.150174	-0.495666	-0.689462	-0.624016	-0.827858	-0.305797	-0.194852	-0.517263	0.368105	0.84609	0.726965	0.702593	0.620837	0.591707	1.37689	0.723994	0.0889183	0.166563	1.08713	-0.764337	0.134285	-0.445954	0.252701
Gulp1	0.197323	-1.35666	-0.0619893	0.679611	-1.99812	-2.29287	-2.09383	-0.402748	0.331592	-2.00614	-2.71943	1.5111	-3.16484	-1.0415	0.0600345	2.70695	-3.30457	1.37648	2.79121	-0.0797649	1.15269	1.79857	-1.5309	-1.16279	-1.95616	-1.97917
Fam210b	0.246421	-1.02633	-0.468582	0.111946	-1.67348	0.457851	-0.898152	0.0141209	0.846147	2.16981	0.122795	0.0939104	-0.553516	-0.452387	-0.0781408	-0.158196	-1.33728	1.37555	1.88813	0.373216	-1.16831	-0.482452	0.793259	-1.11273	-0.799761	0.148534
Ccdc171	0.0353209	-0.156335	-0.133119	0.0476885	-0.51931	0.734398	0.0831767	-0.675406	0.285975	2.04929	-0.707619	-1.45411	-1.74212	-0.569897	-0.70941	0.682902	-0.365176	1.37488	1.42731	0.0321403	-0.497232	0.915776	-0.346358	-0.0724672	-1.08613	0.470391
Dusp16	-0.329448	-0.818402	-0.727604	-0.908429	-0.86597	-0.41851	-1.23901	-0.913553	0.132233	-0.445838	-0.368099	0.393476	0.997172	0.470842	0.609257	0.266452	0.719089	1.37426	0.655978	0.401379	-0.224686	0.697418	-0.370127	0.338932	0.201277	0.0437326
Isg20l2	0.00583245	-0.109107	0.704969	0.217049	0.133228	0.0505249	0.0789337	-0.5498	0.0709958	-0.690934	0.0997554	0.130859	-0.457881	-0.224941	-0.444095	0.275109	0.685951	1.37106	-2.29819	0.268842	-0.185437	0.0368217	-0.00612442	-0.184945	0.0169954	0.108535
Hipk1	-0.130399	-0.220257	0.0418163	-0.459328	-0.139372	0.26718	0.0164718	-0.714939	-0.0571541	-0.0503088	0.0716203	1.00195	-0.195596	0.565584	0.0755621	0.881865	0.358442	1.36992	0.424427	0.181076	-0.381735	0.63808	-0.269646	-0.273853	0.283201	0.0185541
Arhgap42	-0.531779	-0.113877	-0.272437	0.754933	-0.335551	-0.615304	-1.62771	-1.46081	-0.0280346	-0.00879589	-0.245702	1.00501	-3.04643	-1.08483	0.497022	2.29633	-0.395169	1.36963	1.7907	-0.0787145	1.17415	1.51406	-1.08015	0.0104762	0.176526	-1.4641
Ubxn11	0.333152	0.776538	0.883651	-0.620442	0.485699	0.098502	0.523053	-0.828101	0.302705	-0.599513	0.151839	-1.27791	-1.15351	-1.37204	-1.5996	-1.65395	-3.00644	1.36908	1.78291	-0.0731095	-1.09272	-1.49306	0.0377682	-1.26201	-0.384301	-0.16137
Nnat	-0.319742	0.662028	0.647354	0.128813	-0.691493	-0.92581	-0.503665	-0.699479	-0.333417	-0.00148163	-1.39271	-0.45937	-1.39976	-0.66711	0.14572	-0.463559	-0.117371	1.36852	-0.555187	0.128665	0.471879	1.42625	-0.771594	0.256911	-0.786741	-1.00309
Cast	-0.290762	-1.25977	-1.61589	-2.42716	-0.981841	0.663807	-1.7339	-1.84912	1.20004	1.85642	0.464193	1.9097	-1.96104	0.694652	-0.431153	1.88145	-2.8065	-9.27e-05	1.19737	0.025132	-0.686352	1.72656	-1.52022	-1.97071	0.0062771	1.32983
Aox1	-1.9545	-1.71247	-0.856512	2.21507	-2.01513	-1.98249	-1.92558	-2.31553	-1.01929	-1.42048	-2.50909	0.298004	-1.31149	-0.784338	2.22563	2.52954	-1.22284	1.36447	2.62895	-0.398806	2.18499	1.42492	-1.47776	-1.02954	-0.626916	0.196861
Itgb5	-1.95439	-1.60025	-2.106	1.71632	-1.8626	-1.77963	-2.1989	-1.269	-1.81958	-1.07457	-1.28963	-0.193883	-0.149815	3.42136	0.87258	1.39476	-1.88109	1.36447	1.10773	0.604101	1.04143	1.07425	-1.6546	-1.35595	-1.77231	1.5363
Cx3cr1	-0.333158	-0.408086	-0.119037	-0.693134	-0.455148	-0.434637	-0.28853	-0.533511	-0.464591	-0.600407	0.0710152	0.019356	-0.368744	3.18848	-0.039421	0.0267206	-0.819118	1.36433	2.84259	0.925969	-1.02838	-0.489429	-0.379292	-0.47544	-0.454947	0.0354104
Eva1c	-0.46316	-0.451645	0.0911638	-1.09019	-0.800424	-1.39581	-0.897628	0.321379	-0.79225	-0.0685773	-1.12084	0.636352	-0.593265	-0.533612	-0.657997	2.91222	-1.64399	1.3642	1.15935	-0.354281	-0.481236	2.3689	-0.558786	-1.41557	-0.0171557	-1.3501
Crocc	0.300719	0.657669	0.598517	-1.47581	0.0700261	0.53694	0.857533	-0.802884	0.504658	0.0230936	0.359882	-0.154842	-2.00271	-1.44048	-1.25917	-0.508167	-0.566923	1.36321	1.73572	0.122848	-1.18354	-1.03786	-0.508714	-1.38342	0.155955	0.160906
Tspan6	-0.13022	-0.163976	0.0188269	0.120676	-0.0345626	-0.0627039	-0.40098	0.663741	-0.521267	0.189548	-0.43569	-0.926521	-0.366117	0.678409	0.294388	-0.907037	0.720386	1.36163	-0.668264	0.396404	-0.21615	-0.332035	0.5724	0.909279	-0.794285	-0.34837
Gm26624	0.705525	-0.360472	-0.125691	-1.12422	-0.169938	0.474773	-1.49499	-0.0656781	-0.295764	-0.215988	0.455675	-0.411199	-0.69795	-0.563125	-0.932919	-0.59483	-0.937036	1.35886	-0.972805	0.451047	-1.62275	0.199309	0.02261	-1.26038	-0.163043	-0.38565
Lca5	-0.24563	0.513648	0.745698	0.0243307	-0.195059	-0.629352	1.21079	0.244483	-0.93098	-0.124519	-0.183422	-0.669851	-1.50722	-1.41629	-0.136744	-0.288544	-0.524886	1.35665	0.60327	0.0842319	0.0459999	0.156834	-0.388803	-0.286421	0.158743	0.78234
E530001K10Rik	0.0212804	0.0946594	-0.798819	0.932549	-0.942288	1.01827	-0.851055	1.85917	-1.14186	-0.117405	1.35793	-0.306474	-2.54035	-1.09481	0.475652	-1.31124	-2.67095	1.35589	-0.422706	-0.0776283	0.157181	-2.04814	0.0231891	-0.623036	1.11278	-0.295129
Prrt1	-0.304194	0.583873	0.777151	-0.29735	0.179915	-0.814872	0.965713	-0.393324	-0.426768	-0.279509	-0.233663	-0.794609	0.298059	-0.548428	0.270874	-0.0931577	-0.0841027	1.35579	-0.777693	0.148377	-0.532394	0.0553064	-0.262432	-0.985871	0.0712754	-0.673371
Tead1	-0.505551	0.141302	1.68307	1.01582	-1.1738	-1.34592	1.1751	-0.691102	-1.72041	-1.06527	-1.18788	-0.00907072	-2.99938	-1.34403	0.681386	0.750631	-0.850882	1.35453	1.90236	0.011438	0.921671	0.765789	-0.894115	-0.703077	0.346694	0.093289
Bcl2	-0.230964	-0.658533	-0.587968	1.78158	-0.450226	-0.285017	-1.98848	-0.28694	0.189952	-0.244125	0.303806	0.0252092	-2.70245	0.142512	1.09715	0.124514	-1.58357	1.35427	1.36181	-0.0589107	1.39433	0.741107	-0.242216	0.111023	-1.0156	-0.190096
Frem2	-1.19689	-0.812598	0.132833	3.26196	-1.0011	-1.27979	-1.08942	-0.789334	-0.633967	-0.0642784	-1.11873	0.257785	-1.50236	-0.691426	2.04625	-0.945684	-0.965948	1.35395	1.82834	-0.713825	1.8085	-0.526374	-0.871667	-1.17195	-1.32218	-0.926482
Rcn1	0.384823	-0.359421	-0.862104	-0.512178	-1.10449	-0.362374	0.201972	0.28119	-1.15501	-1.45103	-0.628172	-0.58537	-0.928711	0.227165	-0.910514	0.27982	1.30494	1.35374	-0.886831	-0.053728	-0.681826	0.877479	-0.857018	1.55962	0.0110749	-1.23345
9330185C12Rik	-0.5531	0.782306	-0.369357	-1.08759	-1.08759	-1.08759	-0.713364	-0.806305	-1.08759	-0.589231	-0.784529	-0.434699	-0.942154	-0.266291	-1.08759	1.90707	-1.08759	1.34854	5.20597	0.406837	-0.865051	0.762432	-1.08759	-1.08759	-1.08759	0.0630292
C2cd3	0.0731279	0.326712	0.572386	0.341357	-0.290237	-0.107775	0.269681	-0.0969913	-0.123422	-0.237225	0.0150378	-0.531792	-0.667753	-0.11609	0.084931	-0.528804	-0.382108	1.34635	0.648535	0.100412	-0.145813	-0.328692	0.099453	-0.924323	0.160481	-0.0321307
Gm13584	-1.00446	1.68532	1.88532	1.45564	0.93541	-1.72129	1.34371	-1.52977	-1.68146	-0.805298	-1.41046	-0.206953	-1.96903	-1.43127	-0.267071	-0.974151	-1.96903	1.34587	-0.921478	-0.50137	-1.36379	-1.5518	-1.8598	-1.44254	-1.96903	-1.07117
Zfp866	-0.242041	-0.164497	-0.0935845	0.176488	-0.303308	0.0470489	-0.334137	-0.174308	0.367801	0.0788519	0.204559	0.243233	-0.0395827	0.49602	0.301948	-0.0414066	0.338559	1.34516	1.25599	0.134746	0.256271	0.297613	-0.185741	0.0396712	-0.144771	0.108395
Fam227a	0.372805	0.340356	0.0506697	-0.397282	0.224211	0.387338	0.544386	0.333087	0.225121	0.0231482	0.446088	-1.01966	-2.11369	-1.26025	-1.65418	-0.766778	-1.0332	1.34499	1.28163	0.0884978	-0.780568	-1.02094	0.204188	-1.26409	0.393069	0.230608
Prdx4	0.0588475	-0.478954	-0.569129	-0.0618609	0.0368368	0.24517	-0.505883	0.128483	-0.0700203	0.256554	-0.241256	0.317499	0.212057	-0.0588058	0.477582	-0.103947	-0.386476	1.3436	0.276247	0.0335531	0.0883163	0.176859	0.233616	0.211066	-0.687991	-0.20359
Ak8	0.310535	0.488751	0.312028	-0.580473	0.278429	-0.0298232	-0.413721	-0.505651	-0.738091	0.750454	-0.330266	-0.770296	-0.84035	-1.26248	-1.26248	-0.645748	-1.26248	1.34216	3.07812	0.22273	-0.576683	-0.991644	-0.565462	-0.576754	-0.261698	0.218936
Slc1a4	-0.0831971	-0.514557	0.365408	1.79466	-0.883514	0.237633	-0.812364	0.28662	-0.24781	0.562044	0.432741	0.217357	-1.85057	-0.536357	0.698801	-0.43069	-0.159007	1.34083	-0.726458	-0.107562	0.9189	-0.972405	0.255097	0.162811	-0.26655	-0.0729962
2310015A10Rik	-0.564997	-0.658291	-0.214062	0.414079	-0.859712	-0.295892	-0.600771	-0.684006	-0.117215	-0.336067	-0.624994	0.0317887	0.690931	1.28941	1.42707	0.471967	0.328373	1.3395	-1.18796	0.120282	0.91454	0.0275208	-0.455726	0.655949	-0.375639	-0.480177
Prr18	-0.598271	0.0284683	-0.333841	-0.693562	-1.12307	-0.86539	-0.664714	-1.27151	-0.585047	-0.233231	-0.293808	0.123176	1.58651	1.2446	0.696066	-0.810697	0.994494	1.33942	1.01357	0.15658	-0.512579	-0.0736065	-1.04612	-0.290989	-0.651308	-0.40633
Eef2kmt	-0.196681	-0.0180811	-0.300838	0.256563	-0.564063	-0.0703581	-0.35529	-0.198228	-0.0794114	-0.76976	-0.330067	-0.0492674	-0.27954	1.2535	0.730387	1.39003	-0.891504	1.33694	1.99188	0.248052	-0.0774247	0.780552	-0.82395	0.0859568	-0.182254	-0.376049
Ppp1r16a	0.0265781	0.423508	-0.127658	-0.392433	0.286326	0.299859	-0.103568	-0.100308	-0.352148	0.118001	-0.222424	-0.619017	-0.170279	-0.673872	-0.0774242	-0.374452	-0.475501	1.33684	0.290651	0.307052	-0.330962	-0.0352766	0.0518892	-1.08276	-0.319468	0.026162
Nynrin	0.337673	-1.19448	-0.827083	-0.0185953	-0.586024	0.786669	-1.62043	0.0321223	0.335946	0.245889	0.520928	0.155606	-1.45724	-0.188243	-0.814738	0.942119	-1.62218	1.33635	1.31561	-0.0400681	0.00828183	1.39522	0.200561	-0.123276	-1.53973	-0.172115
Afap1l2	-2.03009	-1.72169	-2.0186	1.40091	-1.74905	-1.66085	-1.92947	-2.03844	-2.06832	-1.90929	-1.86502	1.98295	-2.15985	-2.42559	-0.389786	0.202667	3.49151	1.33621	0.41825	-0.08659	0.496987	-0.283729	-1.67532	3.34742	-2.03937	-1.88184
Pitpnc1	-0.274221	-1.11889	-1.91954	1.5094	-1.06578	-0.261036	-0.229127	-0.230216	-0.273804	-0.568374	-0.364879	0.650827	-3.55201	0.65375	1.33614	1.07915	-1.34828	1.33498	1.20474	0.111077	1.80644	-0.306758	-0.552105	-0.0844412	-0.536654	0.767444
Sall2	-0.416852	-0.466346	-0.434444	1.55585	-1.09762	-0.450647	-1.15641	-0.504099	-0.655469	-0.299469	-0.0922848	-0.496651	-0.950987	-0.978011	1.49864	-1.40236	-1.00093	1.33486	-1.01482	-0.246266	1.97768	-0.974019	-0.494353	0.300411	-0.0731675	0.283264
Pcdhga8.1	0.0738014	-0.422811	-0.185034	0.851167	-0.489272	-1.04096	-0.856508	0.527101	0.563573	-0.195325	-0.410161	-0.203994	-1.05562	-1.07844	0.42368	0.960858	0.761299	1.33408	0.816777	0.292174	0.199825	0.325939	0.312276	0.179849	-0.164001	-0.386766
Gja1	-1.45567	-1.20277	-1.17916	2.4565	-1.19415	-1.30429	-1.35073	-1.15175	-1.10919	-0.930494	-1.17638	0.0359463	-0.877272	0.186615	1.90372	1.21242	-1.53856	1.33335	-0.440518	-0.143884	2.23957	0.968079	-0.918072	-0.710775	-1.01677	-1.31037
Scd1	-0.488672	-0.239621	-0.364969	0.523402	-0.214732	-0.448776	-0.692151	-0.903816	-1.05549	-1.34782	-0.609585	0.278406	0.558334	0.180507	0.819284	-0.334642	0.73407	1.33286	-0.198049	0.00755833	1.60112	-0.53134	-0.50991	-0.37736	0.110264	-0.512362
Dchs1	0.150994	-0.510875	-0.148269	0.180535	-0.323058	0.567548	-0.923004	-0.211958	0.928224	-1.08555	-0.707349	-0.71748	-1.64562	-1.58264	-0.58479	-1.32014	-0.196957	1.33273	-2.74962	0.0226876	-0.159275	-0.310852	0.598649	0.0606276	0.192225	1.75855
Igfbp4	-0.685748	-0.262742	-1.0683	-1.06108	-0.264435	-0.661804	-0.677323	1.14144	-0.264006	-1.72991	-1.3045	1.15117	-0.508392	0.666425	-0.180209	0.480474	-0.622762	1.33236	-0.437197	0.129806	-1.28415	1.59117	1.81106	-0.566492	-0.844246	-0.655961
Gm10399	-0.355185	-1.25274	-0.507459	-0.104076	-1.21051	-0.461615	-1.1614	-1.62453	-0.266212	-0.774726	0.0313404	1.16925	-0.527781	0.135834	-0.10604	1.12501	-0.18705	1.33192	2.73667	-0.123802	0.223312	1.41799	-0.664564	1.35154	-0.220225	0.97081
Lamb2	-0.990686	-0.860819	-1.03844	0.866068	-1.27965	-1.04569	-0.361071	-0.801355	-0.34261	-1.8585	-1.3256	1.96184	-0.883821	-0.517531	-0.324221	2.58442	-0.923741	1.33176	-0.15875	-0.260939	0.673632	2.42857	-0.846395	-0.422248	-0.381988	-1.83923
Efcab7	-0.0527577	0.303194	-0.0940103	0.407102	0.130414	-0.153112	0.33678	-0.241124	0.186463	0.0654311	-0.332616	0.0765809	-0.377868	-0.715033	0.383774	0.399298	0.692544	1.33162	0.830917	0.0160115	0.325309	0.354555	-1.03819	-0.464206	-0.290945	-0.737881
Phf23	-0.254315	0.198914	-0.379248	0.714899	-0.00938557	0.0988857	-0.794571	0.324954	-0.433423	0.47628	0.193382	-0.379746	-0.531516	0.735616	-0.330143	0.649322	-1.39377	1.32921	-1.27856	0.16667	-0.266051	0.726682	-0.0808173	-0.0434798	-0.324296	0.0400661
Ddit4l	-0.82353	0.333244	0.909495	2.24422	0.820297	-1.11288	-0.542496	-0.40429	-1.14485	-0.924706	-1.07927	2.19288	-1.01887	-0.784481	1.19498	-1.44292	-1.44292	1.32778	-1.44292	-0.174152	0.344521	-0.0811818	-0.14891	-1.19456	-0.335524	-0.821331
Med31	-0.0178837	0.179864	0.0645181	0.0460725	0.346944	0.00429446	-0.0151699	0.246384	-0.0256726	0.180091	0.106402	-0.117384	-0.166367	-0.693596	-0.181513	-0.366622	-0.15276	1.32708	0.550874	0.00976928	-0.229381	-0.330912	0.193119	-0.256655	0.0757646	-0.074342
Fbxo16	0.270995	0.960782	0.582962	-1.83393	-0.0768399	0.154381	1.00292	0.0887621	-0.384807	0.0466098	-0.423408	-0.428977	-2.66898	-2.37462	-2.39458	0.168114	-1.20269	1.327	-0.965415	0.209243	-1.51517	-1.59166	0.0945825	-0.783953	0.126148	-0.310686
Gm9968	-1.10197	-0.322603	1.70237	1.06634	-1.76195	-1.35235	1.63081	-2.43555	-1.02102	0.127497	-1.94568	0.408906	-0.0995856	0.484568	0.487389	0.00587842	0.7285	1.32631	0.919513	-0.0446698	0.837891	1.04883	-2.37583	0.765135	-0.977872	-1.29301
Fads2	-1.10171	-0.427663	-0.609731	2.53742	-1.17271	-1.65973	0.892834	-1.10818	-2.02066	-1.48235	-1.80707	0.0236651	-2.48664	-0.650186	1.73449	-1.19805	0.506264	1.32551	1.92728	-0.307373	2.26539	-1.02728	-1.12663	0.519045	-1.02943	-2.02124
Nudt4	-0.306067	-0.635972	-0.696055	-0.925302	0.0159526	-0.339849	-1.0846	-1.01574	-0.342616	-0.340395	-0.0219828	0.0194136	0.349124	0.159417	-0.08467	2.26642	-0.32736	1.32283	0.722655	0.199012	-0.159362	1.69418	-0.3542	-1.07392	-0.383145	-0.0926266
Cyp4f13	-1.74733	-1.60762	-1.62894	1.41967	-1.06739	-0.642971	-1.29248	-2.28088	-1.33159	-0.94603	-0.948314	0.460045	0.9296	1.86922	1.83252	1.14397	0.0666661	1.32239	1.49606	0.0845939	1.48422	1.09261	-1.56414	0.496092	-1.32593	-0.597214
Dyx1c1Ccpg1	0.239928	0.286225	0.867795	-1.19666	0.00252939	-0.0245367	0.194071	0.398065	0.0957999	-0.413711	-0.184637	-0.510636	-0.834351	-0.947907	0.409535	-0.0519051	-0.429884	1.32233	0.804281	0.0573642	-0.406925	-1.26802	0.174334	-0.703778	-0.204719	0.452314
Ift43	-0.0786962	0.0370144	-0.146465	-1.13419	0.147742	-0.0670089	-0.179173	-0.514789	-0.125328	0.309664	0.0573971	-0.211485	0.840855	-0.504424	0.270026	-0.0738602	0.0184351	1.32021	-0.0429112	0.239154	-0.76752	-1.07581	0.156963	-1.21119	-0.2719	0.652785
Gm2087	-0.0498481	0.589755	0.505946	0.0934162	-0.010358	-0.381756	0.212691	0.292308	-0.678759	0.151454	-0.561862	-0.0143875	-1.48763	-1.45605	-0.868263	-1.02031	0.280764	1.3178	0.689386	0.021359	-0.078087	-0.473321	-0.0333757	-0.40776	0.134838	0.905795
Gm15518	0.082309	0.491205	0.429946	-0.469231	0.909774	-0.733983	0.76938	-0.261557	-0.341127	1.22924	0.260128	-1.17126	-1.5232	-1.86703	0.157803	-1.14352	-0.506978	1.3175	0.430976	0.16564	-0.345828	-1.18203	0.464774	-0.709803	0.105316	-0.898995
Alox5ap	-0.0220169	-0.0178374	-0.185558	-0.737579	-0.179954	0.219112	0.240357	-0.460668	-0.196756	-0.229236	-1.10331	0.20341	-0.988549	2.43935	-1.10331	-0.237798	0.596929	1.31683	-1.10331	0.595754	-0.0971871	0.15446	-0.653604	-0.185744	-0.13101	-0.376563
Snx19	-0.0537136	-0.188221	-0.187486	0.264464	-0.0668334	0.232822	-0.569488	-0.0519255	0.21437	-0.310186	0.131132	-0.201599	-0.157928	-0.153015	0.441168	0.223622	0.170737	1.3155	0.76247	0.050957	0.0645144	0.239086	-0.0179784	-0.095476	0.0583542	0.342494
Amigo2	0.286837	0.0912847	1.98328	-0.547204	-0.501871	-0.602184	-0.261247	-0.27011	-0.185286	-0.250434	-0.209407	-0.0132484	-0.676776	-1.68351	-1.68351	0.0602819	-0.354557	1.31393	-1.68351	0.192942	-0.279348	-0.869165	-0.785558	-0.13099	-0.104681	-0.462143
Cib2	0.514941	-0.569459	0.677394	-0.772987	0.125828	0.437753	-0.0110281	0.276314	0.275477	-0.070545	0.187383	-0.986148	-1.93351	-0.629659	-1.48029	-0.513159	-0.353237	1.31222	1.04171	0.314213	-1.16861	-0.683585	0.223056	-0.572231	0.474186	0.591139
Gm16090	-0.0581665	-0.217278	-0.367613	-0.367613	0.0862673	-0.367613	0.461314	-0.367613	-0.011706	0.00208168	-0.367613	-0.367613	-0.232091	-0.367613	-0.367613	0.344872	-0.367613	1.30723	4.98745	-0.148218	-0.367613	-0.139024	-0.0782647	-0.367613	-0.367613	-0.367613
Nckap5	-0.346232	0.307072	0.287186	1.92366	-0.84695	-1.25074	0.815156	-0.42468	-1.92617	-1.05188	-1.03271	0.13645	-1.81865	-1.29375	0.668353	-1.25496	1.32731	1.30554	1.5952	-0.00668803	0.780826	-1.8352	-2.5697	1.70953	-0.31289	-1.47186
Soat1	-0.749322	-0.111079	-0.544725	1.62753	-0.95297	-0.463989	-0.607602	-1.15722	-0.441849	-0.311053	-0.778764	-0.469024	-0.862206	0.841449	1.39149	0.737376	-0.209164	1.30497	0.62198	-0.096068	1.69621	0.33658	-1.21066	0.553964	-0.947689	-0.297425
Acadl	-0.994332	-1.03334	-1.57633	1.49011	-1.08063	-0.681321	-2.01779	-0.527024	-1.18949	-1.57113	-0.758862	1.45793	0.204715	0.805057	1.44119	0.825396	-0.895086	1.30231	0.630681	-0.099956	1.3644	1.52912	-0.809424	-0.0360154	-0.891944	-0.187748
Nudc	0.117039	-0.166967	-0.0701302	-0.406641	-0.314501	0.0198596	0.0146044	-0.00166381	-0.496673	-0.215153	-0.242908	0.127338	-0.336001	0.57799	-0.0740339	-0.0426657	-0.272355	1.30121	0.0225028	0.174751	-0.349223	0.39689	0.0150585	-0.00432366	0.247169	0.155027
Fam229b	0.174653	0.418708	0.380042	-0.0829155	0.039212	0.391757	0.0923702	-0.0428569	-0.0183862	0.419069	-0.120611	-0.724851	-1.17867	-1.0347	-0.436027	-0.361722	-1.30768	1.30106	0.0542971	0.0573108	-0.178353	-0.760218	0.254665	0.0535494	-0.240423	-0.299721
Gm38250	0.14988	0.005273	-0.198493	0.128614	-0.180995	0.735258	-1.06486	0.228988	0.5457	0.0106182	1.20525	-0.935923	-0.927311	-1.39949	-0.807079	-0.572804	-0.0805352	1.29977	0.296272	0.0727657	-0.0387501	-0.417882	0.115518	-0.539173	0.581716	-0.00648274
5430427O19Rik	-0.456149	-0.369248	-0.456149	-0.0160958	-0.456149	-0.456149	-0.0444499	-0.456149	-0.456149	-0.061506	-0.192956	-0.456149	-0.0614258	3.44838	-0.456149	0.0308971	-0.456149	1.29852	-0.456149	0.369233	-0.173419	-0.0665372	-0.342711	-0.181256	-0.456149	-0.300028
Mfsd7c	-0.735192	-0.472149	-0.503872	0.60435	-0.322568	-0.829454	-1.27048	-0.926732	-0.563696	-0.552667	-0.352434	2.03759	-0.925987	0.386105	-0.46194	-0.689129	-0.697204	1.29748	2.66407	-0.189216	-0.0993581	2.45363	-1.06937	-0.40315	-0.601191	-0.75433
Rad51d	0.045243	-0.359828	-0.706494	0.428788	0.0493761	0.211571	-0.583318	-0.262043	0.570012	-0.093688	0.893171	0.122565	-0.237124	-0.134469	-0.15919	0.693059	0.219596	1.29716	-0.834328	0.252787	-0.329989	0.00793159	0.00917579	-0.105863	-0.0567566	0.221196
Wars2	-0.501146	0.0392846	-0.0890534	-0.117012	-0.237917	-0.555745	0.219659	0.411315	-0.670293	-0.164821	-0.82978	0.366769	-0.080422	0.902626	0.202449	1.76035	-0.283058	1.29705	1.69607	0.0362714	0.528421	0.417273	-0.260183	0.149924	-0.543512	0.0401299
Zfp467	-0.152199	-0.423681	-1.22979	0.820347	-0.824742	-0.312301	-0.529476	0.260808	-0.0741002	1.09654	-0.795251	0.113704	-1.15456	0.30383	-0.187043	0.975513	-0.950771	1.29632	1.8343	0.0240509	0.498434	0.648237	0.601807	-0.188392	-0.0928323	0.220774
Amotl2	-0.828498	-0.964555	-0.526335	0.554737	-1.15079	-0.614177	-1.90795	-0.124443	-0.357609	-0.897279	-0.873034	1.1074	0.745179	-0.85408	0.93024	0.640255	1.23904	1.29588	0.250503	-0.0154306	0.144408	1.68979	-0.33566	0.649583	-0.551169	-0.136476
Apool	-0.441844	-1.05277	-0.731507	-0.0533128	-0.443205	-0.00182532	-0.0160382	-1.07143	-0.58504	-0.180293	-0.451502	1.19336	0.782572	1.45272	0.0258227	0.63608	0.327632	1.29444	1.58146	-0.0817291	0.566755	0.73481	-0.928699	0.401414	-0.452532	-0.0074213
Nfatc2	0.666009	-1.29233	0.715106	-1.63099	-1.76598	0.707482	-1.82658	-0.139641	0.652137	-0.0558555	1.03952	-0.439032	-2.11127	1.85834	-3.18315	-0.162841	0.68255	1.29422	0.733755	0.459227	-1.98199	-1.70587	-1.58784	0.944397	0.483538	-0.493942
Bcl2l11	-0.690715	-0.460069	-1.36885	-1.06645	-0.774146	0.26912	-0.210869	-0.526598	-1.35403	0.626314	-0.914571	0.203253	-0.451939	2.0597	0.785442	0.614483	-1.00923	1.29412	-1.95192	0.515075	0.00255042	1.68943	0.278983	-0.848127	-0.0795202	0.166465
Bphl	0.253953	0.382278	0.233622	-0.23387	-0.394821	0.195571	0.397954	-0.0557372	0.0672893	-0.0793916	-0.164783	-1.09324	-1.52579	-0.911046	-0.854623	-0.139803	-0.627105	1.29411	0.54922	0.253902	-0.431152	-0.142495	0.175583	-0.803324	0.37175	-0.169558
Wdr19	0.142371	0.229314	0.363705	-0.499113	0.144774	0.364465	0.412652	0.0199599	0.128501	0.12359	0.488682	-0.429729	-0.56832	-0.966527	-0.385143	-1.51767	-0.619165	1.29341	1.11991	0.244195	-0.381158	-0.178083	-0.221137	-1.30899	-0.0236414	0.18009
Pxn	-0.132826	0.263466	1.00133	-0.00448789	-0.286821	-0.913515	0.152361	-0.749936	-0.381164	-1.30931	-0.439073	0.622747	-1.3694	0.884882	-1.36033	0.935903	0.257619	1.29087	1.09415	0.104605	-0.467551	0.801678	-0.251999	-0.405655	0.286616	0.366903
3110062M04Rik	-0.101167	-0.168378	-0.185593	-0.148055	-0.0397602	0.282434	0.253671	0.055983	-0.345774	0.0570109	0.32222	0.499734	-0.184668	0.440104	0.428404	0.382397	0.20626	1.2905	-1.10085	0.352926	-0.112053	0.428545	-0.590333	-0.355737	0.149439	-0.161981
Commd2	0.0232679	-0.236764	-0.388682	-0.222075	0.47656	0.182541	-0.0164779	-0.287761	0.211027	0.125548	-0.689968	0.143443	-0.434958	0.419433	0.32824	0.429383	-1.51181	1.28987	-1.46851	0.0517568	-0.0408145	0.239934	0.118449	0.0425323	0.113602	0.330855
Arhgap6	0.00113653	1.07062	0.3168	-1.72059	-2.03068	-2.26817	-0.970813	-1.30014	0.425779	1.01607	-2.56481	0.428942	-3.21276	-0.889434	-2.06132	0.373748	-1.75822	1.28979	-1.78255	0.126477	-1.46298	1.82332	-0.55166	-0.840226	-1.08505	-2.0455
Gm14051	0.336224	-0.251017	-0.626258	-0.442009	-0.0830478	0.83599	-0.0109293	-0.482971	0.532544	0.549842	0.422406	-0.864235	-0.622675	-1.16329	-1.16329	0.0821645	-1.16329	1.28892	3.79291	-0.0180553	-1.16329	-0.683715	-0.193218	-1.16329	0.0974521	0.745824
Gm12474	-0.18184	-0.18658	-0.282888	0.172856	0.0256607	-0.282888	0.162832	-0.282888	-0.282888	-0.282888	0.112885	0.188479	-0.282888	-0.282888	0.46185	0.768013	-0.282888	1.28807	3.19684	-0.148067	0.084492	0.8056	-0.282888	0.228373	-0.282888	-0.0476907
Dock5	-2.80756	-1.78994	-1.47492	-2.35765	-1.66669	-1.70787	-1.51251	-1.81401	-1.85515	-2.12448	-2.44553	0.0448808	1.92803	0.219363	1.58583	2.98048	0.681496	1.28761	1.41522	0.202699	0.805771	1.77305	-1.58104	-2.41844	-1.04806	-1.40689
Mks1	-0.32913	-0.516808	-0.487072	0.0900897	-0.554779	-1.41117	-0.711765	-1.11844	-0.0923689	-0.517882	-0.109879	0.107795	1.13055	0.450232	1.49105	-0.291599	0.574044	1.28647	0.417322	0.034885	0.61392	-0.0647323	-0.534406	0.0389137	-0.348323	-0.296443
Zbtb7c	0.766881	-1.25011	-2.20868	0.628445	-0.596822	-2.11613	-1.84192	-1.5945	0.710233	-0.31261	-0.805656	-0.0518824	-2.90632	-2.3259	-0.186066	2.50901	-1.51304	1.28589	-3.17016	0.116156	-0.206715	0.271902	0.184809	-2.00145	1.33459	-1.46629
Ankrd6	0.381976	0.512643	0.787956	0.140872	-0.169814	-0.811984	1.24024	-1.30229	-0.263009	0.684692	-1.86003	-0.502829	-2.69189	-2.06064	-0.510785	-0.669829	0.210797	1.28564	0.071271	0.124529	-0.351854	-0.997362	-0.692496	0.64039	-1.03584	-0.553396
Ttc28	0.330223	-0.279508	-0.51288	0.0658073	-1.50044	0.109039	-0.298993	0.587286	-0.213639	0.0734983	-0.628057	0.49968	-1.52889	1.03088	-0.137888	0.494218	-0.231444	1.28408	-0.579863	0.237363	0.0419254	-0.165946	0.074825	0.313405	0.00964078	-0.378975
Fam198a	-0.580227	-0.240984	-0.37946	1.87641	-0.553624	-0.911549	-0.970802	-0.933634	0.497844	-0.18201	-1.23283	0.0295203	-1.07439	-0.0937413	1.99328	-1.02515	-1.49048	1.28297	-1.49048	-0.202664	1.57994	0.125504	0.160422	-0.226346	-0.115952	-1.0085
Trim30a	-0.452282	-0.349802	0.161104	-0.34286	-0.407855	-0.476582	-0.221217	-0.269557	-0.198293	0.269053	-0.578556	1.78163	-0.733407	3.04693	0.346586	-0.303173	0.64722	1.2822	0.954862	0.391625	0.359912	-0.542108	-0.566013	-0.725458	-0.344431	-0.148124
Chil1	-0.805718	-0.765496	0.900126	1.03447	-0.980085	-1.47617	-1.24088	-1.47617	-0.555359	-0.737553	-0.364952	-0.323989	-0.761518	1.54268	1.1216	-0.132183	-1.47617	1.28175	4.4183	0.0291975	1.52031	0.319326	-0.872291	-0.392657	-0.950362	0.504718
Fam117a	-0.712116	0.125461	0.0437723	0.320526	-0.697042	-0.517826	0.803826	-0.802551	-0.539493	0.390809	-0.916495	-0.31692	0.626345	-0.125434	-0.074151	1.00165	-0.0406819	1.28082	2.85749	0.0633251	-0.225883	1.11085	-1.10879	0.515922	-1.14867	-1.05672
Hepacam	-1.97263	-1.55242	-1.2747	1.95414	-1.56697	-1.58605	-1.32134	-1.28813	-1.18771	-1.27088	-1.80769	0.149041	1.44882	0.291243	1.89976	-1.27183	0.96751	1.27887	-1.89795	0.134035	1.85479	-1.47337	-1.77206	0.83681	-1.00024	-0.996851
Gca	-0.128887	0.0162155	-0.504167	0.552082	0.278652	-0.632199	-1.29118	-0.171326	-0.682307	-0.88519	-1.44242	-1.13653	0.714385	-0.528721	0.620912	-0.606145	-0.855779	1.27575	1.38355	0.368786	0.780467	-2.22122	0.355248	-1.18003	-0.718561	0.185921
Axl	-1.10396	-0.938176	-0.867929	2.02035	-1.12179	-1.37159	-0.948523	-1.29853	-0.800879	-0.878055	-0.421883	0.867685	-1.33394	1.5257	1.32619	0.966426	-0.129919	1.27487	0.138916	-0.273836	1.59746	1.49236	-1.4123	0.875019	-1.66234	-0.713444
Cry1	-0.379803	-0.2361	-0.797818	0.0801446	0.106536	-0.906068	-0.585349	0.138353	0.341562	-0.172058	-0.3266	0.995209	-0.403044	-0.715692	0.375798	-0.162057	0.592015	1.27469	-0.274393	0.194668	0.390086	0.937311	0.154878	-0.235036	0.411045	0.369421
Tbc1d31	0.201343	-0.248713	-0.638965	-0.310487	-0.344928	0.526845	0.568392	-0.102033	0.227491	-0.373588	0.453484	-0.861462	-0.55925	0.802296	-0.1696	-1.12563	-0.183887	1.27384	-0.402415	0.199123	-0.123806	-0.491031	0.256378	0.20393	-0.913826	0.574714
A330093E20Rik	-0.779604	0.782535	1.01954	1.527	-0.900113	-0.716242	-1.39385	0.0542641	-0.63999	-0.978783	-0.61954	-0.0500694	-2.73987	-1.05061	1.15902	-1.59688	-0.643034	1.27364	-2.31481	-0.0702776	1.73614	-2.14238	-0.448077	-0.90184	-1.13468	0.499226
Parva	-0.339843	-0.777093	0.232093	0.824061	-2.05731	-0.14502	-0.793454	0.100445	-0.653635	-0.674067	-0.178799	0.826359	-2.69402	-0.316937	-0.211065	2.71644	-2.83138	1.2736	2.88196	-0.26046	0.581239	1.88345	-0.59728	-1.07618	-0.739982	0.141337
Slc13a1	-1.42143	-0.0147374	-0.266992	-1.02419	0.0528993	-1.53854	-1.05086	-0.476944	-0.328239	0.367611	-0.717191	-0.485302	1.52469	1.04806	2.22274	0.508398	0.906099	1.27123	0.619681	0.867628	-1.73213	-0.175938	-0.808082	-1.47105	0.080548	-0.502694
Nwd1	-2.01886	-1.06579	-1.8348	3.08351	-2.26248	-2.20711	-1.96844	-1.15393	-1.35802	-1.21038	-1.91813	0.124058	-2.80053	-0.634542	2.3844	-0.523698	-0.802092	1.2705	1.42667	-0.690536	2.77975	-1.78235	-2.26319	-0.61485	-1.54609	-1.92322
Ccdc30	0.423077	0.797939	0.709769	-2.59838	0.347174	0.258647	0.568501	-0.265333	0.156526	-0.0687139	0.381738	-0.628415	-3.28211	-2.04205	-2.24923	-0.827752	-1.80017	1.27031	1.55262	0.177427	-2.32053	-0.784862	-0.192145	-1.64863	0.266639	-0.167104
Spag1	0.307831	-0.198334	-0.0139314	0.720913	0.252098	0.460859	0.0810303	-0.623044	0.104932	-0.462005	0.216677	-0.144032	-0.892903	-0.996657	0.454126	-0.452938	-1.03112	1.2699	0.928629	0.2796	0.0539285	-0.15352	-0.334887	-0.701805	-0.410595	-0.0252011
Dpcd	0.277206	0.411065	0.284195	-1.29246	0.0550388	0.250271	-0.0960538	-0.187269	0.244777	0.163582	0.0554747	-0.0198064	-0.769808	-1.09353	-0.981459	-0.0687188	-0.500727	1.26912	1.27888	-0.00107137	-0.578344	-0.502721	0.221028	-0.911394	-0.0755508	0.0817991
K230010J24Rik	0.182793	0.194319	-0.0792841	-0.0020899	-0.259027	0.548151	-0.210599	0.256043	0.483189	0.344527	0.361072	-1.07076	-1.18887	-2.22164	-1.62788	0.384849	-0.215528	1.26703	1.03921	0.116268	-0.181415	-0.167059	0.0117312	-1.42483	0.295418	0.498014
Cyp4f15	-1.24408	-1.03178	-0.864972	3.47877	-1.64286	-0.777017	-1.09554	-1.45612	-0.953181	-1.16675	-0.607115	0.75671	-1.37045	0.546313	1.35809	-1.05433	-1.8778	1.26618	-0.487988	-0.378737	1.71717	-0.618437	-0.754711	-0.551177	-1.07531	-1.31532
Irf2bpl	-0.0149487	0.206837	-0.309044	-0.119379	0.14903	-0.282555	-0.354876	0.241262	-0.0281387	0.328905	-0.432437	0.670532	-0.846408	-0.584664	-0.310591	0.837893	-0.684897	1.26595	0.630863	0.148499	-0.0386382	0.106635	0.145372	0.0611682	-0.0589461	-0.00297874
Ccdc57	0.287919	0.437684	0.678868	-0.314732	0.365617	-0.242743	0.565571	0.115233	-0.0251783	-0.465828	-0.240599	-0.529562	-2.02885	-1.20457	-0.0372799	-0.880793	-1.46641	1.26585	1.00934	0.190154	-0.458907	-0.468982	0.250745	-1.03779	0.105648	-0.319479
Sec24d	0.06773	0.586857	0.501889	-1.35733	0.200784	0.28784	1.13209	-0.474071	-0.835865	-0.282485	-0.00756753	-0.258919	-0.75537	-0.433461	-0.770837	0.532731	-1.14266	1.26395	-0.22027	0.224978	-1.46331	0.844437	-0.389876	-0.967281	-1.89951	-0.118811
St5	-0.817702	-1.00662	0.132256	0.327376	-1.05435	-0.173851	0.40218	-0.292526	0.0353106	-0.332377	0.431632	0.475179	-0.045218	-0.0468394	0.668623	-0.628726	-0.0908895	1.26264	1.56997	0.0131172	0.497263	1.48346	0.648168	-0.809638	0.259667	0.408963
Nfe2l2	-0.622672	-0.932576	-0.995693	0.628162	-1.00728	-0.791232	-2.18813	-0.880773	-0.334693	-0.0317776	-0.786729	0.807551	0.330747	2.11529	0.918126	1.95003	-0.760589	1.26257	1.72086	0.0326574	0.956593	1.33624	-1.1314	-0.6706	-1.10518	-0.470805
Dchs2	0.617363	0.525094	0.915988	-3.05749	-1.02091	0.998436	-2.34873	-0.169257	-1.80672	-0.279579	1.60791	-0.840745	-2.85113	-2.97231	-2.82427	-1.53984	-3.72217	1.26218	-3.72217	0.0729068	-2.47085	-1.62194	0.938348	-2.40486	0.57129	-0.830652
Idh2	0.263447	-1.05752	-0.616427	1.00882	-1.34099	-0.0460588	-1.38343	0.094253	0.224623	0.306443	0.350054	-0.164143	-1.07791	0.299051	0.368441	0.239603	0.029554	1.26177	0.692318	0.0229939	0.0905947	0.185715	-0.270892	-0.337275	0.415872	1.1047
Tmem219	-0.180239	-0.217098	-0.128371	-0.407117	-0.482341	0.0186405	-0.30263	-0.219653	-0.189471	0.398022	-0.794302	0.31337	0.863037	0.807404	0.448664	0.523091	0.715351	1.26098	1.21123	0.365545	-0.418285	-0.00161028	-0.562241	-0.698137	-0.463152	-0.319012
Plxnb2	0.201067	-0.135497	-0.107756	0.325323	0.0701186	-1.03046	-0.00198066	-0.245382	-0.445509	0.069576	-0.206877	-0.322429	-1.15167	1.10187	-0.0132635	0.718897	0.0972399	1.26063	0.978223	0.0981906	-0.228083	0.809101	-0.23616	-0.160979	-0.0405145	-0.560123
9430041J12Rik	-0.712289	-0.61666	-1.73725	2.3817	-1.31545	-0.38928	-1.08924	-1.86535	0.351176	0.181384	-0.29595	-0.233241	-2.2217	-0.331177	1.84753	-1.47204	-0.358465	1.26002	-1.3997	-0.188959	2.39826	-2.55636	-1.63507	-0.605212	-0.745171	-0.546163
Gas6	0.127299	-0.217013	0.496232	-0.149698	-0.0389629	0.952433	-0.57026	-0.201108	0.865105	-0.808061	1.02475	0.353882	-1.41925	0.110367	-0.387886	-0.283398	-0.497969	1.25987	1.59683	0.212995	-0.265874	-0.274508	-0.0421284	-0.530641	-0.222601	0.497515
Tmcc3	-0.35605	-0.674365	-0.0743355	0.505162	-1.8829	-0.983914	-0.345629	-1.20687	-1.80456	-0.656749	-1.62481	0.18813	0.912559	1.65999	1.13848	-0.12723	0.60418	1.25902	-0.844984	0.368326	1.06496	-0.372853	-0.516351	0.375813	-0.818765	-1.424
Rhobtb1	-0.341332	-0.515854	-0.717635	-1.99749	-0.358961	-0.0288391	-1.10157	-0.0383595	-0.179918	-0.0188646	-0.00912865	2.01129	-1.99688	2.48398	-1.14921	1.25882	-2.15893	1.25833	-1.23937	0.486829	-1.26951	0.162474	0.343031	-0.746278	0.0194676	1.68007
Reck	0.056898	-0.749524	-0.186988	-0.148059	-0.120009	-0.375196	-0.942343	-0.441291	1.0197	0.37527	0.470112	1.17599	-0.276702	-1.12991	-0.406461	0.0131499	0.213052	1.25814	0.00991964	0.0386783	-0.142362	0.676922	-0.276182	0.502001	0.153139	-0.171005
F8	0.472484	-0.256885	-0.289271	-0.791699	-0.465859	0.388666	-0.274972	-0.48137	0.0137195	0.205369	0.57775	-0.0500418	-0.670921	-0.21112	0.243986	-0.383251	-0.103964	1.25751	0.568914	0.130539	-0.468741	-0.0982665	-0.0376565	-0.431163	-0.03094	0.0434657
Stard13	-1.47784	-1.11057	-0.58125	0.643755	-1.20673	-0.795877	-0.315705	-1.05045	-1.7967	-0.916607	-0.96172	1.14865	1.23942	0.734641	0.643784	0.931563	1.68411	1.25734	2.66627	-0.0854968	0.517287	1.19857	-0.547551	0.773811	-1.08712	-0.292094
Gldc	-0.886953	-0.504528	-0.631065	3.46465	-1.87475	-1.51846	-1.6622	-1.34655	-1.26344	-0.686342	-1.79184	-0.185879	-1.90661	0.153087	2.01315	-0.96074	0.288107	1.2565	2.04609	-0.501605	0.850622	0.230877	-1.37593	0.743662	-1.56753	-1.89646
Katnb1	0.244592	0.216445	0.104219	-0.961543	-0.111096	0.744918	0.17357	-0.422297	0.499514	0.708968	0.656167	-0.433525	-1.13433	-2.49724	-2.49724	-0.643674	-0.999836	1.25567	-0.986319	-0.0957125	-0.294232	-0.0139522	0.226918	-0.546528	-0.11662	0.297353
Synm	-0.74277	-0.109092	0.227409	-0.255127	-0.207032	-0.662483	0.0576851	-0.745806	-1.3051	-0.254954	-1.1324	1.24512	0.756917	-0.343436	0.418	0.0699843	0.457635	1.25523	1.77011	0.11026	-0.0244363	1.23904	0.124174	-0.202852	-0.835052	-0.555576
Satb1	-0.201072	-0.995051	-0.21857	-1.03435	1.76621	-1.10219	-0.683249	0.328376	-1.14927	2.0752	-1.50712	-0.22103	-1.05001	-0.321291	-0.249277	-1.2275	0.726873	1.25299	-1.12167	0.161583	-0.0794037	-1.52855	1.5874	0.741263	-1.63067	-0.231509
Gmnc	-0.728761	0.0218943	-0.327519	-1.16285	-0.333712	-1.16285	2.92085	-0.929832	-0.83951	-0.425518	-1.16285	-0.69977	-1.16285	-0.400862	-0.227199	-0.264994	-1.16285	1.25135	5.93748	-0.602395	-0.932594	-0.578437	-0.996435	-0.877294	-0.851205	-1.034
Tmub2	-0.143028	0.100834	0.0696985	0.231312	-0.566831	0.370234	-0.177042	0.110239	0.0140852	-0.126659	-0.142536	-1.05981	-0.0917284	0.686746	0.528478	0.119028	0.368664	1.2508	0.844113	-0.0423936	0.179322	-0.235316	0.370789	-0.407743	-0.0874784	-0.00641936
Uvssa	0.153178	-0.0809916	0.0932135	-0.561244	-0.284246	0.230337	-0.797474	-0.0508357	0.204205	-0.144075	0.0342013	0.371158	-0.33773	-0.101374	0.242122	0.158456	-0.587594	1.25066	1.13914	0.0881504	-0.225736	0.51294	-0.0350982	-0.569386	-0.134973	0.0421362
Morn2	0.388222	0.347504	0.262913	0.18969	-0.0474505	0.054595	-0.298357	-0.873451	0.459038	0.326462	0.118637	-0.0695398	-1.0922	-1.05304	-0.735196	-1.28969	-2.21508	1.25061	0.66417	0.111024	0.255692	-0.460944	-0.24047	-1.07919	-0.696845	-0.54433
Nfic	0.219056	-0.419373	-0.150536	-0.126676	-0.192919	-0.0827618	-0.333056	-1.0861	0.418136	0.0991236	0.275735	-0.110506	-0.63499	-0.227744	0.280472	0.737614	-0.0980849	1.25034	0.72378	0.229414	-0.113602	0.444781	-0.180805	-0.539756	0.404667	0.180559
4931406C07Rik	0.057195	-0.0823789	0.0652392	0.686149	-0.142877	-0.00384985	-0.440442	-0.201053	0.0356091	0.121917	-0.160943	-0.0105386	-0.350595	0.482093	-0.375185	0.0585203	-0.11742	1.25031	-0.221941	0.173434	0.132215	0.246014	-0.12078	-0.632835	-0.436479	0.12147
Eif2ak2	-0.657902	-0.590485	0.126302	0.703261	-0.979926	-0.740717	-0.977775	-1.07427	0.25175	-0.936114	-0.185384	0.624022	-1.48127	1.1106	0.432062	1.37385	0.339814	1.24883	0.857159	0.0883101	1.30407	1.60275	-0.40829	-0.250327	-0.462496	-0.444173
Ngfrap1	0.261838	0.206769	0.355644	-0.65835	0.210903	0.0783526	0.407362	0.503487	-0.366632	0.63108	0.243801	0.187526	-0.927339	-1.07635	-1.70019	-0.282791	-0.847827	1.24696	0.320462	0.150726	-0.781023	-0.46594	-0.0990563	-0.430209	-0.251804	0.305579
Maml2	-0.760562	-0.710175	-0.821678	1.95561	-1.70759	-1.57057	0.806548	-0.867521	-0.0145465	-1.07594	-1.88702	0.67744	-2.54676	0.852481	1.22275	-0.128153	1.92962	1.24693	1.802	-0.0971871	1.4733	0.12584	-1.64061	1.81164	-1.5671	-1.82243
Gna14	-0.182926	-0.618986	-0.394373	-0.554161	-0.0041722	-0.557011	-0.996518	-0.293095	-0.766569	0.439649	-0.996518	0.146755	-0.701563	-0.383124	-0.996518	2.55985	-0.996518	1.24632	-0.996518	-0.280311	-0.447338	0.311379	2.07859	-0.235301	-0.862938	-0.328936
Arl13b	-0.0891829	0.0300275	-0.199101	-0.393976	0.252347	-0.346451	-0.109343	-0.25189	0.0959174	0.235079	-0.505637	0.266868	0.461529	-0.130981	0.714627	0.354855	0.1286	1.24141	0.619863	0.00995516	-0.0452688	0.0584953	-0.0459998	-0.495499	-0.334944	-0.329286
Fam69c	-0.763049	-1.00092	-0.951611	2.69082	-0.718569	-0.446449	-0.916694	-0.890472	-0.322148	-1.04867	-1.35254	-0.379824	-0.417642	0.110493	0.534822	0.257168	0.0905203	1.24103	-1.35254	-0.323797	0.930898	-0.730729	-0.648477	2.01385	-1.01512	-0.692056
B230118H07Rik	-0.270051	-0.344491	-0.0717569	0.318205	-0.416412	-0.885164	-0.264058	-0.0447059	-0.514619	0.251743	0.185352	-0.0332238	0.862705	0.0214603	0.380828	0.0352385	0.483287	1.23854	0.360248	0.0561334	0.237333	0.19023	-0.515011	-0.112175	-0.194338	-0.0668434
Lrrc63	-0.0630077	-0.316373	-0.211498	-0.448554	0.435377	0.290586	-0.448554	-0.448554	-0.448554	-0.175095	0.718531	-0.448554	0.169293	1.33296	-0.448554	-0.448554	1.11203	1.23638	3.17147	0.291493	-0.261115	-0.448554	-0.448554	-0.448554	-0.0337197	0.0557508
Aqp9	-1.165	-1.21877	-1.04209	2.98959	-0.864793	-0.84083	-1.17814	-1.25139	-0.890618	-1.4438	-0.900043	0.371244	-1.30001	-0.542987	1.819	-0.713211	-1.4438	1.2343	-0.276463	-0.216569	2.27261	-1.18609	-0.630422	-0.339277	-1.29374	-1.06843
Six5	-0.99859	-0.84655	-1.00765	1.35311	-0.801338	-1.2297	-0.51407	-1.2297	-0.731402	-0.515291	-0.263718	1.15801	-0.817565	-0.783842	0.752012	0.33546	-1.2297	1.23329	2.94892	-0.439166	1.09466	2.42168	-0.909155	-0.495675	-1.01028	-1.2297
Paics	-0.0900413	-0.259795	-0.349702	-0.282666	-0.521533	-0.112397	0.0103225	-0.222675	0.295318	-0.10092	-0.108258	0.254123	-0.0289541	0.28805	0.563163	0.83932	-0.261597	1.23309	1.71744	0.27849	0.347965	-0.269107	-0.245907	-0.50012	0.318374	0.375402
Gm42560	-0.279423	0.146671	0.424611	0.477501	0.434348	-0.0421654	0.0877528	-0.111721	-0.132049	0.15269	0.0499138	-0.886541	0.0317505	0.231476	0.793772	-0.389591	0.542762	1.23303	0.454157	0.108988	0.308743	-0.269032	-0.169087	-0.240095	-0.86716	-0.0894411
2610301B20Rik	0.33814	0.315701	0.717492	-0.148193	0.117685	-0.206121	-0.0829048	-0.503779	-0.389165	0.305304	0.0557093	-0.401629	-1.13333	-0.52551	-0.939989	0.538051	0.028315	1.23247	1.23687	0.141653	-0.116582	-0.784987	-0.369675	-1.02961	-0.0921804	-0.0442388
Abhd11	0.105643	0.210609	-0.144522	-0.461256	-0.210468	0.352297	0.0948943	-1.12124	0.420568	0.798274	0.428041	0.389624	-0.656473	-0.365665	0.506855	-0.275765	-0.750553	1.23033	0.281754	0.160096	0.0245686	-0.435813	-0.00672616	-1.04722	-0.0131701	0.0715
Nkd1	-0.957392	-0.846128	-0.980247	-0.920953	-0.955998	-1.61325	-1.29668	-0.509865	-1.05102	-0.526789	-1.75639	1.2198	1.61858	0.736777	0.539169	0.203942	0.931733	1.23005	-2.05326	0.149288	-0.531557	1.30376	-1.39615	0.917953	-0.808676	-0.585686
Nfia	-1.58982	-0.639225	-0.0671072	1.51705	-0.899527	-0.582891	0.373355	-1.95568	-1.40914	-1.98715	-0.840785	0.413697	0.318344	0.894932	1.24613	1.02376	0.466907	1.23	1.0552	0.134924	1.40519	1.03366	-1.67331	0.750743	-1.98361	0.240598
Tjp3	0.0509756	-0.18746	-0.00513714	0.0118339	-0.440746	-0.233524	-0.440746	-0.0554973	0.345392	-0.0292294	-0.440746	-0.0758577	-0.440746	-0.440746	0.306857	0.433026	-0.440746	1.22858	3.93924	0.0845961	-0.130139	-0.0322083	-0.149235	0.120538	-0.440746	0.0397513
Fam188b	0.030429	0.390037	0.357697	-0.224214	0.0496604	-0.437984	0.55804	-0.426601	0.356932	-0.925832	-0.503217	-0.36093	-0.377393	-0.788359	-0.185887	-0.222615	-0.756569	1.22819	1.19674	0.0973812	-0.0420405	0.244487	0.441664	-1.5604	-0.21955	-0.531881
Zhx2	-1.04686	0.0799398	0.496881	1.46733	-1.58417	-1.58464	0.81734	-0.907713	-2.17174	-1.58892	-2.17225	0.299527	-0.212943	0.323672	0.332024	0.937182	0.422994	1.22718	0.959713	0.198272	1.02155	1.24388	-0.750535	0.247661	-0.82811	-0.700599
Slc16a9	-0.253156	-1.3379	-1.10086	0.236545	-0.832127	0.0145228	-1.63523	-1.47976	-0.594905	1.86133	-0.383148	1.89974	-1.48212	-2.06096	0.367009	3.74637	-1.15494	1.22549	3.39239	0.0444402	0.388859	0.495058	-1.28957	-1.06197	-0.383096	-0.909243
Fam189a2	-0.037794	-0.487701	-1.4482	-0.283983	-0.43597	-0.651796	-0.595498	-0.118724	-0.521797	0.118467	0.363982	0.149977	0.908395	-0.258663	0.217388	-0.585151	0.213342	1.2246	1.35645	0.123205	0.371956	-1.50745	0.445943	-1.55764	0.893661	-0.435129
Cd9	-0.592311	-0.698667	-0.463602	0.544276	-0.671181	-0.797771	-0.293538	-0.785941	-0.390426	-0.856398	-0.942771	0.503706	0.754854	0.77734	1.05752	1.21394	1.8245	1.22449	0.967209	0.0562905	0.488606	0.179607	-0.513506	1.03903	-0.465207	-0.462933
Ccdc181	0.0408546	0.412138	-0.123333	0.0551618	0.218905	-0.673857	-0.179638	0.1464	-0.670713	-0.281449	-0.00206947	-0.236125	-0.30316	-0.436731	-0.459392	0.332	-0.913771	1.22255	1.32932	0.256242	-0.785684	-0.207811	-0.145171	0.179005	0.084647	-0.01518
Pdlim5	-1.49045	-1.42734	-0.608888	1.54683	-2.84069	-2.57561	-1.74353	-0.44824	-2.11864	-0.0489672	-2.35631	1.54696	-0.236694	1.38893	1.21849	2.0373	0.472377	1.2185	1.33494	-0.172602	1.24101	1.68662	-0.302977	1.02166	-1.48822	-1.3097
Zfp185	-0.175678	0.017217	-0.878662	-0.695443	-0.37471	0.217664	0.158864	-1.03882	-0.157823	-0.598511	-0.547289	0.483302	-0.757371	-0.265421	-1.03882	1.3097	-1.03882	1.21809	3.21684	0.317734	-0.0834576	1.54878	-0.406316	-0.762729	-1.03882	-0.0284447
Pygb	-0.22972	-0.124609	0.0980854	1.43728	-0.37494	0.114337	0.164155	-0.232161	-0.173904	-0.0949996	-0.0629783	-0.550353	-1.71001	-0.400507	0.99007	0.561058	-1.36238	1.21762	0.365764	-0.0940937	1.36006	-0.138828	-0.239433	-0.967613	-0.580886	0.353066
Sord	0.0358551	-0.280615	-0.147336	-0.948766	0.201108	0.696347	-0.773357	0.248536	0.647801	0.331538	0.474565	-0.193569	-1.22427	0.473604	-0.762342	0.339566	-0.780842	1.21689	0.502068	-0.00790314	-0.100771	1.031	0.134142	-0.523538	-0.22592	0.134218
Stxbp4	-0.0989848	-0.0430565	-0.247735	0.154139	0.0237137	-0.72668	0.0342001	-0.713928	0.0836986	-0.225068	-0.345726	-0.184086	-0.943997	-0.609407	0.259964	0.148828	0.270739	1.21623	2.10061	0.0671035	0.221073	1.01376	-0.496041	0.200332	0.32018	0.186852
Pdzrn3	-1.61359	0.029626	-1.97967	-0.326278	1.90915	-1.28669	-0.935424	1.7468	-2.38163	-1.30074	-2.7516	0.286932	-1.92469	-0.256879	-0.85757	1.43107	-2.46899	1.21549	1.69662	-0.227004	-1.0391	2.74587	-0.0199562	-2.18438	-1.69339	-1.8642
Lman1	-0.0807273	-0.0186789	0.0688121	0.744413	-0.279842	-0.229587	0.0332888	0.140739	-0.576058	-0.136712	0.23977	0.112871	-0.2837	-0.0691727	0.446172	0.373397	0.0812679	1.21296	0.497769	0.212464	0.130142	0.174379	-0.0993297	-0.324623	-0.15937	-0.212398
Cubn	-0.39599	-0.421791	-0.452287	-0.330859	-0.443752	-0.9452	-0.344738	-1.71992	0.410129	1.43843	1.73177	-0.482957	-1.13196	-0.173097	-1.15702	3.51611	-0.447494	1.21279	0.861745	-0.306998	-0.920037	-0.196829	-1.46892	-0.848945	-0.924497	2.03291
Gm32569	-0.0118236	-0.746939	-0.628447	0.998627	-0.631045	0.443579	-0.911084	-1.32961	-0.950244	-0.631686	0.807938	-0.423083	-1.71934	-1.88314	0.250415	-0.460231	-0.752715	1.21183	1.61012	-0.368841	0.310203	-0.779062	-1.08925	-1.88314	-0.862266	2.89572
Plcb3	-0.648343	-0.701589	-0.769156	1.22777	-0.879045	-0.445712	-0.838763	-0.596745	-0.386305	-0.529446	-0.969245	1.1767	-1.04754	1.28773	-0.353442	2.80551	0.61111	1.21066	1.22591	0.236756	0.533845	1.1491	-0.743467	0.558764	-0.659029	-0.1616
Fbxo30	-0.0602619	-0.982627	-0.606545	0.591596	-1.07548	0.12708	-0.172412	-0.455564	0.456002	-0.191577	-0.108667	-0.169529	0.241961	-0.0902775	0.830403	0.144035	-1.45879	1.21032	1.84603	0.224193	0.623084	0.178605	0.0589882	-0.292903	0.11078	-0.010823
Dnajc4	-0.0639626	-0.209746	0.231633	0.177325	0.1144	0.63076	-0.337435	0.31335	0.400955	0.0689042	0.374981	-0.324661	-0.338486	-0.891679	0.0759786	0.206533	-0.280965	1.209	0.904742	-0.0980458	0.125948	0.547823	-0.218701	-0.324776	-0.489163	0.317227
Gpr19	-0.107202	0.0482424	-0.0742846	1.05089	0.386767	-0.301233	-0.0375565	-0.0888377	-0.440471	-0.023125	-0.579548	-0.46321	-0.2833	-0.269099	1.11026	-1.08657	-0.316626	1.20837	-2.44027	-0.0031728	0.972145	-1.52204	-0.246404	0.0312625	-0.476901	-0.00972591
Cdk6	-1.3141	-0.235456	-1.13194	-0.681394	-0.157109	-1.87676	0.94706	-1.62064	-0.929106	0.244345	-1.58315	1.53434	-1.81753	3.06816	-1.51524	1.85699	0.827833	1.20793	-0.688721	0.452179	-1.06303	1.56702	-0.903604	1.11113	-0.200517	-0.858914
Rfx4	-1.32564	-0.746694	-1.58439	2.51674	-1.11491	-1.395	-0.728966	-0.981457	-1.57747	-1.04401	-2.61512	0.209351	-2.58565	-0.690167	1.97351	-1.91284	-0.522485	1.20656	-0.913648	-0.327923	2.61302	-2.40448	-1.02667	0.953445	-1.52458	-1.541
Myh14	-0.52408	-1.84318	-1.5993	0.852342	-1.30945	0.889287	-2.09177	-1.11005	0.788909	0.295456	0.911019	-0.128041	1.09567	-0.305987	1.34091	-0.938576	0.449782	1.20557	1.1067	0.268567	0.889813	-1.85114	-1.09903	-0.0695413	-0.0593589	0.719379
2610035D17Rik	-0.658078	-0.352203	0.211945	0.729283	-0.579445	-0.452734	-0.155238	-0.508628	-0.30763	-1.18576	-0.674514	-0.446763	0.457221	-0.5347	1.13865	-1.41839	1.83326	1.20519	-1.66232	0.0869755	1.08986	-1.62151	-0.695137	1.62385	-0.978302	-0.251619
Gm16272	0.258563	0.111525	0.3564	-0.655289	-0.0531729	0.507439	-0.423467	-0.160995	0.209334	0.604483	0.0819647	-0.738046	-0.558567	-0.765688	-0.789177	-0.18744	-0.386589	1.20295	0.412107	0.110485	-0.951557	-0.358619	0.236329	0.0118354	-0.690964	0.415486
Tdg	-0.0175478	0.241911	0.3507	-0.212628	-0.0187692	-0.08871	0.45655	0.226728	-0.129759	-0.0126685	-0.0059743	0.0825811	-0.0752399	-0.288096	0.442713	-0.244955	0.408634	1.20079	-1.68637	0.0539953	-0.396592	-0.341196	-0.302994	-0.0274264	-0.0103807	-0.116818
Larp7	0.174716	-0.0462622	0.0489886	-0.161445	-0.176451	0.0739077	-0.108439	0.112322	0.343354	0.453298	0.191831	0.502986	-0.762755	-0.0480942	-0.0338696	0.180152	0.285125	1.20058	0.894298	0.375797	-0.284923	-0.287603	-0.110246	-0.613775	-0.342774	0.0585715
Cep89	0.177691	0.397388	0.389409	0.0289854	0.3206	-0.420118	0.411385	0.200208	0.360746	-0.507779	-0.221295	-0.167147	-0.905533	-1.1406	-0.630604	-0.481307	-1.89307	1.19549	0.994473	0.0744124	-0.169516	-0.189222	0.15616	-1.11408	0.182742	-0.70831
Gsta4	-0.156229	-0.318533	-0.263025	0.820364	-0.295859	-0.315545	-0.30654	-1.18432	-0.574382	0.0212596	-0.431549	0.364567	-0.642911	-0.788214	-0.947911	0.326988	-2.12425	1.19464	1.52501	-0.28507	0.751821	1.29869	-0.410814	0.0342299	-0.153649	0.518417
Tgfbr2	-1.45335	-1.31835	-0.727619	-0.570486	-1.79077	-1.25564	-1.11193	-1.53511	-0.0651795	-1.81388	-1.61303	1.27403	-0.250228	3.20378	-0.0227688	2.49721	-1.32502	1.19438	2.93345	0.623223	-0.789334	2.15669	-0.693943	-2.23815	-1.27083	-0.187439
Txlnb	-0.321332	0.00272725	-0.129556	-0.328037	-0.0883074	-0.770442	-0.0761307	0.415631	0.114719	0.890956	-0.216053	2.34467	-0.96868	-0.917457	0.311155	-0.428884	-0.463853	1.19353	0.599862	-0.17327	0.50858	0.127224	0.626182	-1.12479	0.228784	-0.527047
Epb41l5	0.0986765	-1.26903	-1.00616	0.885083	-0.833062	0.508355	-1.3797	0.113322	-0.355186	0.493054	0.146861	-0.426065	-1.53396	-0.181152	0.471464	0.577696	-0.821182	1.19257	0.65843	0.193722	0.628452	1.21356	0.317138	-0.0334933	-0.36117	-0.321293
RP24-112I14.3	-0.781339	-1.98497	-1.52215	1.99876	-2.75425	-2.74165	-2.24218	-1.89199	-2.55696	1.8475	-2.94865	-0.912821	-2.94865	-1.39828	1.43133	-2.37769	2.18382	1.19216	-0.860943	-0.39165	1.41947	-2.78956	1.80161	2.07761	-1.64727	-1.92571
Lsp1	-0.9952	-0.573466	-0.808104	-1.22787	-0.942387	-1.01331	-0.906374	-1.22787	-0.62633	-1.22787	-1.22787	-0.107258	-1.07978	1.69711	-1.22787	0.125038	-1.22787	1.19053	-0.223289	-0.1327	-0.0915512	3.03894	-1.00947	-0.982652	-0.623937	-0.558889
Lekr1	0.391854	-0.0161273	0.522945	-1.17865	0.231736	1.06322	-0.974053	-0.329816	0.962481	0.231893	1.01961	-0.547259	-1.52025	-1.2846	-1.05454	-1.03133	-2.52084	1.18938	0.195246	0.283999	-1.09935	-1.62987	0.668048	-1.92507	-0.295242	0.494817
Pdgfc	0.0239315	0.0863938	-2.23816	0.321491	1.20413	-0.0569614	-0.901523	-1.21213	-1.1524	1.13931	1.11145	-0.46574	-0.432902	-0.333251	0.0891865	-0.0483706	-0.587245	1.18756	1.37175	0.200895	-0.405123	-1.99229	-0.517683	-0.654001	0.079712	1.26549
4930544I03Rik	-1.57861	-1.43244	-1.12791	2.62376	-1.25718	-1.77842	-1.66814	-1.09665	-1.54345	-1.7314	-1.61588	-0.355438	-1.46246	-1.13349	1.96998	-1.09729	0.27394	1.18513	-2.43721	-0.449498	2.42531	-1.49873	-1.27577	1.87611	-1.57667	-1.64446
Gm11146	-0.595691	-0.247136	0.183794	1.55088	-0.712709	0.371687	-0.530654	0.445328	0.13521	-0.093387	-0.316358	-0.403212	-1.36333	-0.0425936	0.793454	-0.0127381	-0.730857	1.1851	1.13196	0.135903	0.937125	0.416308	0.434547	0.151149	-0.4115	-0.233624
Wwc1	-0.0435441	0.450915	-0.0605136	1.32137	0.0110284	0.101408	0.255508	-1.07261	0.486063	0.194743	0.378206	-0.301745	-3.23168	-1.86955	0.601682	-1.61717	-1.30361	1.18444	1.67819	-0.0941562	1.09134	-1.82182	-0.818215	-0.2035	-0.742906	0.325473
Kcne2	-0.184239	0.163143	-0.340875	-0.340875	-0.340875	-0.340875	-0.340875	-0.340875	-0.340875	-0.340875	-0.340875	-0.340875	-0.340875	-0.340875	-0.340875	0.186322	-0.340875	1.18352	5.25827	-0.340875	-0.144759	-0.340875	-0.188198	-0.340875	-0.134413	-0.203867
Robo4	-0.335586	-0.260936	-0.590393	0.148298	-0.590393	-0.404115	0.243936	-0.0857283	-0.314758	-0.30848	-0.590393	3.24938	-0.331751	-0.590393	-0.590393	-0.590393	-0.590393	1.18351	-0.590393	-0.328744	-0.202764	0.528708	-0.248211	0.174132	-0.212941	-0.0790655
Cachd1	0.0923876	-0.502033	0.495687	0.82843	-1.29976	0.956143	-2.17807	-0.631483	-0.331727	0.718255	0.498551	0.133987	-1.63924	-1.2386	0.751388	0.0997353	-0.858816	1.18266	1.92856	0.00876111	1.07307	-0.00655489	-1.24177	-0.13927	-0.0200177	0.125833
Gli3	-1.96801	-1.68761	-1.8506	3.16893	-2.27696	-2.24733	-2.28054	-2.82487	-2.02345	-1.69535	-3.3885	0.0660831	-3.23593	-0.532362	2.17335	1.67069	-2.14776	1.18215	-0.879803	-0.493747	2.52589	1.19436	-2.46518	-2.14797	-2.13736	-2.50172
1810058I24Rik	-0.344348	-0.0412613	-0.34332	-0.108212	-0.370178	-0.227235	-0.441367	-0.46023	-0.345611	-0.0369777	-0.222676	0.278889	0.276826	0.44955	0.792297	0.676039	0.392884	1.18143	0.554967	0.14495	0.360368	0.304058	0.0149191	-0.109958	-0.171657	0.283923
Acbd4	-0.194175	0.203621	0.299794	-0.0898618	-0.0664733	-0.194139	-0.15079	-0.109618	0.245332	0.159238	-0.276849	-0.458655	-2.17514	-0.845617	0.19576	0.49306	0.0930956	1.18035	1.80497	0.142223	0.132044	0.576915	0.373089	-0.450748	0.365542	0.557441
Clic6	0.262188	-0.645829	-0.829628	-0.635345	-1.09206	-0.454575	-1.39484	-1.39484	0.0070445	-0.868661	-0.268613	-1.09579	-1.11398	-1.39484	0.0713292	0.277311	-1.39484	1.17903	5.97851	0.0963588	0.345032	-0.5161	-1.29194	-1.12313	-1.11143	-0.945636
Rab11fip1	0.0733929	0.0373825	0.0562459	-0.822253	-0.135803	-0.876072	-0.699605	-0.290931	0.53092	1.44204	0.216162	2.00099	-0.72894	0.287376	-0.45271	-0.612442	-1.14532	1.179	2.7651	0.231718	-1.02008	0.0116525	-0.547944	-0.765716	-0.299885	-0.162189
Rita1	0.11313	-0.123486	0.438825	0.542431	0.015546	0.966595	-1.13988	0.115038	1.05222	-0.313937	0.389643	0.0148454	-1.15735	-2.74718	-0.0572992	-0.48443	-0.388928	1.17821	-0.219535	0.18995	-0.0728552	-0.952872	0.543119	-0.466249	-0.400505	0.200641
Lhpp	-0.421999	0.587353	0.648109	0.690899	-0.690638	-1.22357	1.35141	-0.817254	-0.0619289	-0.800367	-0.376071	-0.197925	0.14266	-0.367646	1.25058	-0.555216	0.461315	1.1781	-0.573096	0.0138071	0.0133948	-0.494701	-0.213656	-0.210405	-0.667516	-0.550261
1700112D23Rik	0.0721563	0.387515	0.547973	-0.276641	0.12126	0.328137	0.221938	-1.40627	-0.562128	0.739452	1.06936	-0.503618	-0.570224	-0.919089	0.0571535	-1.10049	-0.877266	1.17733	-2.31587	0.244955	-0.626235	-0.715312	-0.25427	-0.755465	-0.554265	0.795765
Wdr60	0.238347	0.328759	0.3896	-0.824549	0.0358587	0.613704	-0.154841	-0.574387	0.214128	0.0883302	0.658802	-0.346651	-0.781346	-1.33568	-1.06735	-0.392973	-0.383816	1.17609	0.701066	0.0993945	-0.510097	-0.594654	0.0109255	-0.756786	0.0492505	0.295103
Lpar1	-1.65309	-1.3914	-0.489172	-1.3934	-0.507712	-1.45825	-0.909143	-1.09118	-1.00893	-0.798258	-1.30847	-0.168357	1.69613	0.892007	1.06064	1.32375	0.861539	1.17584	0.0999172	-0.0213967	-1.0394	2.36001	-1.03964	-1.63637	-0.775482	-1.42231
Smo	-1.8453	0.439313	0.397537	1.4043	-1.91613	-2.31714	1.0719	-2.05593	-1.68741	-2.76618	-2.30419	0.496787	-3.11698	0.375699	0.679176	2.71075	-1.25571	1.17555	1.74875	-0.475243	1.688	1.76715	-2.19109	-0.367807	-1.84244	-1.89139
Isy1	0.321734	0.00976565	0.257346	-0.427782	-0.40891	0.387533	0.0944458	-0.597792	-0.0520143	0.350034	0.53932	-1.05054	-0.568798	-0.173164	-0.366227	-1.83043	0.631212	1.17484	-0.46958	0.12912	-0.18835	-0.279857	0.116341	-0.593212	-0.543258	0.263135
Sox5	-0.715952	0.531617	0.393359	0.488628	0.219048	-2.38589	-2.24221	-0.760681	-2.77864	-2.22466	0.134749	0.0313539	-3.74584	-1.81974	0.0358723	-1.02831	0.832513	1.17417	-0.0556423	0.0862855	0.732756	-0.569955	0.380089	1.5002	1.37421	0.121564
Ssx2ip	0.283046	0.335739	0.73507	0.175835	0.225085	0.277208	0.327078	-0.441161	0.324412	0.131814	0.335514	0.017783	-2.03188	-1.15093	-0.673159	-0.477594	-0.881393	1.17337	0.575323	0.18198	-0.573232	-0.48854	-0.280257	-0.280575	0.0928697	-0.648497
Ccdc122	-1.07822	-0.45606	-0.720472	1.35361	-0.925365	-1.16493	-0.403486	-1.37066	-1.31369	-1.01404	-0.599327	0.224879	-1.11542	1.29469	-0.240967	1.59404	-1.1856	1.17261	2.33496	-0.174627	1.4843	1.88964	-0.845902	-0.797339	-0.763968	0.153209
Nt5dc1	-0.0690221	0.0290237	-0.0552488	-0.244808	-0.0244029	-1.13175	-0.162359	-0.707053	-0.0965918	0.332111	-0.340937	0.28797	-0.481056	0.345624	0.445846	0.527585	0.520677	1.17183	1.99637	0.0714268	0.181304	0.96821	-0.448924	-0.360666	-0.347038	-0.118922
Adcy2	0.149749	-0.0395627	0.284183	1.4567	0.927801	1.08745	0.279095	0.775632	-1.64401	-0.460637	0.0319277	-0.415018	-3.15792	-2.00602	0.265455	-1.33203	-2.01942	1.1713	-2.31601	0.0762323	0.927189	-2.28641	-0.66139	-0.857266	0.503393	-2.3009
Hist3h2a	-0.223143	0.0652762	-0.207688	-0.218808	-0.240476	0.117838	0.474379	-0.00907685	-0.427775	0.301969	-0.684837	0.00718878	0.286271	0.386575	0.451784	-0.220218	-1.91941	1.171	0.615344	0.168818	-0.0628416	0.149777	0.12235	0.257955	-0.37368	-0.449634
Vps72	-0.0575929	-0.169476	0.308015	-0.329658	-0.241002	-0.429311	0.125932	0.184498	-0.0151127	0.231181	-0.151172	0.608131	-0.481074	0.252034	-0.100217	0.459168	0.446987	1.1695	0.883557	0.283141	0.00870772	0.0478435	0.0447758	-0.072821	0.0499336	0.1377
Aebp1	-1.77405	-1.4947	-1.90214	-0.794552	-2.31038	-2.14195	-1.64425	-0.277137	-1.19077	-1.27835	-1.75858	-0.979672	-0.896785	0.565117	-0.345606	0.4091	-0.317433	1.16894	0.663847	-0.00939408	0.480873	3.3907	-1.64216	-0.36084	-1.47428	-1.57339
Amer1	0.229632	-0.416979	-0.115144	0.0683203	-0.46186	0.616349	-0.494658	-0.0970552	0.587394	-0.0359229	0.113572	-0.034774	-0.709452	-0.367946	0.0871311	0.11875	-0.569819	1.16884	2.61378	0.284527	-0.434348	-0.113659	-0.193106	0.121497	-0.329175	0.338983
Acvrl1	-0.318611	-0.0947543	-0.651401	-0.308396	-0.316852	-0.13721	-0.793895	-0.41052	-0.0401364	-0.717877	-0.422759	3.27947	-0.256423	1.3091	-0.79792	0.677207	-0.388608	1.16717	0.118699	0.212513	-0.723855	0.170322	-0.39732	-0.147846	-1.12315	-0.742803
Nphp1	-0.00973401	0.317857	0.416638	0.173316	0.012383	-0.305039	0.207668	-0.729932	-0.677085	-0.00721431	-0.765141	-0.849623	-0.816642	-1.36675	-0.120403	-0.714164	-0.488133	1.16538	1.28466	-0.0956563	0.68151	0.260424	-0.294095	0.638806	-0.142877	-0.855571
Ptpn6	-0.218308	-0.172203	-0.501888	-0.186364	0.233736	-0.501888	-0.0636678	-0.501888	-0.207831	-0.501888	-0.501888	-0.501888	-0.501888	3.07708	-0.501888	0.671241	-0.501888	1.1647	-0.501888	0.226711	-0.275548	0.2286	-0.40304	-0.232747	-0.143771	0.0823219
Ska2	-0.0340074	0.175668	0.418769	-0.0890272	0.216708	-0.588089	-0.171347	-0.0539688	-0.966561	-0.293563	-0.981691	-0.635155	-0.286626	-0.172616	-0.606439	-0.685983	0.420854	1.16031	0.680733	0.144236	-0.335408	0.525265	0.376247	0.195188	-0.0483912	-0.173492
Arl8a	-0.131184	-0.15493	0.157265	0.770872	0.0193183	-0.302277	-0.0448802	-0.413531	-0.321163	-0.0486717	0.375173	0.121776	0.0068594	0.053135	0.269739	-0.32959	0.518323	1.15962	-0.724231	0.112843	0.568115	-0.508562	-0.497974	0.23449	-0.311811	0.121721
Hgs	0.0895382	0.121976	0.145538	-0.632402	-0.237363	-0.232927	-0.340053	-0.246619	0.234067	0.698759	0.244964	-0.178728	-0.476574	-0.139937	-0.510431	-0.0801879	-0.468001	1.15855	0.13977	0.1644	-0.0596233	-0.259822	-0.000378321	-0.324889	0.260777	0.331395
Pigt	0.000815026	0.0277275	-0.0491899	0.0187004	-0.183249	-0.57893	-0.0257678	-0.101566	0.022581	-0.0725704	0.0214171	-0.194225	0.132463	-0.109733	0.756542	0.322613	0.166012	1.15788	-1.33498	0.0788757	-0.00813951	-0.150202	0.275684	-0.13146	-0.292951	-0.337439
Mmrn2	0.0828723	0.091679	0.45884	0.26151	-0.393306	-0.28804	-0.17319	-0.107949	-0.353846	-0.518061	-1.68523	1.81814	-0.965168	-0.523338	-0.0751757	-0.248866	-0.699505	1.1569	-0.63768	0.0492075	-0.296096	0.088598	-0.309503	0.0223963	0.497839	0.21605
9530036O11Rik	0.800155	-1.20202	-1.12753	-2.72872	-0.490188	0.147003	-1.76747	-1.18128	1.03828	0.669507	1.29291	-0.535202	-2.40348	-3.44719	-2.18511	-1.20647	-1.46923	1.15433	-0.725168	0.445067	-1.77684	-2.46472	0.402734	-0.405539	1.63096	-0.20287
Aldoc	-0.276411	-0.812244	-1.36806	1.83778	-1.19146	0.100225	-0.953132	-0.249314	-0.0399246	-0.780683	-0.409214	0.261579	-0.762314	0.0392503	1.68575	-0.323478	-0.613593	1.1534	-0.292225	-0.0685963	1.77044	-0.235464	-0.879874	0.0108711	-0.479556	-0.623844
Gm16124	-0.340213	-0.357227	-0.237081	0.674507	0.201339	-0.93596	-0.0526872	-1.02712	-0.259864	-0.341473	-0.447116	0.442868	0.378868	0.746391	0.807318	0.447023	-0.450211	1.15337	0.629432	0.0503995	0.542455	0.843096	-0.768908	-0.638478	0.294873	-0.423679
Cflar	-1.12601	-0.585462	0.306002	0.841073	-1.36607	-1.45782	-0.711759	-1.13758	-1.22689	-0.215767	-1.46271	0.603305	-0.19732	2.65232	0.371191	1.35706	-0.177819	1.15257	1.55886	0.339608	0.657671	1.72879	-0.980477	-0.834971	-0.850031	-0.398308
Plpp1	0.203217	0.274343	0.0768613	-1.07471	-0.416192	0.145488	0.663462	0.00593697	-0.0226562	0.320687	0.125007	-0.0200069	-1.11402	0.172889	-0.73173	0.711987	-0.656737	1.15238	1.81936	0.139951	-0.706771	-0.803503	0.252231	-0.424201	-0.385535	0.494383
Ccbl2	-1.07446	-0.725437	-1.14199	1.08288	-0.34608	0.0379193	-1.53239	-1.26543	-0.207659	0.00870014	0.217875	0.151872	1.05313	0.905622	1.62698	-0.2147	0.419268	1.15153	-0.0683158	0.0879745	1.11934	1.08396	-1.1141	-0.636492	-2.09175	-0.839228
Ccnjl	-1.17597	0.772961	0.850854	0.328414	-0.579521	-0.565779	2.19721	-2.31071	-0.179173	-2.19538	-0.502419	-0.0743115	0.747585	-0.604358	0.525638	-1.20282	0.749856	1.15142	-0.0906831	0.0566755	-0.371885	-0.311073	-1.68708	-0.194571	-0.404808	-0.607015
Gm5127	-0.75174	-0.566403	-0.919701	-0.749278	-0.725575	-0.511546	-1.15899	-0.874989	-0.686432	-0.0576046	-1.15899	4.05712	-1.15899	2.8654	-0.372549	-0.270493	-1.15899	1.15077	0.351928	0.256376	-0.925973	-0.594879	-0.919192	-0.83326	-0.779577	-0.123809
L3mbtl3	0.233136	-0.189902	-0.432356	0.487489	-0.310132	0.376412	-0.325307	0.308541	0.626621	0.352021	0.4588	-0.169135	-2.02836	-0.0438691	0.0139797	0.447062	-0.724193	1.15013	1.99391	0.138279	0.585651	-0.138423	-0.0622913	-0.779549	-0.255654	-0.610627
Elof1	0.20234	0.236168	0.169749	-0.370522	0.0473957	-0.347093	-0.110695	-0.329443	-0.294006	-0.121666	-0.149331	-0.408684	-0.614339	-0.294843	-0.74605	0.642443	-1.69178	1.1485	0.109825	0.245246	-0.0592156	-0.340589	-0.0694473	-0.435609	0.1558	0.261436
Pon3	-0.957422	-1.01025	-0.708804	0.113794	-1.55231	-1.72584	-0.971846	-0.510008	-0.998151	-0.478639	-1.47112	0.26217	-0.271782	3.30409	0.646852	1.71682	-0.0609256	1.14835	3.03883	0.352942	0.502712	1.60386	-1.06453	-0.804757	-1.00618	-0.660122
Rgs12	-0.876531	-0.836921	-0.338856	1.58157	-0.0610563	-1.80863	-2.41044	3.25848	-1.39909	-1.66133	-1.75323	1.48907	-1.93348	-0.0488124	0.402629	-1.47868	-2.95852	1.14813	2.2552	-0.555517	1.1922	-0.408881	0.470762	-0.0985965	-1.36957	-1.07695
Ctnna1	-0.565145	-0.571883	-0.108706	0.522629	-0.368682	-0.0952839	-0.939899	-1.02187	-0.735601	1.29862	-0.22517	1.35369	0.290972	0.423542	0.942195	1.24877	0.428401	1.14774	1.79329	0.00815795	0.625325	0.967215	-0.561964	-0.694407	-1.07774	-0.329838
Lzic	-0.0399099	-0.234243	0.0312585	0.431808	-0.275799	0.0779263	-0.926027	0.0964505	0.0223585	-0.241019	0.233395	-0.403061	-0.230868	0.692379	0.62484	0.360644	0.181222	1.14657	0.968296	-0.0232806	-0.0489498	-0.0158362	0.192983	0.20684	0.0777111	0.143143
Casz1	0.682732	-0.923449	-1.38557	-1.89225	-0.773526	1.87209	-1.66101	-0.920383	0.661105	0.439606	1.55233	-0.85062	-1.92077	-1.06333	-1.20962	-1.08945	-2.61989	1.14618	-0.112106	0.383394	-0.800715	-0.870482	-0.00490157	-2.06805	0.242768	0.660748
Ift22	0.0131464	0.38577	0.413567	-0.497618	0.180147	0.373724	0.15652	-0.534561	0.492568	0.266541	-0.56375	0.316868	-0.890791	-0.0912761	0.108542	-0.44553	0.135164	1.14552	0.500916	0.0779082	-0.302298	0.0177581	0.12352	-1.12863	-0.122888	0.138254
Tbc1d32	0.121787	0.281798	0.0830898	-0.201734	0.225569	-0.115984	0.0754642	-0.245362	0.13185	0.0957609	0.372356	-0.211014	-0.282978	-0.373771	-0.0243886	-0.66113	-0.230699	1.14506	0.647105	0.199434	-0.259754	-0.366882	-0.216552	-0.507438	-0.0783927	-0.199838
Lats2	-0.659838	-0.659624	-0.0206243	0.398866	-1.1683	-0.113312	-1.19909	-0.98154	0.00205298	0.124634	-0.327726	1.04893	-0.0728024	0.814949	0.527863	0.822863	0.837883	1.14457	1.68098	0.1618	0.33931	1.46196	-0.0140211	0.159259	-0.545813	0.0158998
Mpdz	-0.278628	0.420599	0.622358	-0.896161	-0.312026	-0.805918	0.952956	0.111932	-0.244563	0.157644	-0.861334	-0.0253888	-0.251127	-1.41765	-0.173851	-0.153035	0.130978	1.14388	0.536941	0.170477	-0.516162	0.255975	0.259453	-0.109962	-0.493537	0.583494
Plod3	0.107688	0.200374	0.25113	-0.323021	-0.370854	-0.286887	-0.726268	0.24982	0.0162638	0.306628	-0.0223703	-0.0506361	-0.144403	1.10703	-0.795344	-0.344544	-0.634641	1.14367	-0.128104	0.0345427	-0.196889	-0.15169	-0.18443	-0.491034	-0.208601	0.159899
Id4	-0.531789	-0.247148	-1.13579	2.59803	-1.19472	0.400271	-1.02952	-0.664392	-0.421405	-0.89434	-1.45099	-0.410618	-0.527538	-0.260051	1.67437	-1.36508	-0.97385	1.14261	0.802197	-0.056589	1.67898	-0.796391	-1.31219	-0.768335	-0.61122	-1.25279
Nedd1	-0.169949	-0.633927	-0.864163	0.40481	-1.01228	0.180833	-1.74848	-0.866578	0.176752	-0.738688	0.125492	0.385019	0.239254	0.755316	1.09707	0.502949	0.830581	1.14244	1.40274	0.241966	0.483894	0.332635	-0.541629	0.190023	0.240614	-0.00196019
Gm4221	-0.338065	-0.681493	-0.595554	0.470835	-1.73648	-0.384043	0.216986	1.15429	-1.55222	0.185722	0.0974505	-0.506221	0.393151	0.0281283	-0.0879318	-1.30511	1.21627	1.1405	0.509727	0.32146	0.629121	0.0280756	0.804644	0.176113	-0.437517	-1.20145
Arap1	-0.970431	-1.01965	-1.5256	0.935915	-1.01326	-0.624457	-0.729968	-1.6861	-0.994861	-1.63976	-0.884801	-0.665983	0.98127	1.50576	1.31051	1.71636	1.00204	1.13988	0.436923	0.00755683	1.00523	0.478115	-1.13213	1.21184	-0.396915	-0.785188
Ptpn14	-1.80193	0.771313	-0.0436997	-1.94708	-1.33184	-2.57989	-0.524626	-2.97837	-1.26431	-1.65881	-1.92768	2.1213	-2.44907	0.0581685	-2.18584	2.70944	1.02989	1.13963	1.61485	-0.220187	-0.52614	2.48795	-1.87814	0.747934	-1.65066	-1.68132
Rfx3	-0.120343	0.677743	0.132304	0.541263	0.163739	-0.741791	1.59451	-0.736299	-0.712536	-0.799201	-0.672402	-0.193322	-0.709175	-0.278773	0.257728	-0.53191	-0.375538	1.1391	1.48141	0.138048	0.296463	-0.790386	-0.493924	-0.455717	-0.75084	-0.483388
Rai2	0.566213	-0.8435	-1.68344	-3.06587	0.073753	-0.0359758	0.640326	0.378125	-0.344437	-0.410733	0.146099	-0.497546	-2.29459	-2.34089	-2.40092	1.12612	-0.987191	1.13902	1.45857	0.10837	-1.30611	0.383594	0.91984	-0.957089	0.975946	0.333322
Tigd2	0.31261	0.195075	0.655525	-1.46885	0.295409	0.531283	-0.32629	-0.331438	0.550747	0.0682577	0.514146	-0.595367	-1.14262	-0.482178	-0.561232	-1.12223	-0.749683	1.13868	0.764045	0.0603076	-0.973294	-0.467358	-0.0537538	-0.261561	0.118741	0.331662
3110082I17Rik	-0.143449	0.653649	0.383771	-0.113411	0.391001	-0.49407	0.873493	-0.170176	-0.605142	0.14931	-0.879932	0.235984	-1.53654	1.1037	0.206571	-0.767066	-0.132937	1.13813	0.838725	0.218288	-0.0183096	0.0583753	-0.419967	-1.06527	-0.253195	-0.161955
Ddx20	-0.0250331	0.0645054	0.638125	0.0671156	0.140051	-0.479558	-0.134274	-0.348943	-0.222246	0.514407	-0.197642	0.375527	-0.229593	0.234816	-0.144324	-0.814373	0.0136716	1.13741	-1.72395	-0.0144547	-0.0100719	-0.143265	0.138399	0.158479	-0.00852753	-0.309252
Tmem67	0.456939	0.141991	0.177222	-1.01724	0.244537	0.27003	0.0569024	0.201626	0.20246	0.377583	0.457088	-0.27157	-1.03415	-0.940156	-0.611808	-0.338508	-0.698513	1.13735	0.705485	0.122693	-0.743377	-0.98814	0.0910642	-1.30893	-0.0677842	0.127618
Ifi27	-0.877678	-0.118536	0.457734	-0.637318	-0.476435	-0.933303	-1.42334	-1.29233	0.294485	-1.29302	-0.659027	0.556466	0.364032	0.0237642	0.264188	0.473478	0.866696	1.13663	2.60623	0.108441	0.234994	1.33876	-0.371445	0.581729	0.0609076	0.012263
Plekhb1	-0.884751	-0.84824	-0.589901	-0.260425	-1.2032	-0.552123	-0.774751	-0.183452	-1.13068	-0.882155	-1.02082	0.379555	1.5637	-0.478008	1.60694	0.0439149	1.41822	1.13602	0.342098	0.35549	0.317152	-0.674754	-0.396234	1.11431	-0.658394	-0.893086
Itgb3bp	-0.0257994	0.245265	0.456232	-0.319504	-0.00338873	-0.416205	0.294606	-0.708139	-0.117517	-0.128607	-0.275727	-0.113539	-0.221432	-0.0523671	0.212079	-0.282691	0.315618	1.13575	0.785606	0.239931	-0.0760035	0.252523	-0.619911	-0.0695026	-0.205932	-0.0265058
Cpq	-0.613573	-1.20765	-1.24129	0.524779	-1.41991	-0.168407	-1.6433	-1.24744	-0.935449	0.903959	0.111507	0.150529	-1.72069	0.0182038	0.69612	1.28859	0.972106	1.13516	1.51133	-0.092827	1.30345	1.73344	-1.08612	1.34392	-0.319483	-0.850415
Rabl2	0.471758	0.183779	0.338855	-2.01582	0.00634385	0.237122	-0.31798	0.397598	0.0636185	0.299076	0.38034	-0.424218	-1.10959	-1.55402	-1.57073	-1.00204	-0.763805	1.13514	1.12457	0.173293	-1.23271	-0.961413	0.483319	-0.934158	-0.0246697	0.288043
Fam53b	-0.876615	-0.369233	-0.375485	0.207875	-0.274629	-0.673197	0.873698	-0.807334	0.283681	-0.693002	-0.070309	0.627897	1.22704	1.08492	1.12369	-0.0845961	0.600541	1.13375	1.63648	0.349013	0.302109	-0.588427	-0.789223	-1.7446	-0.158134	0.0573334
Suv420h2	-0.103172	-0.948106	-1.04532	0.082514	-1.10787	0.503726	-0.451352	-1.1489	-0.369141	0.304039	0.264236	0.167239	-0.188926	0.8831	0.728221	0.624201	0.619472	1.13326	1.67867	0.233619	0.477049	0.958909	-0.836075	0.281055	0.200315	-0.129722
4930473D10Rik	0.611629	0.154152	-0.188305	-2.37707	1.26874	1.12896	-1.78412	0.829258	0.435201	-1.86086	0.738832	-0.94277	-2.67304	-1.90537	-1.7276	-2.82502	-2.82502	1.13264	-1.82044	0.321515	-2.82502	-2.82502	1.43625	-1.67239	-1.38035	-1.95647
Nme6	0.248522	-0.272576	-0.418641	-0.118763	-0.371166	0.645486	-0.83192	-0.202851	0.574669	-0.142465	0.465844	-0.152437	-0.467677	-0.149676	-0.0237534	0.404883	-1.34951	1.13171	0.945343	0.103051	-0.0306466	-0.490046	-0.192366	0.00370185	0.0320295	0.456654
Otx2	0.105722	-1.07298	-1.18677	-0.354813	-1.18625	-1.13246	-0.978347	-1.02565	-1.409	-1.07176	-1.409	-0.720266	-0.967547	-0.824136	1.4289	-1.409	-0.418036	1.13072	5.29282	-0.252085	2.07609	-1.03304	-1.20627	-1.409	-1.03048	-1.409
Folr2	-0.424777	-0.260102	-0.501538	0.917801	0.0534532	0.371435	-0.000949858	-0.501538	0.0163606	-0.501538	-0.501538	-0.501538	-0.135533	1.3702	0.144309	-0.501538	-0.501538	1.13047	3.54148	0.153094	0.375328	-0.326226	-0.157323	0.201455	-0.501538	0.450352
Cntrl	-0.291197	-0.00721448	-0.172501	-0.322182	-0.272202	-0.647793	-0.0747988	-0.351799	-0.420019	-0.371288	-0.545619	0.302226	0.722016	0.988257	0.563024	0.0365782	0.953203	1.12971	0.680531	0.150826	-0.0065445	-0.0875395	-0.237009	0.208262	-0.312241	-0.322122
4930523C07Rik	-0.519374	-0.597177	-0.617879	1.58455	-0.258705	-0.780956	-0.550429	-0.330787	-0.72468	-1.16519	-0.83051	2.09338	-0.538667	0.414503	0.396839	2.92575	-0.00678549	1.12968	1.34733	-0.221655	0.574547	0.484878	-0.827729	-0.303722	-0.146634	-0.345744
9430060I03Rik	0.307371	0.0966839	0.504366	-0.676997	0.0686833	0.302262	0.198299	0.0248752	-0.0602728	-0.0772176	0.454438	-0.540655	-0.628214	-1.61799	-0.10185	-0.525614	-0.299008	1.12964	0.429714	0.220989	-0.772209	-0.234244	-0.133428	-0.681459	0.166137	-0.0237815
Net1	-0.465449	0.561401	0.102768	-0.995204	0.566437	-0.8112	0.995551	-0.241548	-0.999836	-0.849109	-0.845468	3.2002	-0.626351	-0.38502	-1.73659	0.757664	-0.99961	1.12723	-0.427668	-0.17418	-0.651937	-0.237553	-0.686152	-0.142733	-1.04585	-0.0769496
Sik1	0.264073	-0.423687	-0.431594	-0.582261	-0.0304258	-0.516159	-0.179054	0.834251	-0.19342	-0.783084	0.0147013	1.54208	-1.50331	-0.46604	-1.38667	2.11738	-1.31852	1.12704	0.816973	0.10724	-0.387927	1.06982	-0.0878269	-1.29949	-0.175419	-0.746433
Gramd2	0.0283616	1.00309	0.803693	-1.95516	1.26144	0.043183	-0.458407	0.302504	0.302052	0.0897535	-0.715731	-0.463489	-1.94038	-2.38978	-1.29004	-0.458843	-2.38978	1.12175	-0.019404	0.233869	-1.3423	-1.53401	-0.0572266	-1.70695	0.144118	0.224612
Hist1h1c	-0.527905	-0.117956	0.013992	0.854435	-0.496117	-0.512524	-0.322773	-0.295234	-0.220721	-0.178726	-0.115755	0.136496	-0.485596	0.410947	0.458369	0.976192	0.203081	1.12152	1.86805	0.2279	0.512569	0.996238	0.0709406	-0.22197	-0.0318496	-0.439305
Gm15598	0.216676	-0.0706131	0.248969	-1.31329	-1.0049	0.520882	0.757608	0.483378	0.237196	0.664853	0.463738	0.271248	-0.786195	0.662851	-0.24796	-0.50047	-0.245968	1.1209	0.377742	0.212995	-1.21143	-0.607353	0.288697	-0.572077	-0.208332	0.226492
Rasa4	0.372939	-1.48151	-1.09508	-0.884736	-1.18175	1.86895	-1.77755	-0.815004	1.88868	-1.17801	0.771706	0.195562	-2.44687	1.78753	-1.10145	-0.90599	-1.73414	1.12082	0.291353	0.486248	-0.692348	-0.440808	-0.381779	-1.32941	0.76108	0.468981
Ephb4	-0.708447	-0.870661	-0.891	1.61722	-1.21778	-1.42906	-1.42906	-1.16274	-1.42906	-1.42906	-1.07116	2.14725	-1.27586	0.364318	0.499157	1.57786	-1.42906	1.11959	0.131447	-0.411848	1.35011	1.97303	-1.42906	-0.33728	-0.23114	-0.964565
Ttc26	-0.124104	1.08476	1.1558	-0.367468	0.00912798	-0.32355	1.77943	-0.758783	-0.20828	-0.0629811	0.11759	-0.738679	-2.30265	-1.70898	-1.01874	-0.069108	-1.26932	1.11957	0.453739	0.0887587	-1.16205	-1.09498	-0.286103	-1.31041	-0.386718	-0.115715
Msi1	-0.258077	-0.415585	0.311437	1.61179	-0.554881	0.335246	-1.00586	0.0622282	-0.046048	-0.198407	-0.176212	-0.377615	-3.14813	-1.20611	1.32662	-0.362015	0.200889	1.11692	2.49633	-0.0607173	1.50116	-0.699607	0.0124852	0.314759	-0.490591	-0.619225
Tmem176b	-0.750752	-0.874808	-1.27252	1.36085	-0.647725	-0.675866	-0.522265	-0.498697	-0.289497	-0.720003	-1.26013	0.325079	0.0688755	1.25496	0.676636	1.18569	0.658695	1.11549	-0.193944	-0.00269823	0.791999	0.375725	-0.184665	1.69357	-0.807899	-0.525553
Wdr25	0.188498	0.106612	0.302372	-0.990734	-0.218366	0.367515	-0.0118673	-0.119967	0.547377	1.11143	0.0390107	-0.446016	-1.16971	-0.367079	-0.80308	0.648816	-0.26862	1.11407	0.352126	0.272335	-0.368491	-0.242228	-0.250182	-0.681191	-0.164979	0.442547
Kiz	0.0389139	-0.701441	-0.398313	0.145159	-0.620786	0.295459	-0.199599	-0.320831	-0.155837	-0.562464	0.773352	-0.0918247	0.356534	0.419698	0.431087	-0.353078	0.477106	1.11349	1.3028	0.182975	0.40644	-0.25317	-0.43159	0.453152	-0.288525	-0.405013
Kcnj10	-1.19836	-1.16672	-1.35867	1.25664	-1.86878	-1.12625	-1.02921	-1.39319	-1.04935	-1.11514	-1.50903	-0.0033433	1.27418	0.0197735	1.73236	-1.6006	1.28899	1.11297	-0.873024	-0.100487	1.95774	-0.83254	-1.01682	0.727298	-0.738899	-1.23681
Gm28539	0.16344	-0.212391	-0.379793	0.197974	0.00272856	0.316043	0.462784	0.13854	0.95789	0.122313	0.319172	-0.477634	-1.25873	-0.888569	-0.316386	0.861329	-0.666196	1.11263	0.884623	0.161244	-0.711548	0.214842	0.113865	-0.989726	0.13293	0.57031
Hnrnpf	-0.05821	0.11497	-0.0262183	-0.352614	-0.293344	-0.326186	-0.274213	-0.283696	0.269849	-0.0844117	-0.156586	0.567135	-0.124705	0.214366	-0.19658	0.694055	-0.0390596	1.11025	1.61356	0.14523	-0.129071	0.503162	-0.202224	-0.632857	-0.123882	0.0335294
Tmem164	-0.401304	-0.44602	-2.42835	1.41752	-0.541064	0.153002	-0.6676	-0.938964	-0.524589	0.483599	-0.910366	0.258497	-3.47517	1.09061	0.611183	1.22826	-0.428525	1.10981	1.38771	-0.00232254	1.00183	1.72569	-0.51085	-0.572999	-0.0220242	-1.07501
Fancl	-0.227934	0.289272	0.197422	0.316902	0.449274	-1.66335	0.447514	-0.391077	-0.234355	-0.179584	-1.94811	-0.320274	0.0895372	0.66897	0.65497	0.233526	-0.0589687	1.10919	0.7578	0.0578371	0.181055	0.455406	-0.72248	0.454225	-1.34976	-0.767869
Coa5	0.114214	0.0795387	-0.194593	0.0907317	-1.10065	0.430604	-0.330763	0.108721	-0.0723055	-0.380737	0.325973	0.114205	-0.49755	0.118736	-0.0704851	-0.336255	-0.373791	1.10846	0.743726	0.0790016	-0.165929	0.0233213	-0.352015	0.485605	0.0325393	0.0616943
Gm16000	0.142374	0.278433	-1.59518	0.0357427	1.13708	-0.276078	-1.72166	-0.911605	-1.40534	1.53252	1.07064	-0.961396	-0.788216	-1.24714	-0.465709	0.350046	-0.126206	1.10776	1.88692	0.103445	-0.719405	-1.94389	-0.249536	-0.787474	-0.616179	1.35613
Serpinb1a	-0.902535	-0.589471	-0.246439	-0.372805	-0.966135	-0.761636	-0.180405	-0.368373	-0.133619	-0.231883	-1.05045	0.13449	1.71327	0.488899	1.26962	-0.564648	0.973253	1.10768	0.581309	0.218298	-0.132018	0.0870062	-0.738397	-0.524872	-0.577546	0.0603356
Npm1	0.0867392	0.0240024	-0.0406365	-0.225829	-0.178901	0.0386605	0.141429	-0.0357422	0.191867	-0.173145	0.276241	0.196167	-0.408116	0.0326749	-0.245762	0.358262	-0.27131	1.10713	0.180606	0.0891461	-0.150225	0.016939	0.0741049	-0.40011	0.0804771	0.145188
Ube2i	0.0672292	-0.0799129	-0.158422	-0.688135	-0.230055	0.406944	0.219776	-0.378864	0.0609264	0.134423	-0.012446	-0.00622465	-0.345129	0.104053	0.0709397	-0.195382	0.164299	1.10354	0.152182	0.338396	-0.267473	0.284162	-0.060112	-0.259975	0.161689	-0.031352
Cyp4f17	-0.0512965	-1.47828	-1.65228	0.932253	-1.97336	-0.833839	-1.22283	-0.863529	-0.287037	-0.187499	-1.84772	-0.123082	0.305684	0.0211079	0.853105	0.363628	0.10694	1.10313	1.54322	0.107563	0.713124	1.43296	-1.57576	0.33955	0.704735	-1.07547
Fam96b	0.174062	-0.109213	-0.0239781	-0.527953	-0.372544	-0.0132279	-0.344541	-0.213334	0.0326672	-0.260741	0.27605	0.23517	-0.42694	0.890015	0.39934	0.0562863	-0.691887	1.10253	-0.306818	0.298423	0.00793871	-0.520445	0.217148	-0.676835	0.240159	0.0400757
Igfbp5	-0.340672	-0.333219	-1.43475	0.91375	0.209222	-0.722878	1.17129	0.781257	-0.771385	-0.550854	-1.1832	0.241647	-1.20324	-0.452273	-0.221028	2.96889	-1.52785	1.1021	-0.915927	-0.0252494	0.725917	0.311951	-0.0376786	-0.999551	-0.870995	0.584086
Ednra	-1.11404	0.204402	0.443063	1.26567	-1.46156	-1.34427	0.204266	-0.697913	-1.1255	-0.185482	-0.959074	2.30004	-1.19275	-0.691143	1.12637	3.05113	-0.663734	1.10175	-1.71024	-0.251543	0.660635	0.619896	-0.922879	0.481602	-0.908407	-0.888716
Polk	-0.115021	0.0939126	0.217297	-0.224897	-0.0729827	-1.0252	-0.158975	-0.325443	-0.0986708	-0.118403	-0.60259	1.9763	-0.0823807	0.400888	-0.0761023	0.60616	0.343888	1.10105	1.22341	0.100483	-0.204161	0.378181	-0.498296	-0.222722	-0.686986	-0.326236
Atp1a1	-0.0842479	0.462394	0.396303	-0.976656	1.06211	-1.08008	0.601025	-0.0270429	-0.601719	-0.591976	-0.410202	0.10067	-0.063018	0.063625	-0.634499	0.478437	0.0313584	1.10092	0.938656	0.0848144	-0.802808	-0.889191	0.0449594	0.342121	-0.266619	-0.471065
SDR42E2	-0.0861849	-0.069023	0.131342	-0.237895	0.122962	0.395341	0.0624584	-0.237895	-0.237895	-0.237895	0.748443	-0.237895	0.0884195	-0.237895	-0.237895	0.757388	-0.237895	1.09718	3.53006	-0.237895	-0.0481766	-0.237895	-0.107548	-0.237895	-0.237895	-0.237895
Vwa5a	-0.576537	-1.15591	-0.096476	0.413371	-1.33508	0.169812	-1.04942	-0.818473	-1.12126	-0.250331	-1.55468	0.494493	-0.0614877	2.45687	1.00663	1.38148	-1.86985	1.09697	-1.86985	-0.0892606	1.02908	1.47696	-0.188685	-0.605304	-0.595014	-0.767769
Abcc4	-0.273951	-0.049421	0.772998	0.379758	-0.357296	0.879511	-0.407712	-2.30759	-0.402772	0.200343	0.516719	2.67986	-2.09267	-0.918032	-0.125591	2.56589	-0.761853	1.09655	1.95708	-0.169346	0.0917707	-0.263988	-1.59407	-0.367149	-0.687112	0.142549
Pyroxd2	-0.718299	0.205914	0.0292273	-0.225557	-0.573961	-0.512392	0.124422	-0.972382	-1.13142	-0.860303	-1.76342	0.00946688	-0.6301	0.914453	0.0331109	0.78036	-0.750297	1.09628	-1.76342	0.332843	0.274247	1.966	-0.29839	-0.145253	-0.625052	-0.4313
Cracr2a	0.201486	0.0856654	-0.883913	-0.350279	-0.339875	1.16081	-1.62139	1.06453	0.345101	0.0541723	1.28473	-0.613281	-1.99921	-0.448069	-0.756757	0.204681	0.134829	1.0951	-2.35855	0.19303	-0.595713	-1.24055	1.0157	0.567655	-1.33244	-1.31438
Ak3	-0.488038	-0.433024	-0.968202	0.510081	-0.47484	-0.784867	-0.646342	-0.681808	-0.147498	-0.601612	-0.371399	0.493424	0.919629	0.169207	1.08408	0.905597	0.893551	1.09464	0.511243	0.199419	0.322446	0.58055	-0.279753	-0.43228	-0.437978	0.0978201
Gm13134	-0.433038	-0.478712	-0.289348	2.20904	-0.478712	-0.478712	-0.478712	-0.478712	-0.478712	-0.478712	-0.478712	0.0450875	-0.478712	0.152118	0.921832	-0.478712	-0.478712	1.09292	4.80275	-0.170793	0.354297	-0.478712	-0.478712	-0.171347	-0.478712	-0.478712
Ubtd1	-0.140624	-0.457161	-0.130693	-0.0301102	-0.40349	0.0594321	-0.321387	-0.594555	0.656272	0.486403	0.202028	0.0113362	-0.623498	1.91021	-0.5886	1.09523	-0.775565	1.09232	0.431487	0.165628	-0.351738	1.06486	-0.641837	-0.634384	0.102412	0.24732
Gm16083	0.713891	-0.00665556	-0.306681	-3.14742	-1.55592	0.70157	-0.794615	0.667915	1.2944	1.39194	-0.0110833	-0.846063	-2.46908	-2.07553	-3.62045	-1.11379	-2.49631	1.09164	-0.740341	0.326429	-3.06747	-0.648007	0.426694	-0.816962	-0.944523	-0.0177225
Faap20	0.108731	0.604708	0.265958	-2.13448	0.108206	0.1357	0.353008	-0.0215899	0.142806	0.135027	-0.123967	-0.441341	-0.952366	-0.623023	-1.95677	-0.721496	-0.599868	1.09098	0.736438	0.212095	-0.609066	-0.870048	-0.143525	-0.0591202	0.306658	0.336779
Tspan15	-1.30834	-0.252647	0.356987	0.963802	-1.53866	-2.20291	1.20868	-0.682998	-0.586208	-0.981541	-1.44179	0.402283	1.5003	0.548089	1.11785	0.457778	1.29414	1.09053	0.540389	0.101992	0.477839	-0.250103	-1.06529	-0.309801	-1.07865	-0.724503
Smpd2	-0.685916	-0.118313	0.191874	1.24182	-0.960383	-1.12272	0.126262	-0.663818	-0.909539	-1.12092	-2.01412	0.320302	-0.423928	0.151448	0.822057	-0.643375	0.327089	1.08806	1.11897	-0.234182	1.66892	0.975403	-0.971335	0.307328	-0.628948	-0.947228
Chtf8	0.0178469	0.0146706	-0.204657	-0.855605	0.206126	-0.144187	0.481404	-0.305854	-0.0648193	0.0471781	0.233128	0.0375662	-0.299521	0.597206	-0.525026	0.627536	0.546962	1.08794	0.19016	0.239313	-0.540612	0.195334	-0.011295	-0.259938	0.18261	-0.0507146
Iqch	-0.581503	-0.831552	-0.958694	0.816868	-0.178789	-0.0310235	-0.778232	-0.296393	-0.321593	0.341194	0.11244	-0.206689	1.15779	-0.0343192	1.34969	-0.17751	0.282696	1.08177	-0.794794	0.0230805	0.918481	-0.622972	-0.704113	0.234559	-0.594667	-0.102706
Lhfp	-1.13075	-1.20813	-1.75618	1.80924	-0.455014	-2.31638	-1.69751	-1.93867	-1.42646	-0.220301	-2.97515	0.193097	-3.28206	-0.274733	1.68328	1.454	-2.46374	1.0817	0.454324	-0.257306	2.26059	1.00162	-1.61177	-1.6413	1.04545	0.920203
Fzd3	0.17855	0.41252	0.0646842	0.0740736	0.505065	-0.818279	0.309187	0.0126899	-0.954425	0.261718	-0.266949	-0.342176	-1.16745	-1.05658	-0.0978411	0.0569348	-0.0845981	1.08072	-0.626429	0.0801	0.139316	-0.510205	0.117873	-0.281068	-0.139668	-0.108977
Grk4	-0.355364	0.152467	0.0161097	0.609865	-0.082929	-0.312677	0.0100432	-0.343798	-0.193384	-0.308911	-0.703167	-0.048003	0.153047	0.129485	0.808088	0.0371954	0.306684	1.07994	1.35505	-0.113028	0.447933	0.216498	-0.424979	0.485097	-0.882643	0.0844982
Hpcal1	0.228902	0.875142	0.235889	-1.29585	-0.840734	-0.262392	0.199135	-0.0295728	-0.501798	0.10962	-0.998487	0.837344	-1.27137	0.822861	-0.720471	0.988034	-2.46652	1.07906	1.04573	0.0469273	-1.88802	0.180483	-1.35779	-1.5257	-0.0857995	0.242862
Sparc	-1.07616	-1.1179	-1.16328	0.714168	-1.08401	-0.734118	-1.11137	-0.732293	-0.77659	-1.0534	-0.825013	1.48678	-0.0470379	1.80661	0.95304	0.559102	-0.0193777	1.07712	0.10844	0.0919179	1.89308	1.22016	-0.943265	-0.224016	-1.0423	-0.658191
Syne2	-0.843683	-0.956711	-0.836113	-0.48319	-1.22234	-1.17112	-1.7963	-1.53646	-0.562316	-0.553013	-1.79932	1.77816	-0.52645	0.158179	-0.329238	1.45943	1.16553	1.07658	3.16762	-0.176614	-0.106127	2.42632	-1.12645	1.01892	-0.953743	-0.432299
Il15	-1.19113	-1.0846	-1.23113	0.0547196	-1.01854	-1.18452	-1.16192	-1.48129	-0.812574	-0.947951	-1.48129	1.73785	-1.04633	2.98328	-0.835444	3.15651	-1.48129	1.07622	1.66494	0.269032	0.165815	2.12836	-1.20893	-1.16824	-1.3169	-0.933802
Clu	-0.304561	-0.616873	-0.693477	2.09061	-0.610672	-0.642668	-0.680151	0.0388353	-0.60893	-0.388998	-0.72757	0.331611	-0.388542	-0.432743	1.21309	1.0743	-0.463113	1.07616	0.478348	-0.100789	1.29005	-0.323533	-0.209076	0.0503322	-0.517166	-0.779748
Per2	-0.404233	-0.138342	-0.313671	0.563905	0.397873	-0.477877	-0.462821	-0.293778	0.133991	-0.917753	-0.0270632	0.6844	-0.689262	-0.56716	0.290299	1.31171	0.0577343	1.07563	1.31977	0.0621694	0.926152	0.754015	-0.982169	0.803585	-0.888458	-0.320656
A330032B11Rik	0.217208	-0.0480667	0.219657	-0.377519	-0.0583735	0.356635	-0.11148	0.0266095	0.422242	0.0161297	0.316569	-0.568575	-0.179652	-1.22554	0.275033	-0.469368	-0.730228	1.07487	-0.110896	0.156717	-0.289435	-0.806536	0.0367125	-0.316254	-0.0703238	0.261038
1700112E06Rik	-1.01387	-1.84665	-1.59614	0.691034	-1.87569	0.381762	-1.2227	-2.77453	-1.21567	0.900837	0.839395	0.593008	0.0942078	1.83756	0.698894	-0.387501	1.03931	1.07439	-0.789532	0.293398	0.882765	1.94503	-2.17943	0.740631	-0.922203	-1.08508
Rgcc	-1.30023	-1.284	-1.43307	1.59214	-1.60794	-1.27563	-1.16832	-1.16981	-0.923283	-1.23212	-1.19596	0.916895	-1.40365	-0.936053	0.339327	-0.300539	2.47128	1.07427	-0.875402	-0.0794301	1.07942	-0.00535372	-1.09867	2.83269	-0.921896	0.0929494
Adamts6	0.00825077	-1.71329	-1.47716	-0.254179	-1.9543	0.870605	-1.86202	-0.840892	0.300981	1.67182	0.634624	-0.20802	0.0252613	-0.627759	0.317609	-0.545441	1.30391	1.07349	-1.93724	0.311583	0.0300055	-0.451126	0.115705	1.4753	-0.510819	-0.0752033
Trip4	0.01461	-0.0639411	-0.00385525	0.0288601	-0.0515668	-0.105579	-0.0249092	-0.376259	0.0907953	-0.0478907	-0.221599	0.076263	-0.0683137	-0.017372	0.136045	-0.120594	0.0313021	1.07148	1.05118	0.137792	0.0390448	0.0689817	-0.120132	-0.165769	0.127514	-0.00735642
Ercc6l2	-0.173754	-0.0977024	-0.414171	-0.0306547	-0.117977	-0.0592514	-0.148622	-0.331856	-0.176788	-0.520803	-0.0798005	-0.0151949	0.330428	0.288681	0.652964	-0.205235	0.142482	1.07125	0.882555	0.171444	0.342116	0.13096	-0.125688	-0.0436773	-0.0792939	-0.0525248
Avil	-0.537209	-0.0666373	-0.464947	0.297198	-0.521535	-0.956625	-1.28154	-0.5001	-0.506569	0.166512	-0.98631	-0.016112	-0.464388	-0.655601	-1.28154	1.64221	-1.28154	1.06973	1.03588	0.00983271	-0.126347	2.33826	-0.771531	-0.772676	-0.121407	-0.936485
1110017D15Rik	0.544394	-0.149262	0.243351	-0.381077	-0.611951	0.85227	-1.11327	0.429504	0.228859	0.327343	0.539871	-1.43461	-1.28755	-1.79577	-0.644164	0.0598687	-0.246686	1.06934	-0.48498	0.275686	-1.11356	-1.7254	0.388513	-0.26031	-0.0275766	0.116359
Slirp	0.212789	-0.128615	0.464005	-0.0990983	-0.454143	0.169317	-0.135687	-0.0966467	0.047028	0.219222	0.0713597	0.116434	-0.32607	-0.30451	-0.691267	-0.837794	-0.0612546	1.06905	1.36877	0.334985	-0.434906	-0.200737	0.0372237	-0.447002	0.0421097	-0.182368
Ttc9	0.491793	-0.661493	-1.17049	-1.34911	0.780137	0.77737	-1.29928	0.408689	0.851803	0.190318	0.17001	-0.880937	-1.51226	-0.374549	-1.4795	-1.48197	-0.749211	1.068	1.67958	0.111706	-1.57831	-1.3208	0.170233	-0.0465502	0.353202	1.33287
Dpm3	-0.005485	-0.0517475	0.0161144	0.491737	-0.139949	-0.119036	-0.355352	0.0500733	-0.0330904	-0.106925	-0.265518	0.389623	-0.099832	-0.0765244	0.28446	0.375296	0.243764	1.06771	0.387769	0.0653057	0.031182	-0.0240816	-0.089187	-0.0429582	-0.236778	0.0296089
Pigo	0.112667	-0.315372	0.0742545	0.136603	0.235509	0.455997	-0.492472	0.0650001	0.363727	-0.119121	0.239441	-0.0455889	-0.758653	-0.153056	0.050362	0.187435	-0.239683	1.06668	1.54673	-0.110809	-0.021031	-0.0130898	-0.0908802	0.200526	0.334554	0.1896
Aurkaip1	-0.051917	0.01273	-0.511614	-0.205875	-0.281762	-0.0152762	-0.0877052	-0.130577	-0.218892	0.320633	-0.45089	0.165926	-0.282206	0.232105	-0.174874	0.016249	0.269273	1.06656	1.46486	0.267101	0.147256	0.283518	0.118743	0.0404199	-0.0140615	-0.341148
2700046G09Rik	-0.106247	-0.0219921	0.0467012	0.655275	-0.457074	-0.0116687	-0.211589	-0.436326	-0.245831	0.52224	-0.659762	-0.318402	-0.142114	0.470441	0.0784153	0.161803	-0.807488	1.06636	0.882241	0.246315	0.444079	0.0372873	-0.128963	-0.33501	-0.0295008	-0.273522
Zfand4	0.0133589	-0.0863475	0.140601	-0.921673	-0.508231	0.47936	-0.548237	-0.650092	0.163286	0.121887	0.0641927	-0.918002	1.0178	-0.157883	0.684233	-1.36523	-0.622676	1.0663	-1.48903	0.278213	-0.693925	-1.33383	0.023414	-1.22052	-0.0711039	0.141644
Itga11	-0.0938465	0.324121	0.0312622	-1.64501	0.262183	-0.564524	0.343392	-0.712671	-1.01062	-0.0815767	-0.70969	-0.133193	-1.55363	-0.677887	-2.39062	0.401533	-1.38838	1.0655	0.839137	-0.0146971	-1.02785	2.27012	-0.583113	-1.48133	-1.27791	-0.0861759
1190002N15Rik	-0.0934791	-0.0574981	-1.31929	-0.971526	-0.179783	0.492071	0.142939	-0.589132	0.228822	-1.08576	-0.431319	-1.05289	0.419748	0.178527	0.749747	-0.623239	0.595893	1.06475	0.212899	0.169149	-0.0498003	0.145703	0.349357	-0.202048	-0.700169	0.586836
Crb1	0.399781	1.36169	-0.726263	-0.602863	-0.943462	-0.302869	-0.77269	0.388437	-0.607682	0.763946	-0.0211447	-1.95455	-2.05761	-1.60264	-1.12448	-0.863109	-1.434	1.06415	-1.11269	0.0880944	-1.49532	-1.56143	-0.232637	-1.83473	-0.482895	-0.673546
Sumo1	0.0413222	-0.0354809	-0.0392649	0.706678	-0.0529089	0.0976585	-0.114111	-0.404554	0.00815513	-0.210166	-0.0026298	0.137172	-0.878814	-0.337315	0.347442	-0.201615	-0.604385	1.06404	0.932699	0.059113	0.812798	-0.190918	-0.201629	-0.612762	-0.00346495	0.0653493
Gm28411	-0.963552	-0.933509	-0.498644	2.37862	-1.09568	-1.24425	-0.466317	-1.62125	-1.06713	-1.11418	-1.62125	-0.590887	-1.31357	-0.591967	2.47281	-0.242462	-1.03933	1.06312	1.3125	-0.352612	2.51854	-1.19094	-1.31939	-1.37951	-0.70224	-0.885125
Ipp	-0.215623	-0.216295	-0.43315	-0.558899	-0.121209	0.271594	-0.275881	-0.221854	0.621988	0.307005	-0.680271	-0.111828	0.698777	-0.350943	0.125718	-0.219015	0.603398	1.06261	0.120174	0.241708	-0.288689	-0.27006	0.175372	-0.253744	0.325254	-0.0943585
Nphp4	0.272647	0.803619	0.579884	-1.36886	0.850548	0.318114	1.20071	-0.490303	0.575491	0.2254	0.47274	-1.65083	-2.69641	-2.0759	-2.4188	-1.2309	-1.37637	1.06256	1.12097	-0.0746917	-1.56198	-1.89941	-0.0111265	-1.57164	-0.272493	0.424188
Pcgf5	0.39358	-0.49952	-1.39013	0.133259	0.663188	0.120098	-0.884406	-0.324808	0.681842	-0.469641	0.08428	-0.07515	-2.10521	-0.76912	-0.887404	-1.11052	0.188185	1.06181	-0.892688	0.10818	0.298519	-0.255736	0.412461	0.281598	0.517507	-0.0545137
Fbxl12os	0.176424	0.141234	0.264542	-0.874566	-0.0942089	-0.334778	-0.15795	0.316148	0.069254	0.304958	-0.080424	0.0477918	-1.02985	-0.699319	-0.192753	0.201813	-0.518909	1.06179	-0.242196	0.307712	-0.37533	-0.32879	0.595183	-0.00464954	0.196908	-0.681205
Cd82	-1.09934	-0.892831	-0.815247	0.0480526	-0.441388	-0.490848	-0.730405	-1.69999	-0.926786	-0.790004	-0.496779	-0.18004	1.83071	1.37717	1.12985	1.43269	1.64975	1.06141	1.78842	0.339736	-0.481908	0.276347	-1.68817	-0.762266	-0.380385	-0.676971
2010315B03Rik	0.130979	0.0655328	0.288205	-0.0927753	0.0396264	0.00054167	-0.0191845	-0.333217	0.165557	-0.0718702	-0.162959	-0.468466	-0.517729	0.522681	0.129744	-0.306418	-1.0349	1.05943	0.576034	0.0365082	0.0428381	0.183523	0.0220444	-0.216952	-0.160266	-0.315406
2210408I21Rik	0.230035	0.298236	0.36427	-0.510072	0.174321	0.201367	-0.0473233	0.229322	0.0342581	0.158924	0.198665	-0.284867	-0.809922	-0.671726	-0.571778	-0.570632	-0.366361	1.05926	0.306741	0.121093	-0.46184	-0.427298	0.08707	-0.372091	-0.153021	-0.0789475
Fstl4	0.607986	1.1934	-0.500723	-3.55727	1.6174	-0.730087	-0.168469	0.769788	-0.6106	-2.21262	0.080283	-1.37756	-3.21005	-3.25451	-3.03831	-1.22896	-3.74192	1.05703	-1.27594	0.373647	-2.97687	-3.65332	-0.770069	-2.12552	-1.62922	-0.474197
Rnf6	0.0406691	0.0411063	-0.182205	0.0411873	-0.169062	-0.194773	-0.602763	-0.193561	0.333444	0.240662	-0.0173319	0.146822	-0.308467	-0.304221	-0.02463	0.0718285	-0.00236316	1.0561	0.319198	0.138839	0.0619599	0.355709	0.0264287	-0.606343	-0.258775	0.269426
Tomm7	-0.178836	-0.176935	0.197589	0.325341	-0.53059	0.134529	-0.0812182	0.192325	0.0789185	-0.425397	-0.527439	0.213369	0.389636	-0.873566	0.390916	0.0711623	-1.83984	1.05491	2.03327	0.111293	-0.167079	0.121714	0.0103107	0.0271615	-0.0704368	0.0494841
1110032A03Rik	0.386828	0.0120159	0.334938	-0.79854	0.373246	0.469371	-0.838266	0.15984	0.135619	0.507343	0.29073	-0.281829	-0.717472	-0.200534	-0.970477	-0.465343	-0.562414	1.05447	0.59888	0.105066	-0.991944	-0.0824622	0.0537224	-1.13271	0.0746671	-0.13575
Rbm3	0.0363742	-0.0667653	-0.092934	-0.502316	-0.175676	0.206025	0.0140974	-0.17366	0.250462	0.251047	0.254315	-0.360001	-0.238833	0.0496053	0.290481	0.188756	-0.0863907	1.05404	0.288923	0.127162	-0.166484	-0.11624	0.184879	-0.433504	0.104751	0.424556
Nudt12	0.122261	-1.26088	-1.34129	-0.948444	-0.653075	0.558711	-2.07527	-0.140338	1.02853	1.18112	0.42235	-0.339704	-1.20211	-0.265717	-0.0160285	-0.15377	-2.07527	1.05263	1.6508	0.257784	0.634	0.4292	-0.0702955	-1.27567	0.913728	0.828696
Il1rapl2	0.550289	-0.421915	-2.37442	-2.71064	0.431529	0.51987	0.450662	-2.23161	-2.42335	1.56421	-0.853955	-0.777298	-2.79727	-2.68308	-2.39564	-2.02048	-2.17036	1.05261	-3.17891	0.470263	-2.64724	-2.55238	0.646668	-2.50967	1.13001	1.84463
Pdia4	-0.378766	0.0222642	-0.266586	0.961267	0.0826304	-0.184301	-0.103255	-0.455693	-0.044763	-0.349217	-0.321997	0.288598	0.204914	-0.138604	0.0661867	0.641608	1.21738	1.05256	1.59761	-0.111101	0.016434	0.308901	0.0563463	0.26809	-0.137056	-0.567844
Mipep	0.272356	0.526213	0.39883	-0.9992	0.296183	-0.175802	0.512576	-0.196221	0.275466	0.0518452	0.49377	-0.37231	-1.29735	-0.371214	-0.53582	-0.342111	-1.58897	1.05214	0.626676	0.168507	-0.725253	-0.657255	-0.100417	-0.968662	-0.525338	0.340063
9530077C05Rik	0.413508	0.0863615	0.716021	-0.66609	-0.130269	0.248802	0.096621	0.553885	0.26394	1.10121	-0.151689	-0.611682	-1.34628	-1.19896	-0.769991	-1.04036	-1.32716	1.05104	-0.0400048	0.110863	-0.534427	-0.216436	0.174007	-1.25345	-0.666243	-0.198896
Vamp5	-1.65511	-1.34727	-1.26141	0.448199	-1.33182	-1.72782	-0.936911	-1.32552	-0.597945	-1.8856	-1.48359	0.999367	0.419156	1.82597	-0.125451	-0.544359	-0.430077	1.04947	1.65465	-0.157378	0.612445	2.82084	-1.58448	-0.569504	-1.48511	-1.05054
Fes	-0.583366	-0.607688	-0.911825	-0.504941	-0.911825	-0.911825	-0.500126	-0.911825	-0.556014	-0.393925	-0.295338	0.591366	-0.506072	3.80717	-0.911825	0.551386	-0.911825	1.04908	-0.911825	0.866523	-0.360358	-0.398	-0.267564	-0.400462	-0.627823	0.220076
Abca8a	-1.8536	-0.173267	-0.142025	-0.994342	-0.39671	-1.43952	0.852013	-0.665445	-0.709525	-1.05959	-0.888597	0.598152	1.95219	0.614637	1.4219	-0.427117	0.692511	1.04843	-1.34219	0.468621	-1.94999	0.651129	-0.522057	-1.76007	-0.69301	-0.915334
Ctf2	-0.0330258	-0.1533	0.634189	-0.986556	0.350639	-0.308007	-0.766648	-0.129491	0.0460986	-0.986556	-0.325102	-0.621668	-0.833233	-0.4063	-0.986556	0.556187	-0.986556	1.04839	3.32271	-0.0297734	-0.0968952	0.617882	0.665795	-0.470382	-0.0308687	0.481933
Gm26776	-0.857653	1.45959	-1.09891	-0.782081	0.732224	-1.57888	-1.59221	-1.91158	-0.837167	-1.25078	-1.91158	0.850737	-1.54623	-1.26317	0.74029	0.578369	-1.91158	1.04759	-0.370196	-0.403228	1.6986	0.188563	-1.55211	-1.42184	-1.30981	-1.11541
Arap2	-1.3955	-0.415851	-0.622221	1.48744	0.840959	-1.86091	-0.767297	-1.38602	-1.08787	0.249843	-0.541584	0.646324	0.899544	0.160442	1.68249	0.258445	0.244582	1.04622	-1.09793	0.173126	1.57246	-1.32137	-0.947666	-0.48673	-1.26936	0.14078
Adhfe1	-1.80855	-1.59048	-2.02121	2.44761	-2.30875	-1.14426	-2.63951	-1.80065	-1.33609	-1.75756	-1.09554	-0.807799	-0.865204	1.06158	1.79788	0.0130399	-1.7794	1.04577	0.183727	-0.553076	2.45728	1.55492	-1.11211	-0.900121	-1.40164	-1.03198
Npr2	0.206391	0.253672	-0.215057	-0.789918	-0.365277	-0.0722904	-0.408501	0.0328644	2.87e-05	-0.00997323	0.129209	-0.184974	-2.0304	-1.28875	-0.0536001	-0.455481	-0.303134	1.04568	0.0970033	0.0410015	0.0590542	0.556494	-0.26321	-0.493445	0.424008	0.793118
Arvcf	0.310236	-0.380589	-0.0216027	-1.76917	-0.100773	0.47686	-0.155924	0.286823	0.448867	0.142988	-0.0195507	-0.717089	-1.07396	-0.678914	-0.546887	-0.906762	0.34044	1.04436	0.295125	0.235115	-1.42527	0.110702	0.396523	0.805455	0.0648989	0.217898
Glb1l	0.131496	-0.219811	-0.551712	0.428368	-0.551125	0.216788	-0.225983	-0.0475863	0.303681	-0.398967	0.337781	-0.574257	-0.641762	-0.399895	-0.254192	-0.0951141	-0.172784	1.04433	0.129406	0.0419831	0.125492	0.334087	0.215907	-0.885268	0.619153	0.357122
Foxp4	-0.419198	-0.281014	-0.274836	-0.324913	-1.0683	-0.282793	-0.38218	-0.746009	0.378104	0.563702	0.667594	-0.240866	-0.933553	-0.441482	-0.00954552	2.4008	0.574836	1.04381	1.01895	-0.162648	0.220539	1.79675	-1.23327	0.268556	-0.214666	-0.745432
Ccdc79	0.433128	0.396846	-0.218695	-1.32207	0.403102	0.693309	-0.274964	-0.296443	0.782602	0.937819	-0.029342	0.0383216	-1.03149	-1.86873	-1.00748	-1.11007	-0.626976	1.04349	-2.48314	0.349943	-1.80725	-1.43271	-0.47466	-1.52174	0.294979	0.191435
Mpp1	0.310574	-0.225477	-0.362065	-0.555071	-0.060566	0.344051	-0.432805	0.161174	0.327097	0.196138	0.565561	0.288986	-0.996996	0.163337	0.373988	0.0453637	-0.535204	1.04253	0.890623	0.344145	-0.420529	-1.25121	0.373599	-0.0118076	0.0238855	-0.144623
Parp12	-0.467549	-0.617778	-0.146779	0.622212	-0.79402	-0.694274	-1.44531	-0.0716049	-0.713756	0.224201	-1.15277	0.87685	-0.442538	1.67665	-0.317512	1.4443	-0.677595	1.042	1.31167	-0.0401596	0.463516	1.33036	0.270464	0.278581	-0.219114	-0.607168
Tmem260	-0.0826375	0.27396	0.348414	-0.484155	-0.146692	-0.137523	0.35036	-0.48726	0.0286169	-0.462001	0.0801206	-0.174263	0.146659	0.48191	-0.0986533	-0.135942	0.24565	1.04198	0.413468	0.133693	-0.518064	-0.116789	-0.195003	0.0690697	0.104484	-0.353178
Dhrs3	-0.961321	-0.426936	0.108309	2.01318	-1.06128	-0.983038	-0.581197	-0.908791	-1.16451	-0.188083	-1.56646	0.0578883	-1.47978	1.61821	0.772507	1.62767	-1.34338	1.0416	2.23863	0.014186	1.22102	1.51364	-0.883334	-1.08437	-1.45865	-0.0767753
Sfxn5	-0.17903	-0.557002	-0.390216	1.92374	-0.238255	0.538246	-0.957149	-1.12276	0.152151	-0.169298	0.484237	-0.546287	-2.53905	-0.671711	1.24307	-1.02833	-1.31121	1.04135	0.269065	-0.0772479	1.64208	-0.983352	-0.306239	-0.720825	-0.739897	0.625511
Frmd6	-0.839565	0.819577	0.856591	-0.246138	1.26114	-0.88729	-0.232054	-1.38721	-1.50513	-1.66026	-0.38023	0.0660057	-1.49117	-0.693562	-0.393162	0.761117	0.00314398	1.04053	-0.198126	-0.147539	0.204235	1.58046	-1.60623	0.694007	-0.808721	-0.936193
Erlin2	-0.0568035	-0.37924	-0.342445	-0.81495	-0.133532	-0.0651881	-0.478136	0.553167	0.406097	0.261674	0.397186	-0.189381	0.508031	0.897728	-0.183611	-0.267383	0.844363	1.03923	0.835059	0.0418708	-0.597077	-0.106502	0.142148	-0.086265	-0.167464	0.0988565
C030037D09Rik	-0.592671	-1.02474	-0.938789	2.27091	-1.30183	0.508213	-0.656941	-1.15697	0.139918	-0.777739	0.637017	-0.0964504	-1.03214	-0.251704	1.91108	0.946399	-0.17402	1.03856	0.384727	-0.144421	1.53568	-0.271111	-0.154612	-1.19426	-0.264709	0.279752
Cuedc1	-0.222324	-0.711147	-1.66612	0.674371	-0.790235	-0.614589	-0.285623	-0.137485	-0.43834	0.0788497	-0.511734	0.288122	0.439632	-0.93537	0.493799	0.208109	0.535245	1.03837	0.940963	0.0459577	0.666317	0.300895	-0.257135	0.540726	-0.147043	0.633128
Decr1	-0.398385	-1.06932	-1.76961	1.3769	-0.506868	-0.154509	-1.45187	-1.11625	-0.580079	-0.19162	-0.274577	0.470043	-0.215382	0.927822	-0.603517	0.534048	0.725139	1.03836	0.585994	-0.114108	0.911376	1.21931	-0.516692	0.833968	0.0959427	-0.270508
Necab3	0.444593	0.147556	-1.06326	-0.136159	1.34096	0.340278	-0.71831	0.510968	0.594857	1.02104	0.591047	-0.690787	-2.11252	-1.83649	-1.22823	-0.546612	-2.30538	1.0369	-0.440421	0.249338	-0.402598	-2.15365	-0.121461	-2.1859	0.28394	-0.221491
Wls	-1.19823	-0.0901108	0.0788875	0.014812	-0.823117	-1.78252	-1.14915	0.233411	-1.39436	-1.51689	-1.09765	0.447651	0.475248	0.866694	0.780165	1.39002	0.444937	1.03645	1.7106	0.051568	0.396435	1.8345	-0.0241751	-0.000352427	-0.790214	-1.19682
Rfk	-0.00918372	-0.118677	-0.850492	-0.395853	-0.325472	-0.125072	0.0337846	0.324986	-0.70314	-0.103036	-0.690356	1.27227	-0.186469	-0.364026	0.609961	2.03846	-0.440301	1.03501	0.680048	-0.259611	0.00900842	0.132352	0.0288389	0.00592158	-0.260173	0.254998
Bnip1	0.114824	0.169601	-0.0930688	0.0823554	-0.0306878	0.273599	0.264533	0.169908	0.313272	0.0261074	0.148693	-0.0754566	-1.11087	-0.036982	-0.589063	0.0851491	-2.02342	1.03422	1.10263	0.123721	0.26971	-0.203678	-0.119788	-0.733189	-0.404782	0.389477
Terf2	-0.0469059	0.122324	0.206391	-0.417881	-0.103515	-0.343199	0.186918	0.419889	-0.0265567	-0.00964255	0.119648	-0.118084	-0.267694	0.190833	0.253162	-0.00636372	0.279532	1.03303	-0.218828	0.222053	-0.292978	0.426773	-0.128872	-0.317453	-0.168699	-0.138808
Creb3	-0.0864033	-0.303235	0.178459	-0.190838	0.3504	-0.616546	0.151995	0.294364	0.0418354	0.27454	-0.00920808	0.188132	0.236316	-0.0933008	0.604245	0.619949	-0.131269	1.03092	0.465815	0.243864	-0.360238	-0.474271	0.458971	-1.11015	-0.0476027	0.265766
Chd7	-1.10082	-2.05612	-1.79241	0.463015	-2.47533	1.52336	-0.92704	-0.624589	-0.804306	-0.609339	-0.439206	-0.106811	0.75338	1.38645	0.932462	-0.475425	1.43826	1.03001	-1.736	0.211887	0.550074	0.144244	-1.44009	1.49108	-0.731452	1.46903
Crtc3	0.0894845	-0.0970003	0.398409	0.555367	-0.553928	0.306359	0.463165	-0.0957334	0.296379	0.174724	0.300793	-0.154981	-1.16487	-0.51355	0.194435	-0.162528	-0.696	1.02837	-0.175285	0.0760045	0.158061	0.0668748	0.082995	-0.599193	-0.0902444	0.275408
Tmod1	-0.284899	0.741101	-0.162209	-1.26108	1.16271	-0.454395	0.989697	-0.837376	-0.233665	-0.588798	-0.774597	-0.514241	0.769028	0.0837783	0.0949315	-0.473593	-0.104965	1.02757	1.28964	0.347816	-1.94529	-1.3583	-0.434654	-1.74481	-0.980369	0.0208215
Fcrls	-0.454251	-0.746108	-0.668684	0.103555	-0.883633	-0.515033	-1.12305	-0.814954	-0.356601	-0.775276	-0.512605	0.0858637	-0.7283	3.72909	0.203025	-1.12305	-1.12305	1.02678	0.520614	1.1667	-0.833831	-0.259694	-0.23184	-0.191809	-0.885717	-0.384543
D3Ertd751e	0.351592	-0.208907	0.204218	-0.0826577	-0.646584	0.241624	-1.09928	-0.0587074	-0.220522	0.38797	0.445819	-0.306139	-0.890596	-0.228524	0.0433795	0.044832	-0.733323	1.02572	0.473824	0.217804	0.187272	0.0555291	0.0896242	-0.467059	-0.201732	-0.358416
Abca1	-1.70789	-1.38705	-0.0954006	1.24556	-1.55297	-1.1174	-1.52291	-1.28524	-1.28387	-0.91296	-1.83999	0.38914	0.701299	1.6917	1.51862	0.258475	0.513469	1.02526	1.49287	-0.0302705	1.68772	1.19393	-0.897415	0.869462	-1.19756	-1.7561
Tbata	-0.943824	1.38338	2.55825	-0.838641	0.840698	-0.817642	-1.14838	-1.14838	-1.14838	-0.803739	-1.14838	-0.553398	-0.857379	-1.14838	-1.14838	0.238529	-1.14838	1.02416	-1.14838	0.136329	-0.958659	-0.727081	-1.0235	-1.14838	-1.14838	-0.690534
Fhad1os2	0.000283838	-0.0148604	-0.509396	-0.301833	0.405007	-0.00832187	-0.371057	0.355967	0.136368	-0.690027	0.578723	0.847813	-0.556706	-0.196137	0.0428152	-0.690027	-0.690027	1.0233	3.41694	0.0394728	-0.460919	-0.690027	0.0303487	-0.690027	0.225447	0.823409
Cby1	0.171448	0.110327	0.0162879	0.000413225	-0.0607697	0.493494	0.284452	0.0672099	0.42794	-0.117336	0.302249	-0.172889	-0.860193	-1.03252	0.17637	-0.6158	-0.233161	1.02318	-0.883647	0.173429	-0.422271	-0.796186	0.29731	-0.554316	0.315811	0.192823
Col27a1	-1.53177	-1.97645	-2.37182	-0.469074	-2.28928	-2.00496	-1.43304	-2.72066	-2.00978	-1.30661	-2.28843	0.194395	-1.23141	2.81637	-0.288267	-2.36516	1.38706	1.02307	2.36362	0.337533	-0.825839	0.266429	-1.45745	1.90038	-1.6438	3.08254
Clint1	0.172492	0.149483	0.206555	-0.511707	-0.13074	0.0343026	-0.0167525	-0.381037	0.191037	0.207275	0.191899	0.988756	-1.06049	0.495959	-0.448991	0.903044	-0.082821	1.0226	0.361315	0.020331	-0.585356	0.106056	-0.11105	-0.283998	-0.265778	0.121513
Plagl1	0.110752	0.0803548	2.18801	-1.23526	-1.62797	-2.22999	-0.38163	-1.45535	-1.14892	-1.16923	-0.741895	-0.357786	0.997279	-1.13029	0.443605	0.405048	-0.866277	1.02241	-0.599103	0.436535	-2.04793	-1.65399	-0.065098	-1.63897	-0.674773	-1.02741
Tmed3	0.0385428	-0.140843	-0.432154	0.446783	-0.210699	-0.0877295	0.243903	0.520352	-0.61155	-0.50462	0.299197	0.0734717	-0.553078	0.0471741	0.198577	0.065567	0.175843	1.02211	0.505498	0.0412447	0.167733	0.0340228	0.320777	-0.106143	0.386183	-0.493401
Gm26534	0.0131888	0.171847	0.513024	-0.571219	-0.1184	0.296562	-0.0250388	0.0729825	0.0501555	0.377064	0.37261	-1.25154	-0.626601	0.911383	0.0963969	-0.382752	-0.885203	1.02139	1.67513	0.136539	-0.0906729	0.244537	-0.265758	-0.822017	-0.116469	-0.109731
Ddx58	-0.384528	-0.582664	-0.557039	-0.029845	-0.666283	-0.258265	-0.753539	-1.25306	-0.479802	-0.453703	-0.439693	0.688363	-1.22059	1.58395	0.757614	0.850826	-0.464505	1.02108	0.315358	0.0180386	0.397531	1.7856	-0.543564	0.860804	-0.687831	0.0326675
Mt3	-0.243311	-0.0660766	0.531884	1.58759	-0.366894	-0.272482	0.144271	-0.135838	-0.0783134	-0.0862093	0.0905272	-0.767396	-1.09234	-0.703399	0.892162	-0.124373	-0.814302	1.02056	0.248276	0.0577781	1.01879	-0.638633	-0.0480804	-0.219542	-0.324523	-0.0539666
Yif1b	-0.068519	-0.370558	-0.351348	-0.0078263	-0.581292	0.250345	-0.322973	-0.381435	0.528536	0.0984195	0.502882	0.241525	0.285294	-0.696423	0.300059	0.4009	0.179649	1.01979	1.02577	0.120538	-0.109252	0.0998215	-0.289844	-0.114165	0.0507634	0.473811
Pla2g16	-2.01781	-1.29734	-0.974995	0.416487	-1.11254	-1.34241	-1.15457	-1.58159	-1.07811	-0.932152	-0.992309	0.613943	2.27844	0.880349	1.82418	0.386472	0.999826	1.01978	0.439966	0.231704	-0.399802	0.203257	-1.49191	-0.508193	-0.723174	-1.12675
Rarb	-0.115411	-1.3189	-0.58786	0.165641	-1.4515	0.564596	-1.60302	-1.67253	0.370527	-0.284082	0.621976	-0.726553	-2.62723	-0.298213	0.305943	1.84111	-1.47277	1.0183	-0.0216728	0.033565	0.914047	2.16882	-0.561178	-0.402296	-0.736675	-0.715006
Gm20342	-0.313056	-0.220639	0.0239281	0.110697	-0.146207	-0.436211	-0.27119	0.0523337	-0.741968	0.0727256	-0.622992	-0.007013	0.231962	0.437184	0.786815	0.0120157	0.758224	1.01789	0.924227	-0.0243375	0.442466	0.644949	-0.527733	0.505376	0.0480527	-0.380372
Tmem119	-0.50624	-0.544492	-1.42425	-0.362228	-0.641565	-0.787509	-1.08202	-0.649106	-0.272605	-0.437283	-0.174114	-0.155265	0.154254	3.28616	-0.0894631	1.21103	-0.122402	1.01611	-1.79697	0.670264	-0.101541	0.311746	-0.596253	-0.121361	-0.545453	0.0195375
Prpf4	-0.154852	0.0741827	0.0748955	-0.290359	-0.0717647	-0.154783	0.315413	-0.040846	0.205431	-0.139983	-0.209901	-0.356521	0.270036	0.314853	0.2056	-0.0213126	0.503378	1.01546	0.306204	0.220955	-0.301407	-0.0373675	-0.194939	-0.2713	0.0771435	0.0787464
Ccdc187	0.327357	-0.713798	-0.829798	-0.829798	-0.437723	-0.829798	-0.829798	-0.829798	0.294443	-0.829798	-0.829798	-0.829798	1.15855	-0.356376	0.485388	-0.829798	0.628369	1.01448	2.84595	0.228719	-0.728468	0.105954	-0.829798	-0.829798	-0.25014	-0.663555
9330020H09Rik	-0.0463023	-0.145232	-0.048859	0.137753	-0.209427	0.202141	-0.0436167	-0.320725	0.0501564	0.0566598	0.12332	0.360095	-0.106455	-0.204457	-0.669747	1.34298	-2.25415	1.01397	0.790743	-0.0425151	-0.0717295	0.0798848	0.41285	-0.137176	-0.346803	0.248496
Plscr2	-1.16024	-0.890046	-1.76664	0.500919	-0.846495	-1.07092	-0.716946	-1.76664	-0.499426	-1.76664	-1.39027	1.27355	-1.02834	0.171927	1.55846	0.550758	-1.76664	1.01126	-0.222537	0.134595	1.6176	2.43547	-1.19411	-1.51331	-0.602258	-0.904966
Kcnn3	0.245231	0.938369	0.541774	0.76596	-0.413564	-0.906304	0.811099	-0.926376	-2.25748	2.30443	-1.93594	-0.443038	-3.22567	-2.55986	0.20629	-1.45225	-1.81625	1.01125	-3.15528	0.163304	0.092868	-2.81894	-1.54734	-1.30844	-1.18224	-0.749232
A230009B12Rik	-0.46663	0.187241	-0.510981	1.67851	-0.2995	0.0456895	-0.334644	0.0095947	-0.929201	-0.297941	0.157154	-0.863864	0.477419	-0.568685	0.463663	-0.657579	0.363675	1.01124	1.86943	0.0116363	0.665047	-1.54372	0.318843	-1.34511	-0.509031	-0.159399
Lgals1	-0.803494	-0.528552	-0.746682	1.14436	-0.740923	-0.432087	-0.095631	-1.19232	-0.909992	-1.18849	-0.70413	-0.936817	-0.332581	1.04985	0.227547	1.23478	-0.686099	1.01051	-0.166521	0.0818743	0.411558	2.13016	0.301786	-0.584011	-0.838885	-0.456283
Ankrd42	0.465835	0.341842	0.546689	-1.55763	0.500471	0.606601	-0.381822	-0.288848	0.503956	-0.0232022	0.594455	-1.19039	-2.27338	-1.36058	-1.50473	-0.9719	-1.78397	1.01015	1.20095	0.137425	-1.82803	-1.31843	0.421943	-1.29111	0.11268	0.62538
Fhit	-0.0262009	-0.214669	-0.540091	0.302911	-0.040363	0.469826	-0.378355	-1.25343	-0.0318981	0.503285	0.296802	-0.419438	-0.437742	0.918833	0.3202	0.667164	-0.239653	1.00939	0.61477	0.122314	0.51995	0.423015	-0.569982	0.383678	-0.802237	-0.494013
Cops6	0.129199	-0.0522813	0.168154	-0.484542	0.133815	0.11487	0.0901006	0.0250783	-0.0390925	-0.123525	0.126993	0.251031	-0.625567	0.330271	0.312437	0.19861	-0.951682	1.00804	-1.37396	0.248524	-0.598498	-0.102352	0.202383	-0.0733425	0.15506	0.0496408
Ifitm3	-0.537963	-0.357784	-0.394172	0.153847	-0.472197	-0.709664	0.0641392	0.34245	-0.147361	0.0283647	-0.0825679	1.60202	0.112504	0.195056	0.266032	0.58717	-1.15122	1.0065	0.663208	-0.0183441	0.296652	1.27852	-0.361666	-0.00874587	-0.226285	-0.27564
Steap3	-0.774854	-0.91131	-0.248736	0.513583	-0.90803	-0.832785	0.437428	-1.21882	0.508512	-0.79285	-1.5622	-0.223742	-0.979414	0.0802472	0.211393	0.785684	-0.410823	1.00623	0.438452	-0.452068	0.103242	2.46285	-1.2867	1.27662	-0.851855	-0.24845
Rilp	0.389753	-0.381678	-0.0308781	-0.679324	-0.025919	0.0900112	0.00960356	0.116952	0.0132237	-0.679324	-0.0662416	-0.679324	-0.526828	-0.679324	0.0682801	-0.679324	-0.679324	1.00618	3.07596	-0.0571061	0.0161264	-0.236556	-0.152922	-0.351012	-0.416683	0.656624
Pak1ip1	-0.0634595	0.0665388	-0.347754	-0.14274	-0.0370202	-0.0116097	0.179348	-0.257345	-0.522702	0.27448	0.207239	-0.393005	0.065945	0.873952	0.462005	-0.706059	-0.606435	1.00539	-0.437879	0.181637	-0.354332	-0.338313	0.15451	-0.272391	0.199386	0.346385
Sri	0.0314282	0.132671	-0.0504741	-0.277543	-0.0661972	-0.00977623	-0.253995	0.204653	0.491399	0.874136	-0.35932	0.338995	-0.232906	-1.07338	-0.276214	0.182163	-0.0147385	1.00505	-0.195185	0.186365	-0.412235	0.220927	0.107975	-0.200955	-0.272846	-0.734373
Acyp1	-0.0116995	-0.09828	0.252198	-0.896905	-0.182389	0.895286	-0.12064	-0.0996601	0.304611	0.450662	0.0365017	0.642378	-0.614957	-0.664019	-0.170133	-0.0226603	-0.456394	1.00422	0.382962	0.117935	-0.0248502	0.279368	-0.384124	-0.0528536	-0.240321	0.557696
Gm26777	0.702975	-0.251826	0.117016	-1.28616	-0.52552	1.14326	-0.728646	-0.292109	0.516494	-0.999627	1.09686	-0.985633	-2.08902	-3.07029	-0.701222	-1.80657	-1.06352	1.00395	-1.50979	0.167166	-2.38542	-1.95384	-0.0415312	-1.47911	1.13792	0.803526
Sdhd	0.123557	-0.22932	0.0871895	0.271566	-0.0824593	0.402477	-0.321511	-0.158391	0.0613814	0.0718575	0.138047	-0.489076	-0.0916957	-0.151587	-0.196387	0.0299384	-0.329953	1.00271	0.171868	0.0753588	-0.0223862	0.0686737	-0.326026	-0.530406	0.182337	0.297808
Smpdl3a	-0.398096	-1.15513	-0.332791	1.76542	-0.456918	0.0988234	-1.03901	0.089505	0.274346	0.401111	0.478342	0.630168	-0.632513	0.0425559	0.97638	1.24848	0.067147	1.00226	0.851598	-0.141153	1.20285	-0.65693	-0.814794	0.663246	-0.397798	0.0232085
Pdgfd	-2.18029	-1.95986	-2.2599	1.59582	-2.48095	-2.93401	-1.97468	-2.55905	-2.81148	-2.09436	-2.39256	2.26504	-2.8973	0.0115124	1.48926	1.38385	-0.555306	1.00092	2.30936	-0.393884	2.21333	2.40514	-2.15436	0.119688	-2.05373	-2.00107
Ssna1	-0.0546819	0.272345	0.476274	-0.308986	-0.271328	0.129529	0.270931	-0.0867787	0.180078	-0.2253	-0.0594618	0.161069	0.0197891	-0.0644946	-0.0698447	0.0572501	-0.625614	0.999897	0.2318	0.0434294	-0.272874	-0.392807	-0.127335	-0.930843	0.352857	0.180746
Rsph14	0.439658	0.83595	0.415302	-2.40561	0.32548	0.597182	0.195491	-0.524959	0.149957	0.987927	0.567231	-0.749359	-2.2434	-2.54067	-1.76946	-1.75038	-1.16485	0.99978	0.359191	-0.0452293	-2.07504	-2.76839	-0.133774	-1.10157	0.0733007	0.253366
Pmch	0.211017	-0.690256	-0.468968	0.207679	0.539339	0.0215006	-0.599668	-0.52431	-0.685458	-0.322364	0.0384898	-0.394981	0.625376	0.228734	0.466843	0.0114631	-0.322246	0.999241	-0.342423	-0.366568	0.112214	-0.0619756	-0.583723	0.380253	-0.433645	0.134055
Wbp11	-0.0635148	0.378212	0.874841	-0.752296	0.252678	-0.0915894	0.600307	-0.266029	-0.0356059	-0.0675241	-0.352951	-0.209782	-0.381034	0.402209	-0.621886	-0.472245	-0.894866	0.998628	0.535041	0.107793	-0.22726	-0.256729	-0.169019	-0.294951	0.00800751	-0.0787271
Fam161b	0.19141	0.0257276	0.046073	-0.742653	0.00836444	0.632334	-0.173407	0.298119	0.42277	0.366423	0.346815	-0.805633	-0.230727	-1.14423	-0.190962	-0.465504	-1.08117	0.998274	1.48585	0.167053	-0.529804	-1.07165	0.362409	-1.21274	0.208126	0.22698
St3gal6	-0.82507	-0.76104	-1.28734	-1.44801	-0.630214	0.534585	-0.958427	-1.72687	0.149463	-0.483849	0.66712	2.06746	-0.906846	2.1334	-0.236571	1.32788	0.229215	0.997662	0.473464	0.307498	-0.531655	1.45714	-0.223038	0.792728	-0.252962	0.467735
Gm11084	-0.511118	0.522068	0.590124	0.386086	-0.396728	-0.668874	0.459518	0.167069	-0.477858	-0.165606	-0.970635	0.0413561	-1.64832	1.06424	0.0735754	1.4573	-0.582766	0.996967	1.8094	-0.0412758	0.193317	1.05617	-0.206106	-0.490202	-0.441019	-0.432556
Irx5	-0.0577494	-1.2412	-1.41439	-1.32665	-0.736124	1.50123	-0.989712	-1.69452	1.58903	-1.69452	2.03001	-0.125559	-1.4181	-1.25663	0.400559	-0.652772	-0.80764	0.994661	-1.69452	-0.120922	1.68881	-1.26122	-1.69452	0.403007	-1.21242	1.02128
Cc2d2a	-0.250212	-0.190709	0.0892635	0.461767	-0.0915114	-0.444065	0.00450301	-0.379126	-0.507806	-0.360451	0.176296	-0.216471	-0.0633583	-0.104121	0.427012	0.313923	0.168645	0.994457	-0.383731	0.0222135	0.701514	0.659214	-0.394014	0.535558	-0.683355	-0.142712
Rnf5	-0.230856	0.0290384	0.108421	0.517777	-0.774408	-0.125146	-0.0943402	0.0215477	0.10324	-0.031303	-0.104894	0.698019	-0.206688	0.0337897	0.210463	0.0470804	-0.0294038	0.993755	1.05017	-0.0641044	0.0858728	0.116243	0.00331722	0.363214	0.214039	0.0243356
Elf1	-1.86325	-1.28011	-1.04459	0.777275	-1.41753	-1.2335	-1.24036	-1.19163	-1.2479	-0.465304	-2.17515	0.985824	0.903386	1.96327	0.976992	1.92437	1.21823	0.993671	0.915331	-0.0206542	0.83007	1.73796	-1.2258	0.835908	-1.32564	-1.0896
Anxa11	-1.11102	0.708019	0.491571	-1.38927	1.45321	-1.13635	1.62079	-1.32315	-0.0788143	-1.09317	-0.885059	0.702815	-1.33343	0.214647	-0.671443	1.26998	-1.65605	0.9932	2.70674	-0.327976	-0.605278	0.907145	-1.2067	-1.99616	1.0688	0.650453
Mcm9	-0.212201	-0.404069	-0.602641	0.18903	-0.656101	-0.715998	-0.721128	-0.901586	-0.629691	-0.482747	-0.21329	0.626986	0.529661	0.812154	0.803019	0.0972671	0.757515	0.993091	0.199588	0.160204	0.661175	0.632204	-0.89297	0.165707	-0.263874	-0.165859
Elf4	-0.79313	-0.747797	-0.99936	-0.0575246	-0.99936	-0.99936	-0.68039	-0.99936	-0.99936	-0.533801	-0.725321	1.01533	-0.99936	3.89642	-0.282796	1.85011	-0.99936	0.99274	1.97887	0.6886	-0.544117	0.614114	-0.619154	-0.99936	-0.339851	-0.218384
P2rx4	0.0501965	-0.495244	-0.762099	-0.982786	-0.331785	0.428291	-1.11089	0.0595315	0.0711501	0.500786	0.412552	-0.48181	0.166811	1.04884	-0.570506	0.126168	0.158619	0.992518	-1.15217	0.215963	-0.941548	0.700056	0.113691	-0.103888	0.310909	-0.0229438
Tjp2	-1.41214	-1.28495	-1.54236	1.03655	-1.05049	-0.787131	-0.4509	-1.21011	-0.947199	-0.999181	-1.03417	0.620606	1.51701	0.457757	1.29357	1.52754	0.708444	0.992413	0.826645	0.0555255	0.897499	0.383165	-0.753908	0.714565	-0.41358	-0.922945
Stom	-0.324855	-0.33628	-0.330472	0.481468	-0.751108	0.0819938	-0.378081	0.0769977	-0.405898	-0.372153	-0.490094	1.84023	-0.813876	0.364789	0.00232685	2.81652	-1.0647	0.992207	0.754464	0.119202	-0.433667	0.0704022	-0.109319	0.704338	0.339284	-0.505669
Fam181b	-0.539338	-0.669398	-0.661801	1.39347	-0.40238	-0.572061	-0.457683	-0.293834	0.152521	-1.67995	0.0315787	-0.00774728	-0.907439	-0.83421	0.677131	0.0745021	-0.324494	0.992179	-1.67995	-0.216469	1.92941	-0.894991	-0.371851	1.25656	-0.0247729	-1.06026
4930599N23Rik	-0.244009	-0.0444297	0.557715	-0.494336	-0.65736	-0.0530206	0.417251	-0.228732	0.150002	-0.0344249	0.546815	0.421767	-1.32359	1.82728	-0.446531	0.850177	-1.14867	0.991842	0.673899	0.235675	-0.471024	0.943585	-0.371657	-0.245153	-0.256275	0.317208
2610001J05Rik	-0.403953	-0.0630557	-0.000643221	-0.507945	-0.116107	-0.273915	-0.265837	-0.114554	-0.52821	0.308345	0.324939	-0.0919769	0.169399	0.547446	0.842749	0.731936	0.429511	0.991784	1.2432	0.149868	0.213976	0.558109	-0.330618	0.479677	0.0950913	-0.934191
Clip4	0.321565	0.44159	0.875982	-1.29246	-0.20063	0.386446	0.579215	-0.135182	0.24195	-0.134247	0.495943	-0.602845	-2.8468	-2.87218	-2.36638	0.322131	-1.47009	0.991047	-1.64105	0.200176	-1.38768	-0.647409	0.518475	-0.42863	-0.240163	0.355283
Lman2	-0.128739	-0.00362959	-0.260475	0.343922	0.0703466	0.247191	-0.00375966	0.161208	-0.0468112	-0.0993727	0.165568	0.407037	-0.290376	0.528649	-0.12113	0.744369	-0.770533	0.988736	0.286606	0.111524	0.0643485	0.299584	-0.166302	-0.206493	-0.43722	0.11277
Dusp18	-0.143917	1.24253	0.527567	0.357498	0.221355	-1.38691	1.22824	-0.648896	-1.31719	-1.00507	-1.87694	0.416874	-1.26638	-0.667754	0.291332	-0.113956	-1.87694	0.988103	1.63475	-0.258253	0.32708	-1.05897	-0.810966	-0.856244	-1.03807	-1.13542
Svil	-1.33571	-0.914893	-2.05971	0.218603	-1.48966	-0.964498	-1.10919	1.09217	-0.970957	-1.61596	-1.60985	1.40206	-1.73461	0.947954	0.0437039	0.973723	1.77812	0.988099	-0.195594	-0.173112	0.311307	2.14374	-0.373721	1.97654	-1.16667	-0.517315
Prex2	-0.899347	-0.161934	0.34932	2.63583	-1.42703	-1.8539	0.527968	-2.293	-1.98247	-2.28478	-0.751258	1.45317	-3.16221	-1.07386	1.70068	-1.18088	-0.907309	0.987054	-0.263681	-0.139703	1.95176	0.496179	-1.94139	-1.45237	-1.98652	-0.607721
Oard1	-0.334062	-0.335354	-0.124406	-0.201381	-1.49716	0.237477	-0.590128	-0.300202	0.224413	0.0973628	-0.357931	1.21056	0.607491	1.08194	0.418385	0.225066	-0.329169	0.986417	1.53164	0.212014	-0.0595222	0.397383	-0.438848	-0.268045	-0.00545176	-0.147004
Neb	0.0547346	-0.587805	-0.555701	-2.29761	-1.62343	-0.771027	-1.30739	1.55884	-0.117637	0.961507	-0.610478	-0.800253	0.197792	-0.615227	-0.293362	0.0789078	-0.716435	0.986242	3.2258	-0.0219342	-0.806003	-0.17538	1.04001	-1.08905	-0.0944792	0.807849
Mapkbp1	0.262565	0.173272	0.0333213	-1.21303	0.0852255	0.325544	-0.236947	0.200899	-0.25701	0.28105	0.421239	-0.255725	-1.1715	-1.08794	-0.766847	-0.129844	-1.25096	0.985651	0.246043	0.217675	-0.792645	0.361195	0.232112	-0.936816	0.284355	0.220825
Tinagl1	-0.276879	-0.361263	-0.551741	-0.441978	-0.669608	-0.708838	-1.18224	-0.384996	-0.874576	-0.503964	-0.825527	3.13583	0.129373	0.463489	-0.421961	0.811731	0.814107	0.98537	1.81645	0.0440798	-0.281772	0.645436	-0.685208	0.210285	-0.708436	-0.923413
Nostrin	-0.648321	-0.519701	-0.645931	-1.75622	0.087943	0.0267117	-0.679688	-0.889111	-1.11609	2.16358	-0.547197	4.02193	-1.05305	-0.101396	-0.919146	-0.962445	-1.75622	0.985239	-0.588884	-0.170351	-0.598137	-0.397359	-0.184057	-0.480518	-0.797464	-0.206688
Lama5	-0.367438	-0.589275	-0.352491	-0.228992	-0.510526	-0.712053	0.179685	0.357038	0.276535	2.63654	-1.33987	1.95066	-0.942369	-0.463784	-0.309963	2.18563	-0.213025	0.985018	2.77754	-0.370913	-0.0338863	-0.0068911	-0.473913	-1.07056	0.589727	-0.70245
Cep290	0.290378	0.304043	0.251069	-1.08288	0.0239238	0.314005	-0.142698	0.0240631	-0.0331405	0.331071	0.371938	-0.7946	-0.638047	-0.460402	-1.42083	-1.18302	-0.801837	0.984831	0.00922623	0.122515	-0.514643	-0.951387	0.176764	-1.17013	0.175916	0.562629
Tgfbi	-0.460835	-0.757964	-0.727775	-0.317872	-0.168153	-1.24187	-0.556991	-0.498252	-1.2304	0.0850288	-0.221733	0.393448	0.63695	2.43534	0.927277	1.08156	1.12726	0.984258	-1.48675	0.480226	-1.01983	0.953785	-0.246731	-0.755779	-0.28387	0.0718095
Timm13	-0.00869767	0.153708	-0.27387	-0.426369	-0.0609461	0.0162677	0.00993906	0.108324	0.391382	0.201569	-0.0386685	-0.528252	-0.326197	0.247543	-0.28577	-0.0976682	0.0926497	0.984112	0.690962	0.262103	-0.380527	-0.150787	0.208158	-0.3193	0.0305742	0.301298
Gm10076	-0.0976878	-0.129387	0.0401316	-0.0399229	-0.860133	-0.290548	-0.501165	0.298284	-0.740348	0.0297537	-0.435125	0.275892	0.0132749	0.505025	-0.0896434	1.0442	-0.0449268	0.983861	1.32099	0.452468	0.158288	0.0778478	0.160037	0.169728	-0.380222	-0.85381
Bicc1	-0.10047	-0.612186	-0.691779	-1.81467	-0.406673	-0.376606	-0.791425	-1.46684	-0.142348	0.109507	-0.0283227	-0.100613	-0.417036	-0.191349	-0.543041	1.23646	-0.55862	0.983641	-0.0933562	0.099228	-0.605414	2.48501	-0.975398	-1.06346	-0.399979	-1.34408
Rad51c	0.483406	0.140873	-0.229658	-0.729419	0.253632	0.876892	-0.330499	0.159091	-0.0345393	-0.00668923	0.648656	0.0965784	-1.83946	-1.62829	-1.58971	-0.452998	-1.42179	0.983033	-0.268025	0.0201583	-1.52296	-0.645867	0.341939	-0.409339	-0.325593	0.733911
Fat3	0.381683	-0.42002	-0.190367	0.443653	0.0776736	0.4349	-0.569619	-0.447633	0.420373	0.320972	0.893235	-0.454528	-3.5717	-0.126985	0.051309	-2.00084	-0.3619	0.982246	-2.48747	0.282755	0.776952	-2.9975	-1.70834	0.356638	1.27844	-1.08879
Irak2	-1.42726	-1.66686	-1.2678	2.47583	-0.807026	-1.98645	-2.41924	-1.28198	-1.0403	-0.44566	-1.28138	0.69621	-0.645226	2.32307	1.71594	-0.227807	-1.04215	0.981326	-0.841522	0.288853	2.05162	0.288784	-1.65897	-0.198242	-0.988893	-0.989248
Rasa2	-0.000117961	-0.390679	-0.102644	0.922676	0.0703719	-0.00456101	-0.639266	-0.0349847	0.0124231	1.05705	-0.00934622	-0.0563867	-1.15913	0.0376723	0.198062	-0.334255	0.516093	0.981306	1.30631	0.113781	0.191278	-0.219619	0.100047	0.420569	0.0374602	0.0904883
Mt1	-0.623598	-0.51574	-0.581599	1.42083	-0.890593	-0.592569	-0.630256	-0.77626	-0.516545	-0.130706	-0.501993	0.34198	-0.16487	0.294463	1.7525	0.495687	-0.423506	0.981218	0.370267	0.136503	1.73033	0.175067	-0.47396	-0.712843	-0.597719	-0.586531
Msi2	-0.196074	-0.972955	-0.820688	1.26719	-1.06969	0.634279	-0.945312	-0.317116	0.425076	0.801282	0.585991	0.00179275	-1.00137	-0.481408	0.879954	1.0848	-0.0529886	0.981037	1.04055	0.0509471	1.07377	-0.0440551	-0.152245	-0.35829	0.0131559	0.454788
Utp6	-0.147767	-0.200438	0.18249	-0.110601	-0.238528	-0.5141	0.0835864	-0.313731	0.196876	-0.459904	-0.808972	-0.456044	0.0415975	-0.173945	0.640087	0.48104	-1.0655	0.980029	-0.00155706	0.376882	0.452199	0.135264	-0.0776604	0.157049	-0.0975143	0.113516
Oscp1	0.147093	0.31702	0.0516745	0.396931	0.521969	0.172855	0.042934	0.148248	0.0194095	-0.0857607	0.476552	-0.52218	-1.7451	-0.91645	0.36518	-0.943409	-1.30202	0.97869	0.65125	0.0313795	0.711435	-1.43898	0.194978	-0.913721	-0.432829	-0.0722717
Phactr4	-1.2955	-1.06864	-0.913052	0.321603	-1.09995	-0.729069	-0.783518	-0.607302	-0.595411	-0.550054	-1.00555	0.675583	1.64188	0.903548	1.22552	0.531799	0.904308	0.978534	0.948424	0.286621	0.0999545	0.730443	-0.397577	-0.059118	-0.29338	-0.364339
Tshz2	0.789942	-1.45877	-2.33009	-0.329441	0.518903	-0.72794	-2.02267	-2.49586	-0.649594	-2.22972	1.55738	0.7745	-3.62854	-1.84282	-1.67916	1.19598	-0.426311	0.977765	-0.851267	0.414339	-1.20211	0.976721	-1.37904	0.595192	0.883276	-1.75371
Ssbp3	0.11689	0.336578	0.728705	-0.865781	0.768991	-0.168801	0.955172	-0.62361	0.105085	0.0992423	-0.0853985	-0.439532	-1.15989	-0.279016	-0.808611	0.32958	-0.614954	0.976941	0.757933	0.164225	-0.707837	0.358487	-0.512125	-0.874082	-0.774169	0.317858
Rab11b	0.00320751	-0.229091	-0.33308	0.0443165	-0.125561	-0.189282	-0.392298	-0.236355	0.0635919	-0.482496	0.159071	0.247498	0.178377	0.726052	0.0352581	-0.382307	-0.115996	0.975568	0.560828	-0.0702367	0.022565	0.52419	0.167163	-0.337743	-0.291983	0.0920477
Ptprt	0.425414	-0.459395	-2.52538	1.29145	0.658182	-1.57461	-2.61961	-0.574897	-0.131594	-1.89269	-1.07129	-0.564575	-3.25832	-1.89603	0.257359	-1.66946	1.08797	0.975048	-2.58002	0.303532	0.00301113	-2.73515	1.38905	1.54413	-1.49574	-1.84026
Utrn	-0.32565	-1.04203	-2.5103	0.870713	-1.01	-2.08223	-2.16903	-0.799566	-1.54174	-1.80154	-1.21906	1.62499	-2.75757	-0.242242	0.585311	1.00608	-0.488222	0.972476	0.915209	-0.0429951	1.30334	0.51869	0.715233	0.136925	1.27816	1.08206
Gm7967	-0.405236	-1.18059	-1.01144	0.737571	-1.51789	-1.75083	1.1808	-0.762128	-1.53999	-0.0296577	-1.75083	-0.0316939	0.748304	-1.19753	1.00378	-0.906914	-1.75083	0.971467	-1.75083	0.00188511	1.75986	-0.499085	-1.41127	-0.881215	1.3456	-1.52096
Trhde	0.636927	0.0567602	-0.289144	-3.34951	1.36429	0.802647	-2.22599	0.890925	0.59067	-2.30097	1.01602	-0.84022	-2.58812	-2.18721	-2.54613	-2.05051	-1.69067	0.971367	-1.62134	0.430921	-3.14108	-3.43441	1.42625	-1.68111	-1.28121	-1.8596
Rab1b	-0.0489589	-0.171294	-0.0892029	0.141131	0.111153	-0.143048	0.186802	0.306747	-0.0933884	0.179686	0.480455	-0.197746	-0.444418	-0.192956	-0.903089	0.850334	-0.030321	0.971169	1.18813	0.147338	-0.18209	0.169449	0.274645	-0.159294	0.123199	0.0662693
Pik3ip1	-0.339963	-0.251077	-0.139239	0.737332	-0.75523	-0.677457	-0.0710213	0.0401061	-0.316992	-0.348036	-0.758455	0.44859	0.55225	-0.898176	0.974675	0.920329	0.440589	0.97104	0.299228	-0.0582245	0.97169	-0.755663	-0.151933	0.131211	-0.420365	-0.167837
Tgm2	-0.429098	-0.515298	-0.83962	-1.31392	0.0211979	-0.829918	-0.525162	-1.31392	-0.27651	-0.66356	-1.31392	2.3423	-0.69147	1.70533	-0.429949	0.641214	0.548412	0.968926	-1.31392	0.02752	-0.188917	1.76823	-0.956427	0.402813	-0.193384	0.0652603
Bbof1	0.229367	0.526086	0.529915	-0.698563	0.160792	0.573964	0.135812	-0.142754	0.589874	-0.0702047	0.52642	-0.750418	-1.47759	-2.21219	-0.573725	-1.42125	-1.5134	0.9687	1.22819	0.0702164	-0.256077	-1.35758	0.360155	-1.32634	-0.098664	0.0774309
Hmgcs2	-1.41587	-1.01648	-1.29419	0.105132	-1.66927	-1.46964	-0.808747	-1.46949	-1.55663	-1.59285	-1.09992	1.67907	-1.40428	0.483753	0.721262	1.36197	-0.708905	0.968629	0.612097	-0.3198	0.0538259	3.14318	-1.0562	-1.27135	-0.670428	-0.678212
Szrd1	-0.165306	-0.016712	0.0887897	-0.0660546	-0.57579	-0.0180209	-0.255821	0.0102277	0.00351279	0.468518	0.0998405	0.541839	-0.713628	0.594888	0.328671	0.625625	0.608563	0.964446	1.27357	0.187401	0.448136	0.087925	-0.291714	-0.306264	0.115907	0.162077
Adamtsl3	-0.438401	-1.19064	-0.906904	-1.17916	-1.54139	-1.11134	-0.878666	-0.83707	-1.18051	-0.961118	-1.68169	0.160414	-0.447518	-0.502858	-0.168439	4.57246	-0.238069	0.963232	-2.70653	-0.0348308	-1.568	-1.31907	-1.3057	1.73856	-0.96505	1.0513
Tap2	-0.791185	-0.542981	0.102012	0.975497	-0.589273	-0.768999	-0.592103	-0.49415	-0.762986	0.0554939	-1.58487	1.43743	-1.09981	1.28697	-0.182376	0.69192	-0.0228898	0.963213	0.255353	0.204965	1.01467	1.32146	-0.584996	0.671029	-0.221991	-0.202068
Unk	0.0320797	0.00569565	-0.557926	-0.561779	-0.467131	-0.600321	-0.207598	0.566959	-0.508654	0.103312	-0.604439	-0.0478573	-0.223524	0.297782	-0.26785	0.901813	0.698068	0.963111	0.466369	0.301334	-0.0575745	0.246424	0.0757917	-0.219246	0.188725	-0.127906
Tox	0.152706	-0.14439	-2.60294	1.16073	0.486053	-0.23785	-2.55247	-3.32162	-0.27175	-0.351138	-0.570589	-0.358675	-0.837996	-1.3422	0.672212	-1.75918	0.343156	0.961726	-1.06523	0.127692	0.872596	-2.4793	0.184939	1.03772	0.967385	-2.15559
Ankrd44	0.224768	-1.32144	-0.448271	-2.16967	-0.2734	0.375165	-1.74115	-0.336821	-0.606568	-0.367224	-0.024278	0.376235	0.160336	2.44161	-0.353001	-0.264308	1.63865	0.96122	-0.881366	0.529874	-1.93895	-0.400807	0.277217	0.237315	0.245829	-0.21804
Tmem176a	-0.373476	-0.88917	-0.405602	1.46077	-0.86433	-0.625465	-0.663631	-0.129352	-0.326887	-1.19402	-0.652177	0.294655	-0.192398	1.13191	0.454494	0.799457	0.728995	0.960931	-0.588021	0.0424912	0.922145	-0.0791603	-0.179194	1.42339	-0.524364	-0.864232
H2afv	-0.0897296	-0.443202	-0.512099	-0.154498	-0.287802	-0.766901	-0.637217	-0.348189	0.0945693	-0.249013	-0.30193	-0.0162503	0.00704471	0.540391	0.518859	0.752003	0.438689	0.95938	0.0238322	0.295161	-0.0330107	0.88345	0.0393949	-0.0296737	0.268399	-0.0726341
Sh3pxd2b	-0.518921	-1.1074	-2.05159	1.79975	-0.629714	-0.822834	-2.34166	-0.492752	-0.288585	-0.798534	-1.29573	0.0761795	-2.25412	0.267357	1.44345	-0.990864	-0.267301	0.959283	0.0813317	-0.235671	2.10075	1.0552	-0.321023	-0.373789	0.32388	-1.36314
Sft2d1	0.170108	-0.00411562	-0.195662	-0.635694	-0.5357	0.330113	-0.235228	-0.363719	-0.117725	0.175749	-0.450145	-0.276602	0.148392	1.25654	-0.029474	-0.836959	0.252658	0.9591	-0.156233	0.373513	-0.639381	-0.622967	-0.0620902	-0.165546	-0.293053	0.0307444
Fxyd1	-0.906826	-0.767312	-0.797946	1.77815	-0.155151	-0.681227	-1.22396	-0.631838	-0.835582	-1.00292	-0.758364	0.723255	-0.537152	0.304472	0.846239	0.294875	0.564964	0.958178	1.01378	0.0343335	1.96532	1.04598	-0.696182	-1.22062	-0.63968	-1.29203
Gm14966	-0.0368475	-0.0714109	-0.137819	0.132302	-0.152534	-0.255776	-0.209769	0.0468259	0.12291	-0.0148021	-0.388629	-0.0600336	0.0126383	-0.336528	-0.107551	0.251434	-0.0522317	0.957934	0.601154	0.116681	0.267273	0.390902	-0.0013495	-0.382187	0.0342724	-0.272181
Crem	-0.0217924	-0.22871	-0.527921	0.640354	-0.372355	0.165638	-0.443343	-0.149585	-0.0798968	0.224198	-0.171559	0.109574	-0.399167	-0.207402	-0.0108339	0.907526	-0.197729	0.9577	-0.753011	-0.0329306	0.678354	0.264018	0.214913	-0.147707	-0.0829691	-0.379757
Fgfr1	-0.0856972	-0.384567	0.493846	0.907446	-1.28928	-0.314055	-0.51128	-0.863195	-0.604848	-0.565399	-0.36732	-0.187949	-1.7917	-0.898543	0.275947	1.8566	-1.22555	0.956125	1.05263	-0.232784	0.520118	1.30931	-1.04415	-0.534702	-1.28371	1.55518
Tec	-1.55415	-1.3571	-0.879537	-1.79325	-1.55415	-1.461	-1.62924	-1.41495	-2.19343	-0.810266	-1.71131	1.45828	-1.76678	3.21977	-1.32391	0.627902	-2.19343	0.956088	0.413218	0.358416	-0.0158044	2.94463	-0.826594	-1.64488	-1.34389	-0.952652
Tsen34	0.120974	-0.596933	-0.539969	-0.217612	-1.31095	0.357911	-0.851696	-0.328507	0.0375874	-0.0508628	0.16866	-0.0108096	-0.312092	0.643024	-0.85341	0.477108	0.0428671	0.95543	0.692269	-0.0381257	0.235391	0.43801	0.209094	0.125301	0.408307	0.424937
Blcap	-0.288854	0.629433	0.319964	0.032419	-0.206808	-0.35943	0.146408	0.0744826	-0.812081	0.208826	-0.398069	-0.445937	-1.14164	-0.529148	0.0966689	0.243788	-0.653318	0.955341	-0.240471	0.0503008	0.425607	1.08836	-0.479745	-0.495422	-0.412795	-0.417836
Golph3l	-0.314954	-0.141534	-0.140235	0.212785	-0.164912	-0.424624	-0.051971	-0.234982	-0.709155	-0.283144	-0.529265	-0.017622	0.445113	0.661845	0.319981	0.338325	0.842611	0.955105	0.41332	0.166371	0.274259	0.500946	-0.486523	0.40635	-0.284638	-0.364965
Dok3	0.154473	0.517567	0.707844	-1.73087	0.60988	-0.615249	0.523599	-0.825869	0.253457	-0.684324	-0.0878149	-0.553046	-1.38303	1.68896	-2.11503	0.223776	-1.08412	0.955045	-0.534097	0.199379	-0.861782	-0.450314	-0.619332	-1.03009	0.47201	0.184349
Lair1	-1.34024	-1.15557	-1.88836	1.15544	-1.54413	-0.827478	-1.21886	-0.831931	-1.53642	-0.912895	-1.11461	0.230513	-1.7026	4.11173	0.551427	-0.669483	-0.843548	0.95461	-0.546451	1.15614	1.1779	-1.3816	-0.808304	-0.759994	-0.992063	-0.0937255
Themis	-1.13233	-0.572766	-0.563417	-1.53756	-1.22506	-1.20739	-0.924326	-1.53756	-0.0211978	-1.24555	-1.53756	-1.53756	-1.39147	0.32841	-1.53756	-1.53756	-1.53756	0.953152	0.769395	-0.070174	-0.0978624	3.21682	-0.709083	-0.838441	-0.38146	-0.675107
Nim1k	-0.401073	-0.034674	-0.0954281	2.17275	-0.414289	-0.302133	-0.538532	-0.858013	-0.155688	-0.607844	-0.636645	-0.398533	-2.83709	-1.58327	1.19615	-1.00687	-0.283222	0.952936	1.47013	-0.201534	1.63452	-0.916339	-0.451869	0.617037	-0.431576	-0.68552
Xpnpep3	-0.0186357	0.0517524	0.269122	-0.627636	-0.0885091	0.102726	0.0865646	-0.210723	0.0564469	-0.0740713	0.170778	0.028941	-0.0420744	0.0251292	0.312879	0.336079	-0.519053	0.952755	1.19667	0.252136	-0.329848	-0.0933456	-0.0940029	-0.47809	-0.171326	0.3522
2810454H06Rik	-0.246703	0.0886452	-0.048734	-0.260468	0.123891	-0.18919	0.111971	-0.24018	-0.47788	0.137521	-0.981005	0.356537	0.528688	0.617409	1.63099	-0.212943	0.301379	0.95218	0.520766	0.138491	0.039552	-0.547184	-0.469679	-0.0310906	-0.728311	0.0428807
Plxnb1	-0.882302	-0.881467	-0.871919	2.17848	-1.7203	-1.57338	-1.31442	-1.41376	-0.841956	-1.61194	-1.25366	0.0792821	0.653641	0.0637065	1.94673	0.300341	0.682314	0.951839	0.276414	-0.0702611	1.77117	-0.878046	-1.4233	0.367788	-0.237197	-1.0201
Ctc1	0.0914526	-0.0553419	0.159478	-1.11022	-0.0256101	0.361545	-0.600489	0.154143	-0.0174936	0.297726	-0.435752	0.247596	-0.721728	1.49627	-0.1526	-1.34508	-0.0910971	0.951267	0.768126	0.495114	-0.968587	-0.0385001	0.311754	-0.63679	0.126171	0.11938
Ankef1	0.503154	0.259403	0.122057	-2.29544	0.504278	0.645954	0.344	-0.518027	0.623142	0.500829	1.2988	-0.969044	-2.14258	-2.67295	-2.67295	-0.363076	-1.72867	0.950966	0.445443	0.174564	-1.89736	-1.9492	-0.0302954	-1.85602	0.262058	0.74847
St3gal2	-0.00737335	0.240162	-0.0668745	-0.193057	-0.221677	0.0703402	0.126804	-0.540377	-0.119779	0.0504017	-0.1333	0.164422	-0.38415	0.256359	0.0562734	0.247771	-0.0632271	0.950249	0.54485	0.150346	-0.19195	0.301526	-0.0944362	-0.346308	-0.236075	0.230633
Slc12a4	-1.14755	-1.09425	-0.826389	1.93943	-1.23444	-0.87234	-1.06379	-1.54401	-0.952339	-1.71328	-1.16752	0.899402	0.00653843	-0.29653	1.38053	0.593398	1.15577	0.949908	3.13638	-0.0282979	1.4711	0.748681	-0.768922	1.19392	-0.80529	-1.22153
Gm42984	-0.0392144	0.353213	0.262195	-0.709383	-0.129807	-0.189305	0.188673	0.0484124	-0.0688481	0.090971	-0.549578	0.161719	-0.0601035	-0.416467	-0.0526682	-0.0875432	-0.789503	0.947969	0.642099	0.0669983	-0.117135	0.183166	-0.273855	-0.214254	-0.248494	0.0468522
Sh3bp4	-0.566534	0.869655	0.281811	-1.61232	-0.584517	-1.66147	0.0219447	-1.08597	-0.811789	-0.720619	-1.95577	0.802093	-1.14845	-1.26925	-2.36065	0.360951	2.51406	0.946271	0.526399	-0.0201303	-1.78432	-0.806701	-1.64771	2.5933	-1.94606	-0.936621
Nek7	-1.41034	-0.713828	-0.978751	0.86537	-1.99526	-1.56214	-0.14363	-2.43057	-2.07781	-0.292541	-1.74891	1.31114	0.741397	2.00474	0.879961	1.539	0.639247	0.946244	0.494337	0.340451	0.772444	0.812682	0.150637	0.985022	-1.61877	-1.18184
Pon2	-0.878436	-1.00485	-1.12331	1.10937	-1.06448	-0.788154	-0.882435	-0.804815	-1.2443	-0.155792	-1.25183	0.830966	1.28112	1.3042	0.953449	1.17799	1.02363	0.944936	0.954303	-0.103674	0.610623	1.1415	-0.87682	-0.798352	-0.62935	-0.869547
Tulp3	-0.152601	-0.0748465	-0.00755518	0.700522	-0.419074	0.377069	-0.0609423	-0.417717	0.0087964	0.345779	0.102935	-0.396199	-0.136941	-1.2585	0.789904	-0.195662	-1.12391	0.944479	0.528099	0.135761	0.63073	0.333015	-0.0142673	-1.27806	-0.536958	0.219431
Fam175a	0.232522	0.040851	0.390876	-0.392826	-0.238724	0.0222393	0.143488	-0.613008	0.540874	0.0196688	0.438574	0.158169	-0.30779	0.101194	-0.362552	-0.131821	-0.0960813	0.944151	0.483214	0.175211	-0.721227	-0.312204	-0.267083	-0.211676	-0.169566	-0.0250113
Ap4m1	-0.0196086	0.138233	-0.00287227	-0.00307478	0.257892	-0.2271	0.114636	-0.143642	0.203428	-0.138652	-0.484795	0.165908	-0.330494	0.482046	0.0592703	0.242513	0.0112343	0.943454	-0.586409	0.190361	-0.157835	0.0659684	-0.138929	-0.298122	0.165702	-0.111585
Lrig3	-1.76002	-1.53666	-0.771243	0.359761	-1.80547	-1.49344	-0.925455	-1.58757	-1.40679	-1.57545	-1.51518	0.517703	1.47716	1.06354	1.611	0.433429	1.14272	0.942993	1.08787	0.157231	1.44833	1.07153	-1.32457	0.557148	-0.979379	-1.04455
Ackr3	-1.19742	-0.436293	-0.466027	-0.569326	-0.656574	-1.47623	1.14963	-1.21236	1.05055	-1.36842	-1.7919	1.11436	-1.55668	-1.20132	0.560565	1.65849	1.68536	0.942583	1.78386	-0.43656	1.44515	0.076774	0.816639	1.78825	-1.30793	-1.20298
Fam122a	0.00511809	0.337555	0.363592	-0.650042	-0.416792	0.403555	0.619045	0.205175	0.484567	-0.400159	0.252536	0.50192	-0.348973	0.335621	-0.479864	-0.593607	-0.71819	0.941599	1.37354	0.057201	-0.927091	-0.609636	0.38785	-0.821956	-0.153123	0.0325884
Ttc39aos1	0.791377	-1.69082	-2.04395	-1.48883	-1.15978	1.42634	-1.48116	-0.5292	0.0907673	-0.0468337	1.70789	-1.36055	-1.41534	-1.48814	-2.24663	-0.409647	-2.24663	0.941559	-2.24663	0.377587	-1.22974	-1.64476	-0.145479	-2.24663	1.03706	1.26032
Tpcn1	-0.563125	-0.244566	-0.151069	1.01043	-0.36441	-0.00965725	0.164218	-0.822199	0.169074	-0.801292	-0.00370342	-0.184935	-0.187127	0.51879	0.524593	1.27508	-0.59983	0.940536	0.698365	0.0514666	0.930536	1.00238	-0.879285	-0.516655	-0.437842	0.184713
4930447C04Rik	0.76354	-2.20772	-0.83467	-1.93541	-0.168619	1.96191	-2.41108	-0.906365	1.60175	1.11211	1.62969	-0.848874	-2.33613	-2.00425	-2.86549	-1.27424	-2.45379	0.940499	-1.27768	0.322975	-2.9775	-2.60519	-0.477461	-2.29587	0.725017	0.970341
Ptprq	0.125936	0.415221	0.591374	-1.32913	0.142366	0.0695478	0.277875	0.108636	0.185168	0.742905	0.686659	-0.465272	-1.05341	-0.901869	-0.874008	-0.441522	-0.375442	0.940339	-0.181092	0.180085	-1.07573	-1.25807	0.299798	-0.461217	0.23678	0.320891
Rorb	-0.529919	-0.72485	-1.78501	2.50725	0.31212	-2.63432	-2.26974	-2.33102	-0.684707	-2.23558	-2.20619	-0.0933046	-3.1895	-0.917627	1.94729	-1.23825	-0.171396	0.939343	-1.43902	-0.0313572	2.21114	-2.88269	-2.60618	0.47782	1.03421	-2.32209
Letm1	-0.0582003	0.101489	-0.163627	0.154979	-0.169664	0.0792762	-0.164662	-0.198441	0.328082	-0.10092	0.378062	-0.0618222	0.0283617	0.593749	-0.187926	-0.399909	-0.34713	0.938776	-0.235397	0.132552	-0.00839873	-0.0691491	-0.262674	-0.311353	0.00473359	0.0782537
Pacrg	-0.890962	-0.234998	-0.558168	0.418625	-0.804434	-0.38007	-0.307652	-0.388751	-0.850404	-0.703545	-0.346157	-0.0305751	1.56644	0.22414	1.32939	-0.9134	1.47016	0.938411	0.922357	0.418822	0.0877606	-1.29958	-0.416654	-0.00958615	-0.84912	-0.363274
Dnajc3	-0.232876	0.0156403	-0.0799383	0.458147	-0.16466	-0.180738	0.014261	-0.662084	-0.131586	-0.412107	0.0625211	0.187607	-0.4353	0.196669	0.543163	0.946707	-0.0557147	0.938395	1.04289	0.0107187	0.722583	0.535535	-0.221721	-0.0898389	-0.482665	-0.122672
Dpp3	0.016011	-0.0697447	-0.0802871	-0.337661	-0.276732	0.612976	-0.413859	-0.313656	0.61906	0.362509	0.128968	-0.576553	-0.154866	-0.156525	-0.459464	0.454563	0.790163	0.938031	0.682174	0.260412	-0.154917	-0.063397	-0.394765	-0.432159	-0.0643509	0.460501
Il6st	-0.247485	-0.918095	-0.519187	0.0414378	-0.712028	-0.374691	-1.11706	0.137257	-0.147374	-0.224791	-0.0811875	0.957963	-0.25363	1.01501	0.497322	0.576878	-0.225809	0.937344	-0.0350028	-0.0243109	0.697392	1.3264	-0.0783845	0.223182	-0.53897	0.0422683
Gm26827	0.0370844	0.208283	0.118646	0.936492	0.00440142	-0.11925	0.156499	0.080134	-0.106276	0.0562325	0.0840888	-0.3894	-2.80122	-0.183253	0.40384	-0.534213	-0.9916	0.937003	0.26231	0.109299	0.429647	0.071058	0.135456	-0.0145858	-0.595633	0.0949173
Garem	-0.291619	0.661971	0.619764	1.18421	-0.0457233	-0.398421	0.62948	-0.89106	-0.65078	-0.230324	0.340946	-0.338132	-0.0629661	-0.780521	0.488074	-0.462339	-0.625927	0.936734	-1.42968	0.170534	0.510211	-1.16075	-0.90502	-1.1715	-0.560589	-0.44279
[truncated: 10,285 more rows]
