# Supplementary material for: Single-cell sequencing of the substantia nigra reveals microglial activation in a model of MPTP
Source: Front Aging Neurosci. 2024 Jun 17;16:1390310. doi: 10.3389/fnagi.2024.1390310 (PMC11215054; doi:10.3389/fnagi.2024.1390310)
Supplement: Supplementary file 3 [file Table_3.XLSX]

## Sheet: Specific DEGs in each cluster
cluster	name	Gene	logFC	P.value
0	GABA-1	Lgi3	0.610294	2.15827e-07
0	GABA-1	2700069I18Rik	0.51262	1.17286e-06
0	GABA-1	Vangl2	0.469371	0.00229859
0	GABA-1	Ap2m1	0.457899	0.00337257
0	GABA-1	Psmc5	0.425789	0.0199702
0	GABA-1	Grip2	0.40601	0.00277458
0	GABA-1	Stac2	0.383304	0.0269513
0	GABA-1	Klhl10	0.369176	0.00651454
0	GABA-1	4930469G21Rik	0.357746	0.017669
0	GABA-1	Coro6	0.336147	0.000764626
0	GABA-1	Vdac3	0.300857	0.0366151
0	GABA-1	Zbtb4	0.289365	0.00651779
0	GABA-1	Mx1	0.283884	0.0407086
0	GABA-1	Ache	0.27921	0.0194484
0	GABA-1	Jade1	0.264855	0.0281466
0	GABA-1	Fam57b	0.239114	0.041889
0	GABA-1	Ephb2	0.215625	0.0157385
0	GABA-1	Yme1l1	0.179937	0.0416239
0	GABA-1	Ank3	-0.0640164	1.53757e-06
0	GABA-1	Ksr2	-0.098407	0.00997338
0	GABA-1	Stag1	-0.103639	0.0066958
0	GABA-1	Gm1992	-0.120764	0.0257514
0	GABA-1	Lrfn2	-0.121557	0.0410436
0	GABA-1	Ddx42	-0.123023	0.0460981
0	GABA-1	Taf1b	-0.127168	0.0136135
0	GABA-1	Tbk1	-0.13086	0.0384293
0	GABA-1	Atg4c	-0.137511	0.0385767
0	GABA-1	Mnat1	-0.138303	0.0150688
0	GABA-1	Mga	-0.139785	0.0101908
0	GABA-1	Tpp2	-0.143442	0.0445798
0	GABA-1	Btbd11	-0.144282	0.0227997
0	GABA-1	Cnot1	-0.145322	0.0221651
0	GABA-1	Tmem110	-0.151922	0.0250954
0	GABA-1	Cdc73	-0.155942	0.018711
0	GABA-1	Ddi2	-0.156454	0.0373813
0	GABA-1	Tmem167	-0.156525	0.0262142
0	GABA-1	Rnf11	-0.158748	0.0251499
0	GABA-1	Acap2	-0.160445	0.00478915
0	GABA-1	Mapk1	-0.16501	0.00351383
0	GABA-1	Psmd1	-0.165894	0.00680524
0	GABA-1	Ppfia1	-0.168546	0.0106755
0	GABA-1	Rnf138	-0.169124	0.00972059
0	GABA-1	Fam135b	-0.169853	0.000492365
0	GABA-1	Mia3	-0.172197	0.0161186
0	GABA-1	Pdcd4	-0.172861	0.00289064
0	GABA-1	Dgcr8	-0.178275	0.0348876
0	GABA-1	Fgfr1	-0.179	0.0228136
0	GABA-1	Txnl1	-0.180694	0.0127932
0	GABA-1	Cbx3	-0.181397	0.0207328
0	GABA-1	Ero1lb	-0.185427	0.0342472
0	GABA-1	Pcgf3	-0.189402	0.0479779
0	GABA-1	Ube2i	-0.190468	0.0333461
0	GABA-1	Dcp1a	-0.190544	0.0319344
0	GABA-1	Ina	-0.197197	0.0100917
0	GABA-1	Ica1l	-0.197666	0.00657954
0	GABA-1	Nufip1	-0.197935	0.0397075
0	GABA-1	Rasa1	-0.202971	0.000611989
0	GABA-1	Gas6	-0.204147	0.0145222
0	GABA-1	Ccdc57	-0.208388	0.031694
0	GABA-1	Aqr	-0.208774	0.0268965
0	GABA-1	Ppme1	-0.210944	0.00263291
0	GABA-1	Dlst	-0.212366	0.00597015
0	GABA-1	Dcp1b	-0.212773	0.00554855
0	GABA-1	Ube2k	-0.213325	0.000112616
0	GABA-1	Arf4	-0.214542	0.0100086
0	GABA-1	Trmt10b	-0.221122	0.0325429
0	GABA-1	Sgta	-0.224515	0.0418981
0	GABA-1	Mapk1ip1l	-0.224624	0.033589
0	GABA-1	Larp4b	-0.225842	0.000373348
0	GABA-1	Tm7sf3	-0.228293	0.0178354
0	GABA-1	Ubap2l	-0.23453	0.000122377
0	GABA-1	Pnma3	-0.237485	0.0271064
0	GABA-1	Chic2	-0.239695	0.00191918
0	GABA-1	Vapa	-0.240166	0.00031938
0	GABA-1	Gtf2a1	-0.240959	0.0129405
0	GABA-1	Lrp12	-0.242634	0.0108826
0	GABA-1	Alg6	-0.244805	0.0268946
0	GABA-1	Nfs1	-0.247144	0.0303353
0	GABA-1	Tcea1	-0.247206	0.00567711
0	GABA-1	Actr8	-0.251583	0.0141541
0	GABA-1	Ssbp2	-0.259734	1.0051e-10
0	GABA-1	Has1	-0.262732	0.0279969
0	GABA-1	9230110C19Rik	-0.264812	0.00793228
0	GABA-1	Slc35d1	-0.271085	0.00642722
0	GABA-1	Myt1	-0.273296	0.0232506
0	GABA-1	Mapre1	-0.276713	0.00937323
0	GABA-1	2610021A01Rik	-0.280687	0.0405666
0	GABA-1	Cox10	-0.285995	0.0034887
0	GABA-1	Med17	-0.29542	0.0234811
0	GABA-1	Zfp672	-0.299521	0.00232555
0	GABA-1	Fbf1	-0.307442	0.00380139
0	GABA-1	Dnajc21	-0.309381	0.00288629
0	GABA-1	Cpne6	-0.31366	0.00288148
0	GABA-1	Ppargc1b	-0.316032	5.24115e-05
0	GABA-1	Pnmal1	-0.328992	0.00126424
0	GABA-1	Bhlhb9	-0.334652	0.00234929
0	GABA-1	Col4a1	-0.337219	0.00845326
0	GABA-1	Tmem29	-0.345516	0.000358636
0	GABA-1	Rab36	-0.345952	0.00184398
0	GABA-1	Usp30	-0.355547	0.0203175
0	GABA-1	Zfyve1	-0.362168	6.33113e-05
0	GABA-1	Sbf1	-0.376779	0.000413375
0	GABA-1	Ajap1	-0.38136	2.62067e-05
0	GABA-1	Zfp846	-0.395055	0.000344989
0	GABA-1	Pvrl3	-0.398099	6.45618e-05
0	GABA-1	Taf1a	-0.400481	0.00163166
0	GABA-1	Gtf2f2	-0.410211	0.000127745
0	GABA-1	2510009E07Rik	-0.414468	8.59852e-05
0	GABA-1	Mospd2	-0.414568	0.000846092
0	GABA-1	Numbl	-0.462747	0.000844172
0	GABA-1	Psen1	-0.476735	2.22345e-06
0	GABA-1	Cdk17	-0.480988	3.17294e-09
0	GABA-1	Gng4	-0.561209	4.60017e-05
0	GABA-1	Ngef	-0.563676	4.5179e-05
0	GABA-1	Gm26599	-0.589283	2.18198e-05
0	GABA-1	Kcnip2	-0.628667	5.88798e-07
0	GABA-1	Zim3	-0.695684	6.60588e-06
0	GABA-1	Scn5a	-0.823059	2.38174e-09
0	GABA-1	Gda	-1.12343	4.48459e-19
1	Glu-1	Gm27247	0.967289	3.08115e-06
1	Glu-1	2610524H06Rik	0.955057	9.91669e-06
1	Glu-1	1110038F14Rik	0.928195	5.98281e-06
1	Glu-1	Gm15345	0.882447	1.07665e-05
1	Glu-1	Amz1	0.838359	5.58885e-06
1	Glu-1	Gm26859	0.779874	0.000143876
1	Glu-1	Gm28307	0.776567	8.15096e-05
1	Glu-1	P4ha2	0.749155	0.000165783
1	Glu-1	Ncbp2	0.745172	5.07259e-05
1	Glu-1	Rasl10a	0.727272	0.000120263
1	Glu-1	2210013O21Rik	0.666472	0.000104231
1	Glu-1	Hdac5	0.647217	0.000113248
1	Glu-1	Edc3	0.643774	0.000795546
1	Glu-1	1110065P20Rik	0.64334	3.98817e-05
1	Glu-1	Rnf215	0.639244	0.000268059
1	Glu-1	Sult4a1	0.635643	0.000266712
1	Glu-1	Rnaset2a	0.629182	7.05762e-05
1	Glu-1	Gm3235	0.62754	0.000810969
1	Glu-1	Gm26785	0.623505	0.00154099
1	Glu-1	Kcnk1	0.611256	0.000910134
1	Glu-1	Gga1	0.604196	0.00067407
1	Glu-1	Commd4	0.602334	0.00192253
1	Glu-1	Rfng	0.589306	0.000558404
1	Glu-1	Psma4	0.58335	0.00106184
1	Glu-1	Ryr1	0.583264	0.000830691
1	Glu-1	Zfp706	0.581973	0.00206309
1	Glu-1	Tmbim4	0.57594	0.00355867
1	Glu-1	Fis1	0.57535	0.000914448
1	Glu-1	Gpr22	0.567229	1.10908e-05
1	Glu-1	Cbfa2t3	0.564948	0.000344831
1	Glu-1	Vmn2r87	0.562005	0.000538202
1	Glu-1	Gm3848	0.559254	0.00204897
1	Glu-1	Ccpg1	0.553699	0.00216091
1	Glu-1	Nadk2	0.550863	0.00229538
1	Glu-1	Zfp516	0.548433	0.00795786
1	Glu-1	Phf2	0.537962	0.00502067
1	Glu-1	Zbbx	0.532864	2.24852e-05
1	Glu-1	Sema6b	0.522336	0.00569139
1	Glu-1	Tmed4	0.522107	0.00304315
1	Glu-1	Ap1s2	0.517872	0.00070025
1	Glu-1	Acvr1c	0.512199	0.00042521
1	Glu-1	Derl1	0.508237	0.00124285
1	Glu-1	Nampt	0.501934	0.00890455
1	Glu-1	Taf6l	0.500319	0.00348804
1	Glu-1	Pnck	0.500253	0.00190176
1	Glu-1	Cpne3	0.497721	0.0080354
1	Glu-1	Plch2	0.497614	0.00501701
1	Glu-1	Rnf141	0.497053	0.00120236
1	Glu-1	Kxd1	0.495755	0.00587955
1	Glu-1	Anapc16	0.493189	0.00208731
1	Glu-1	Gm13830	0.489211	0.00589019
1	Glu-1	Psd	0.483499	0.000393759
1	Glu-1	Fbxo31	0.478051	0.00322125
1	Glu-1	Thbs3	0.474213	0.000176089
1	Glu-1	Pms1	0.470758	0.0207663
1	Glu-1	Sqle	0.46983	0.0148058
1	Glu-1	Slc25a37	0.467597	0.00900477
1	Glu-1	Tdp2	0.466751	0.00952415
1	Glu-1	Atp13a2	0.452171	0.000723468
1	Glu-1	Trappc12	0.44992	0.00147012
1	Glu-1	Ociad1	0.449069	4.24979e-05
1	Glu-1	Srsf12	0.445245	0.00880701
1	Glu-1	Gm15834	0.440582	0.00959129
1	Glu-1	Med31	0.435972	0.034545
1	Glu-1	Fkbp8	0.432096	0.00396599
1	Glu-1	Hist3h2ba	0.429565	0.0295006
1	Glu-1	Prpf8	0.428027	0.0123504
1	Glu-1	Mar3	0.426818	0.000116427
1	Glu-1	Ndor1	0.422987	0.00738633
1	Glu-1	Zfp282	0.420042	0.0130371
1	Glu-1	Scp2	0.418809	0.00947005
1	Glu-1	Wipf2	0.418565	0.00172049
1	Glu-1	Znrf2	0.418543	0.0152568
1	Glu-1	Phf10	0.412956	0.0123503
1	Glu-1	Gm26879	0.409831	0.01146
1	Glu-1	Abcc6	0.409772	0.00920452
1	Glu-1	Cherp	0.408035	0.012838
1	Glu-1	Rbm41	0.405307	0.00221021
1	Glu-1	Dffa	0.401501	0.0319011
1	Glu-1	Tex264	0.398897	0.0185357
1	Glu-1	Drap1	0.398853	0.0262578
1	Glu-1	A330093E20Rik	0.39877	0.0134417
1	Glu-1	Wbp11	0.398086	0.0091292
1	Glu-1	Dis3l	0.396723	0.0477579
1	Glu-1	Sirt4	0.396521	0.0115244
1	Glu-1	D8Ertd82e	0.394346	0.00238749
1	Glu-1	2900076A07Rik	0.393928	0.0144534
1	Glu-1	Panx2	0.393336	0.0420038
1	Glu-1	Neurl1b	0.385789	0.0428969
1	Glu-1	Capns1	0.384736	0.00668534
1	Glu-1	1700047A11Rik	0.384671	0.0131387
1	Glu-1	Mfn2	0.384504	0.0117689
1	Glu-1	Wbp5	0.382152	0.0465489
1	Glu-1	Hint3	0.381037	0.00884259
1	Glu-1	Cc2d1b	0.379571	0.0141006
1	Glu-1	Nrbp1	0.379198	0.00935604
1	Glu-1	Morf4l1	0.376493	2.41085e-05
1	Glu-1	Bub3	0.376236	0.0160375
1	Glu-1	Aktip	0.376059	0.0213995
1	Glu-1	Gm42722	0.37585	0.0143928
1	Glu-1	Elfn2	0.375482	0.0137841
1	Glu-1	Ybx3	0.375103	0.00778068
1	Glu-1	Bsdc1	0.373296	0.0147131
1	Glu-1	Ipmk	0.372941	0.0153972
1	Glu-1	1810037I17Rik	0.369375	0.0229496
1	Glu-1	Shroom4	0.367863	0.0089124
1	Glu-1	Ten1	0.366122	0.035438
1	Glu-1	Gm12002	0.365999	0.0107175
1	Glu-1	Gm26582	0.365811	0.0135233
1	Glu-1	M6pr	0.362889	0.0291646
1	Glu-1	A830039N20Rik	0.361392	0.00021987
1	Glu-1	2510002D24Rik	0.360893	0.032246
1	Glu-1	0610007P14Rik	0.358799	0.00492796
1	Glu-1	Bag4	0.353759	0.0139207
1	Glu-1	Arpc4	0.353682	0.0165496
1	Glu-1	Dvl2	0.350529	0.0459088
1	Glu-1	Cmtm4	0.349172	0.000577141
1	Glu-1	Apbb1	0.347099	0.0313323
1	Glu-1	Zrsr2	0.345927	0.0303545
1	Glu-1	Clpp	0.345064	0.000215256
1	Glu-1	Dtymk	0.340259	0.00961427
1	Glu-1	Gm26804	0.337903	0.00581272
1	Glu-1	Cby1	0.335129	0.0265927
1	Glu-1	Galnt3	0.334529	0.0215911
1	Glu-1	Tmem120b	0.334374	0.00943929
1	Glu-1	Mbtps1	0.334054	0.0127585
1	Glu-1	Slc26a4	0.328857	0.00496067
1	Glu-1	Setd1b	0.325673	0.0255613
1	Glu-1	Prdm15	0.321578	0.00733834
1	Glu-1	Fam229b	0.321383	0.018838
1	Glu-1	Kctd18	0.319879	0.0136339
1	Glu-1	Pofut1	0.313905	0.0272978
1	Glu-1	Copz1	0.312536	0.0400836
1	Glu-1	Lias	0.312395	0.0241528
1	Glu-1	Kctd20	0.310437	0.0291047
1	Glu-1	Aco2	0.31019	0.000147446
1	Glu-1	Tnks1bp1	0.298018	0.0294274
1	Glu-1	Snw1	0.295759	0.00534801
1	Glu-1	Hltf	0.291222	0.00656122
1	Glu-1	Smarcb1	0.288608	0.0309039
1	Glu-1	Crocc	0.28859	0.0457087
1	Glu-1	Gcnt7	0.284143	0.0134053
1	Glu-1	Efcab6	0.28149	0.0293174
1	Glu-1	Osbpl9	0.271778	2.13483e-05
1	Glu-1	Snx12	0.269306	0.0209869
1	Glu-1	C2cd3	0.267626	0.0279556
1	Glu-1	Msl1	0.267548	0.0118877
1	Glu-1	Stam	0.26436	0.0277931
1	Glu-1	Mbip	0.262376	0.018185
1	Glu-1	Zbtb38	0.262167	0.00237737
1	Glu-1	Eef2k	0.261657	0.033277
1	Glu-1	Afg3l2	0.260491	0.0414
1	Glu-1	Stt3b	0.260362	0.0063801
1	Glu-1	Trmt10a	0.256041	0.0397006
1	Glu-1	Ensa	0.246187	0.0283916
1	Glu-1	Slc20a1	0.241178	0.031415
1	Glu-1	Pex14	0.23501	0.0335724
1	Glu-1	Kdm4b	0.227434	0.0404208
1	Glu-1	Arpc5	0.227341	0.0441071
1	Glu-1	Ext2	0.219893	0.0154492
1	Glu-1	Tmem87a	0.219866	0.0355579
1	Glu-1	Srrm1	0.194964	0.00167751
1	Glu-1	Cbx5	0.194873	0.0138574
1	Glu-1	Cnih3	0.190045	0.0145029
1	Glu-1	Glyr1	0.189377	0.0329306
1	Glu-1	Map4	0.173638	0.0156931
1	Glu-1	Clcn3	0.17098	0.0173175
1	Glu-1	Zfp532	0.163994	0.0346952
1	Glu-1	Bmpr2	0.152141	0.0320791
1	Glu-1	Plppr4	0.150569	0.00581668
1	Glu-1	Pitpna	0.149788	0.0244176
1	Glu-1	Lars	0.145081	0.0414586
1	Glu-1	Eif4g3	0.135704	0.00540523
1	Glu-1	Gpatch8	0.0744917	0.0217543
1	Glu-1	Clip1	-0.153021	0.0446998
1	Glu-1	Rab6a	-0.178709	0.0378499
1	Glu-1	Brinp2	-0.209727	0.001014
1	Glu-1	Sugp2	-0.21071	0.0177014
1	Glu-1	Dgkd	-0.243146	0.00847651
1	Glu-1	Csgalnact1	-0.274397	0.000289999
1	Glu-1	Ccdc112	-0.313871	0.0237927
1	Glu-1	4931440J10Rik	-0.348162	0.0201521
1	Glu-1	Prkaa2	-0.355148	0.0159719
1	Glu-1	Cckbr	-0.387056	0.0217933
1	Glu-1	Grasp	-0.390949	0.0172224
1	Glu-1	Necab2	-0.393908	0.0103009
1	Glu-1	Usp42	-0.416154	0.0192822
1	Glu-1	Filip1	-0.425374	0.00517018
1	Glu-1	Zmym1	-0.432175	0.0225235
1	Glu-1	Dmwd	-0.439334	0.00643009
1	Glu-1	Ptpn14	-0.455352	0.00459726
1	Glu-1	Fam212b	-0.459901	0.0187737
1	Glu-1	Dclk3	-0.460221	0.00573636
1	Glu-1	Tacr1	-0.496551	0.00573963
1	Glu-1	Slc9a5	-0.523798	0.0197008
1	Glu-1	Crb1	-0.550859	0.000755619
1	Glu-1	Nphp1	-0.561294	0.0232823
1	Glu-1	Vgll3	-0.578903	0.000111256
1	Glu-1	Nr4a3	-0.898629	0.00013044
2	Oligodendrocytes	Klk6	1.16055	1.76165e-06
2	Oligodendrocytes	Bfsp2	1.14623	1.37826e-05
2	Oligodendrocytes	Gm10863	0.806368	5.93077e-08
2	Oligodendrocytes	Scaf1	0.652326	0.0070766
2	Oligodendrocytes	Sipa1l3	0.624598	0.0026021
2	Oligodendrocytes	Mapk8ip1	0.611	0.00024192
2	Oligodendrocytes	Atp8b1	0.587591	0.00448881
2	Oligodendrocytes	Taok3	0.573519	0.0033048
2	Oligodendrocytes	Serpinb1a	0.566908	0.00778113
2	Oligodendrocytes	Chdh	0.55467	0.0196713
2	Oligodendrocytes	Rsl1d1	0.535266	0.0217291
2	Oligodendrocytes	Plxnb3	0.49726	0.000391739
2	Oligodendrocytes	2210411M09Rik	0.495712	7.73482e-05
2	Oligodendrocytes	Padi2	0.484147	0.00502192
2	Oligodendrocytes	Gm12828	0.483092	0.00828466
2	Oligodendrocytes	Psmb1	0.47683	0.0316127
2	Oligodendrocytes	Unc5b	0.439388	0.0132529
2	Oligodendrocytes	Comt	0.386214	0.0385488
2	Oligodendrocytes	Nkain1	0.373662	0.00244495
2	Oligodendrocytes	Slc6a9	0.351455	0.0276594
2	Oligodendrocytes	Acsl3	0.30486	0.0355265
2	Oligodendrocytes	Tmem63a	0.289323	0.00048382
2	Oligodendrocytes	Pja2	0.281739	0.0391062
2	Oligodendrocytes	Enpp6	0.275997	0.0124508
2	Oligodendrocytes	Enpp2	0.0785669	0.0014263
2	Oligodendrocytes	Pstpip2	-0.192299	0.0139091
2	Oligodendrocytes	Strn	-0.297174	0.0473339
2	Oligodendrocytes	Tnks	-0.330431	0.0467365
2	Oligodendrocytes	Car14	-0.352563	0.0361833
2	Oligodendrocytes	Sass6	-0.376687	0.022704
2	Oligodendrocytes	Shroom3	-0.388334	0.0305001
2	Oligodendrocytes	Pxdn	-0.431339	0.0497725
2	Oligodendrocytes	B230219D22Rik	-0.448653	0.0452449
2	Oligodendrocytes	Piga	-0.451906	0.0119692
2	Oligodendrocytes	Mtif2	-0.463022	0.0385627
2	Oligodendrocytes	Braf	-0.482926	0.00323251
2	Oligodendrocytes	Atl3	-0.484387	0.00272543
2	Oligodendrocytes	Gak	-0.507134	0.0413275
2	Oligodendrocytes	Sgk1	-0.54387	3.97127e-05
2	Oligodendrocytes	Nde1	-0.556131	0.00250238
2	Oligodendrocytes	Depdc7	-0.595279	0.00378453
2	Oligodendrocytes	Hsd17b11	-0.614857	0.00909005
2	Oligodendrocytes	Ubac2	-0.615682	0.00163714
2	Oligodendrocytes	Spef2	-0.726936	0.00174748
2	Oligodendrocytes	Scrg1	-0.742216	0.00452838
2	Oligodendrocytes	Plagl1	-0.863036	0.000336354
2	Oligodendrocytes	Gm10701	-0.965072	5.53484e-06
4	Astrocytes-1	Retsat	2.77513	7.24418e-14
4	Astrocytes-1	Lsm6	1.04571	0.000600467
4	Astrocytes-1	Dhdds	0.990147	0.000581714
4	Astrocytes-1	Slc13a3	0.97901	0.00168506
4	Astrocytes-1	Lfng	0.872885	0.000913582
4	Astrocytes-1	Rdh5	0.845675	0.00295022
4	Astrocytes-1	Ftl1	0.769946	0.00906395
4	Astrocytes-1	Agt	0.676883	7.02217e-10
4	Astrocytes-1	Plat	0.658989	0.0214984
4	Astrocytes-1	Pipox	0.605853	0.00561161
4	Astrocytes-1	Scaf4	0.588811	0.0192362
4	Astrocytes-1	Kif16b	0.582307	0.0370188
4	Astrocytes-1	Gfap	0.52768	0.000412513
4	Astrocytes-1	Trib2	0.422203	0.0276467
4	Astrocytes-1	Adamts9	0.352343	0.010072
4	Astrocytes-1	Pgm2	-0.242799	0.0481753
4	Astrocytes-1	Nwd1	-0.255502	0.00619897
4	Astrocytes-1	Tmc7	-0.298852	0.0358455
4	Astrocytes-1	B230323A14Rik	-0.305758	0.0118203
4	Astrocytes-1	Soat1	-0.30584	0.0246351
4	Astrocytes-1	Smarca2	-0.373261	0.0017799
4	Astrocytes-1	Acss3	-0.378126	0.00150088
4	Astrocytes-1	Abtb2	-0.407325	0.0482484
4	Astrocytes-1	Fnbp4	-0.440177	0.0323506
4	Astrocytes-1	Actr2	-0.441046	0.0408025
4	Astrocytes-1	Cisd2	-0.502081	0.0275488
4	Astrocytes-1	Phyh	-0.59022	0.0430558
4	Astrocytes-1	Fgfr1op2	-0.61344	0.0180004
4	Astrocytes-1	4930544I03Rik	-0.620277	0.00485144
4	Astrocytes-1	Kcnj16	-0.624645	0.00563411
4	Astrocytes-1	Gm4491	-0.73929	0.0048367
4	Astrocytes-1	Trp63	-0.740773	8.82526e-06
4	Astrocytes-1	Hr	-1.58971	1.14355e-08
5	Fibroblasts-1	Glycam1	1.47387	0.000172713
5	Fibroblasts-1	Slco1a4	1.38916	0.000158345
5	Fibroblasts-1	Lsp1	1.3708	0.000113138
5	Fibroblasts-1	Gjb2	1.34829	1.28341e-05
5	Fibroblasts-1	Bgn	1.23883	0.000186357
5	Fibroblasts-1	Cpxm1	1.23322	0.00206902
5	Fibroblasts-1	Cyp26b1	1.08724	0.00110393
5	Fibroblasts-1	Igf2	1.03335	3.84523e-10
5	Fibroblasts-1	Clec3b	0.944912	0.00500457
5	Fibroblasts-1	Zfp385c	0.920109	0.000363183
5	Fibroblasts-1	Pdcd10	0.900293	0.00591122
5	Fibroblasts-1	Loxl1	0.815663	0.00779233
5	Fibroblasts-1	Ndnf	0.784133	0.00538136
5	Fibroblasts-1	Arl4a	0.780063	0.0089774
5	Fibroblasts-1	Kansl2	0.774949	0.0202913
5	Fibroblasts-1	Hist2h2bb	0.759093	0.0243564
5	Fibroblasts-1	Syt12	0.754876	0.00401168
5	Fibroblasts-1	Cyp1b1	0.751496	0.0144432
5	Fibroblasts-1	Cox6b2	0.74444	0.00876647
5	Fibroblasts-1	Itih2	0.739335	0.00187019
5	Fibroblasts-1	Nap1l4	0.727652	0.00650284
5	Fibroblasts-1	Ninl	0.711602	0.0222202
5	Fibroblasts-1	Copb1	0.697026	0.00189457
5	Fibroblasts-1	Aspg	0.666428	0.00305139
5	Fibroblasts-1	Dhx58os	0.658998	0.0451335
5	Fibroblasts-1	Smad6	0.597226	0.040442
5	Fibroblasts-1	Itm2a	0.593914	0.0366626
5	Fibroblasts-1	Slc16a6	0.564837	0.00370374
5	Fibroblasts-1	Fmod	0.512017	0.00489905
5	Fibroblasts-1	Atp13a5	0.478907	0.0130004
5	Fibroblasts-1	Zc3h15	0.386181	0.0487102
5	Fibroblasts-1	Aldh1a2	0.337419	0.00083558
5	Fibroblasts-1	Sptbn1	-0.134112	0.0103931
5	Fibroblasts-1	Arhgef12	-0.241421	0.02058
5	Fibroblasts-1	Col4a5	-0.406748	0.000137824
5	Fibroblasts-1	Rbm27	-0.431117	0.0364575
5	Fibroblasts-1	Aox3	-0.437701	0.0422792
5	Fibroblasts-1	Tasp1	-0.446398	0.0261157
5	Fibroblasts-1	Wwtr1	-0.463142	0.00190388
5	Fibroblasts-1	Map3k14	-0.469371	0.0397058
5	Fibroblasts-1	Col13a1	-0.475315	0.0439445
5	Fibroblasts-1	H2afv	-0.475882	0.0454148
5	Fibroblasts-1	Supt16	-0.575097	0.0254985
5	Fibroblasts-1	Ifnar2	-0.5837	0.0222647
5	Fibroblasts-1	Slc6a20b	-0.594327	0.00382802
5	Fibroblasts-1	Adap2	-0.619753	0.00129741
5	Fibroblasts-1	Osgin2	-0.638904	0.0480503
5	Fibroblasts-1	Col5a1	-0.641466	0.000585197
5	Fibroblasts-1	Jmy	-0.655356	0.00636864
5	Fibroblasts-1	Slc30a10	-0.670377	0.000251927
5	Fibroblasts-1	Abca9	-0.675587	0.000594779
5	Fibroblasts-1	Plscr2	-0.70319	0.0185253
5	Fibroblasts-1	Amotl2	-0.719414	0.00492106
5	Fibroblasts-1	Aox1	-0.761407	0.0090499
5	Fibroblasts-1	Gm16124	-0.785989	0.00640739
5	Fibroblasts-1	Ifnar1	-0.791526	0.0140099
5	Fibroblasts-1	Gm30613	-0.828398	0.00485062
5	Fibroblasts-1	Acadl	-0.868657	0.00969045
5	Fibroblasts-1	Ankrd40	-0.950561	0.0040809
5	Fibroblasts-1	3222401L13Rik	-1.05663	0.000208892
6	GABA-2	Npy	1.34109	1.56379e-07
6	GABA-2	Pcdh8	1.27006	3.20443e-05
6	GABA-2	Crhbp	1.15825	1.59957e-05
6	GABA-2	Npffr1	1.13512	0.000466409
6	GABA-2	Cnih4	1.06489	0.0025113
6	GABA-2	Igfbp4	1.0448	0.00188692
6	GABA-2	Ergic3	0.953592	0.000959682
6	GABA-2	Ndufa8	0.884943	0.00471957
6	GABA-2	Mpv17	0.865336	0.00674596
6	GABA-2	Fahd1	0.811988	0.0127364
6	GABA-2	Dpcd	0.804409	0.0184232
6	GABA-2	1190003K10Rik	0.780724	0.0017242
6	GABA-2	Lmnb1	0.777206	0.0233817
6	GABA-2	Srp54b	0.766825	0.0083384
6	GABA-2	Tram1	0.748628	0.00599246
6	GABA-2	Dctn2	0.742176	0.00681351
6	GABA-2	Lamb1	0.735208	0.0124993
6	GABA-2	Gm4221	0.73211	0.00828697
6	GABA-2	Rbm34	0.723896	0.0203877
6	GABA-2	Ebna1bp2	0.707656	0.0371544
6	GABA-2	Tmem41b	0.706972	0.024652
6	GABA-2	Herpud1	0.696165	0.030524
6	GABA-2	Utp14a	0.691823	0.0291457
6	GABA-2	Sema6c	0.672011	0.00871436
6	GABA-2	Teddm2	0.646633	0.0377812
6	GABA-2	Cops7b	0.642838	0.0283673
6	GABA-2	0610009O20Rik	0.625898	0.0347836
6	GABA-2	Eftud2	0.606158	0.0110206
6	GABA-2	Klhl18	0.603728	0.0362717
6	GABA-2	Tmem56	0.603411	0.03205
6	GABA-2	Syvn1	0.602818	0.0379788
6	GABA-2	Laptm4b	0.569526	0.0119948
6	GABA-2	Pnmal2	0.559324	0.00914539
6	GABA-2	Pianp	0.549977	0.0112513
6	GABA-2	AW549877	0.545373	0.0138163
6	GABA-2	Nsun6	0.542635	0.0286483
6	GABA-2	Mgat4b	0.516232	0.0227214
6	GABA-2	Top2b	0.511354	0.00296449
6	GABA-2	Eml2	0.50443	0.00144261
6	GABA-2	Hook2	0.501227	0.0240278
6	GABA-2	Ipcef1	0.497371	0.0352058
6	GABA-2	2610507B11Rik	0.489143	0.0117938
6	GABA-2	Scamp1	0.486318	0.0105788
6	GABA-2	Sec63	0.473071	0.0125087
6	GABA-2	2810403A07Rik	0.457318	0.0287556
6	GABA-2	Plppr3	0.445672	0.0214798
6	GABA-2	Usp8	0.405399	0.0154998
6	GABA-2	Lmtk3	0.383312	0.0479796
6	GABA-2	Brip1os	0.375418	0.0107688
6	GABA-2	Tmem59	0.317848	0.0295167
6	GABA-2	Grik1	0.309775	1.37173e-06
6	GABA-2	Gabra1	0.223883	0.0455412
6	GABA-2	Kif1b	0.161953	0.0175856
6	GABA-2	Osbpl3	-0.321863	0.0227611
6	GABA-2	Ppp4r1	-0.371876	0.0305863
6	GABA-2	Cab39	-0.415116	0.0257668
6	GABA-2	Ipo8	-0.433152	0.0482923
6	GABA-2	Kctd1	-0.487155	0.00570017
6	GABA-2	Mxi1	-0.539502	0.0143583
6	GABA-2	Moxd1	-0.549542	0.000490953
6	GABA-2	Trnau1ap	-0.594769	0.0294745
6	GABA-2	Hmox2	-0.598127	0.00897029
6	GABA-2	Spg11	-0.618016	0.02933
6	GABA-2	Senp1	-0.636891	0.0123013
6	GABA-2	Dusp10	-0.647294	0.0243238
6	GABA-2	Gm44129	-0.681839	0.00871817
6	GABA-2	Prpf38a	-0.69102	0.0188477
6	GABA-2	Cryzl1	-0.693397	0.00472584
6	GABA-2	Cemip	-0.849024	5.46159e-06
7	OPCs-1	Tmem176a	1.54551	1.25753e-05
7	OPCs-1	Gm2a	1.42012	1.3993e-05
7	OPCs-1	Ggh	1.40226	8.17893e-05
7	OPCs-1	G0s2	1.2647	0.000201095
7	OPCs-1	Tmem176b	1.18893	9.69816e-06
7	OPCs-1	Mmp15	1.02717	1.10858e-06
7	OPCs-1	Qpct	0.986012	0.00595763
7	OPCs-1	Tm9sf3	0.892371	0.000151358
7	OPCs-1	Rassf2	0.846679	0.00685319
7	OPCs-1	Cdk2ap1	0.816017	0.0151551
7	OPCs-1	Fopnl	0.807197	0.0194628
7	OPCs-1	Rlbp1	0.772905	0.00142575
7	OPCs-1	Gdi1	0.748652	0.00881415
7	OPCs-1	Fabp7	0.742861	0.0292137
7	OPCs-1	Csmd2os	0.734137	0.0229509
7	OPCs-1	Wbp4	0.71563	0.019938
7	OPCs-1	Asic1	0.700257	0.0113343
7	OPCs-1	Slc25a40	0.691122	0.0489444
7	OPCs-1	Lpcat1	0.677379	0.0459944
7	OPCs-1	Kcnj10	0.666612	0.00898462
7	OPCs-1	Itgb1	0.55279	0.00421987
7	OPCs-1	Pllp	0.52839	0.048402
7	OPCs-1	Chadl	0.49669	0.034446
7	OPCs-1	Fam133b	0.489679	0.0345379
7	OPCs-1	Car8	0.429713	0.0346041
7	OPCs-1	Serpine2	0.424532	1.1682e-07
7	OPCs-1	C1ql1	0.376793	0.0358239
7	OPCs-1	Jam2	0.365779	0.0467132
7	OPCs-1	Lrp1	0.295775	0.000146491
7	OPCs-1	Pdgfra	0.239387	1.95146e-09
7	OPCs-1	A930009A15Rik	-0.372785	0.00716691
7	OPCs-1	Prdx6	-0.611337	0.0210218
7	OPCs-1	Traf4	-0.697905	0.0148345
7	OPCs-1	Mink1	-0.779917	0.0141486
7	OPCs-1	Fgfr3	-0.811679	0.0229725
7	OPCs-1	Col5a3	-0.814365	0.00839164
8	Neurons-1	Slitrk6	1.10763	0.00201289
8	Neurons-1	Aldh7a1	1.08226	0.00285716
8	Neurons-1	Rnh1	1.07672	0.00297225
8	Neurons-1	Ptgr2	0.903718	0.0179771
8	Neurons-1	Prdx1	0.870104	0.0422135
8	Neurons-1	Wdr75	0.854343	0.0338064
8	Neurons-1	Rbsn	0.793105	0.0275413
8	Neurons-1	Abca7	0.762117	0.030199
8	Neurons-1	Dpf3	0.744227	0.0251493
8	Neurons-1	1810013L24Rik	0.739743	0.0231106
8	Neurons-1	Arhgef2	0.686086	0.0337493
8	Neurons-1	Esf1	0.669136	0.00581051
8	Neurons-1	Zfp74	0.668976	0.017502
8	Neurons-1	Brms1l	0.663992	0.0374061
8	Neurons-1	Set	0.633305	0.0333686
8	Neurons-1	Mphosph8	0.597474	0.00847172
8	Neurons-1	Rtf1	0.455774	0.0424239
8	Neurons-1	Rprm	0.43368	0.029804
8	Neurons-1	Sept7	0.31813	0.0253878
8	Neurons-1	Gabrg2	-0.262949	0.0348092
8	Neurons-1	Pi4ka	-0.280143	0.0144454
8	Neurons-1	Zfp148	-0.289473	0.0306833
8	Neurons-1	Usp3	-0.294163	0.0420708
8	Neurons-1	Eif4e	-0.360219	0.0435035
8	Neurons-1	Kdm5a	-0.378598	0.026604
8	Neurons-1	Psmd14	-0.383185	0.0207152
8	Neurons-1	1700011I03Rik	-0.393307	0.0265204
8	Neurons-1	Htr7	-0.399834	0.0124675
8	Neurons-1	Cfdp1	-0.402651	0.0218352
8	Neurons-1	Prune2	-0.413377	0.0283007
8	Neurons-1	Cdh6	-0.429544	0.0098681
8	Neurons-1	Ctnnal1	-0.431146	0.0385595
8	Neurons-1	Tfrc	-0.458527	0.0299822
8	Neurons-1	Mlxip	-0.496103	0.00736337
8	Neurons-1	Zkscan3	-0.499047	0.040626
8	Neurons-1	Ypel4	-0.535017	0.0345246
8	Neurons-1	Acad10	-0.567014	0.0321913
8	Neurons-1	E430025E21Rik	-0.579111	0.0304547
8	Neurons-1	Qser1	-0.615047	0.00494255
8	Neurons-1	Tmem144	-0.64048	0.0247615
8	Neurons-1	Ap1ar	-0.644727	0.0108455
8	Neurons-1	Shd	-0.664393	0.0211467
8	Neurons-1	2700097O09Rik	-0.671872	0.00379626
8	Neurons-1	Zfp592	-0.700871	0.00970565
8	Neurons-1	Siah3	-0.703615	7.0248e-05
8	Neurons-1	AF529169	-0.711013	0.0158627
8	Neurons-1	Rai2	-0.712763	0.00715055
8	Neurons-1	Ampd2	-0.746349	0.0195044
8	Neurons-1	Rab11b	-0.752777	0.0250486
8	Neurons-1	Clip2	-0.774943	0.00510751
8	Neurons-1	Ercc5	-0.798536	0.0141814
8	Neurons-1	Meox2	-0.802122	0.0407909
8	Neurons-1	Map1s	-0.806278	0.0103372
8	Neurons-1	Sox5os2	-0.816693	0.0131217
8	Neurons-1	Znhit6	-0.84217	0.00081204
8	Neurons-1	Hgsnat	-0.874799	0.0276798
8	Neurons-1	Arl2	-0.892918	0.00227805
8	Neurons-1	Gpatch11	-0.908354	0.0100164
8	Neurons-1	Adamts19	-0.927261	0.0066851
8	Neurons-1	Mypn	-1.03736	0.000538651
8	Neurons-1	C130060K24Rik	-1.11525	0.000504717
8	Neurons-1	Gm8239	-2.39312	1.06844e-08
9	Neurons-2	Gm16141	1.3948	0.0010913
9	Neurons-2	Slc18a1	1.29776	0.00452657
9	Neurons-2	1110001J03Rik	1.073	0.0201831
9	Neurons-2	Gnb2	0.975906	0.000496924
9	Neurons-2	H2afy2	0.97045	0.0311559
9	Neurons-2	Pak1ip1	0.970016	0.0214417
9	Neurons-2	Dbnl	0.962042	0.0208445
9	Neurons-2	Adgra3	0.883026	0.0420824
9	Neurons-2	Mettl6	0.847975	0.0303622
9	Neurons-2	Ppp2r1a	0.837443	0.046176
9	Neurons-2	Unc119b	0.828217	0.0258456
9	Neurons-2	Klhl11	0.791865	0.0330248
9	Neurons-2	Coq9	0.764239	0.00549036
9	Neurons-2	Patl1	0.709081	0.0300079
9	Neurons-2	Cul9	0.649129	0.00415393
9	Neurons-2	Ttc39a	0.579053	0.049734
9	Neurons-2	Dcaf7	0.499605	0.034713
9	Neurons-2	Serinc2	0.473854	0.0124941
9	Neurons-2	Asph	0.318247	0.0108558
9	Neurons-2	Ptk2	-0.213839	0.0376028
9	Neurons-2	Trip12	-0.262043	0.0142757
9	Neurons-2	Kcnk10	-0.267189	0.0409624
9	Neurons-2	Top1	-0.27743	0.0158981
9	Neurons-2	Tbc1d4	-0.283036	0.039365
9	Neurons-2	Kcnc1	-0.290761	0.0253651
9	Neurons-2	Oprd1	-0.307544	0.0496263
9	Neurons-2	Raf1	-0.31094	0.021185
9	Neurons-2	Ccdc93	-0.330658	0.0121883
9	Neurons-2	Slc6a6	-0.348545	0.0446726
9	Neurons-2	Ino80d	-0.358458	0.0286246
9	Neurons-2	Pip5k1a	-0.358509	0.0108941
9	Neurons-2	Gtdc1	-0.359044	0.00503111
9	Neurons-2	Nr1d2	-0.374057	0.0440554
9	Neurons-2	A230050P20Rik	-0.379356	0.0105261
9	Neurons-2	Pygb	-0.38614	0.0135658
9	Neurons-2	Trim43c	-0.388924	0.0183984
9	Neurons-2	Gm29530	-0.394308	0.0235477
9	Neurons-2	P4htm	-0.395952	0.0385219
9	Neurons-2	Rubcn	-0.396896	0.0157968
9	Neurons-2	Col18a1	-0.40419	0.00466358
9	Neurons-2	Ttc39c	-0.407389	0.0306301
9	Neurons-2	Gnpat	-0.408543	0.0158203
9	Neurons-2	Terf2	-0.42192	0.0319183
9	Neurons-2	Hsd17b4	-0.426858	0.0288203
9	Neurons-2	Sipa1l2	-0.438958	0.0468754
9	Neurons-2	Zfyve28	-0.449568	0.00371826
9	Neurons-2	9030624J02Rik	-0.477234	0.0036725
9	Neurons-2	Slc35f3	-0.489109	0.00763211
9	Neurons-2	Exoc1	-0.496334	0.0261372
9	Neurons-2	Itgbl1	-0.510179	0.0185581
9	Neurons-2	Ube2o	-0.51133	0.0035233
9	Neurons-2	Elovl4	-0.517635	0.023193
9	Neurons-2	Cdc123	-0.518494	0.0103423
9	Neurons-2	Irx2	-0.521021	0.000793137
9	Neurons-2	Gm32569	-0.533033	0.0145882
9	Neurons-2	Trappc10	-0.53602	0.00591932
9	Neurons-2	Ap1m1	-0.536544	0.0306611
9	Neurons-2	Usp7	-0.544003	0.00699862
9	Neurons-2	Tmem246	-0.545663	0.00434651
9	Neurons-2	Diablo	-0.559196	0.0392517
9	Neurons-2	Ankmy2	-0.563964	0.0267685
9	Neurons-2	Bcar1	-0.593154	0.0427692
9	Neurons-2	Spp1	-0.595102	0.0418652
9	Neurons-2	Azin2	-0.596866	0.00483626
9	Neurons-2	Ammecr1l	-0.6092	0.0125602
9	Neurons-2	Lgmn	-0.620003	0.00814768
9	Neurons-2	Dchs1	-0.630954	0.00897446
9	Neurons-2	Nphp4	-0.637425	0.0152871
9	Neurons-2	Cdc26	-0.646477	0.0344574
9	Neurons-2	Tmem201	-0.651143	0.029435
9	Neurons-2	Tspan12	-0.654555	0.0239973
9	Neurons-2	Ckmt2	-0.665729	0.0118058
9	Neurons-2	Adprhl2	-0.668307	0.0218391
9	Neurons-2	Abcd2	-0.671701	0.0470201
9	Neurons-2	Car7	-0.674772	0.0317729
9	Neurons-2	Fan1	-0.677428	0.0387537
9	Neurons-2	Glrx3	-0.681901	0.0244022
9	Neurons-2	Prkx	-0.694278	0.0302372
9	Neurons-2	Creb3l2	-0.696531	0.0350794
9	Neurons-2	Col14a1	-0.698301	0.0343077
9	Neurons-2	Idh3b	-0.70584	7.1038e-05
9	Neurons-2	Asap3	-0.706507	0.0334689
9	Neurons-2	Wdr5	-0.706812	0.0359089
9	Neurons-2	Xpo5	-0.707538	0.0228665
9	Neurons-2	Max	-0.708803	0.00633978
9	Neurons-2	Pycard	-0.715276	0.0186122
9	Neurons-2	Neurl4	-0.717138	0.00704434
9	Neurons-2	Poglut1	-0.717509	0.00909509
9	Neurons-2	Farsb	-0.719946	0.000201138
9	Neurons-2	Cotl1	-0.720088	0.0217453
9	Neurons-2	Tpst1	-0.72582	0.00531646
9	Neurons-2	Ifitm10	-0.728276	0.0439006
9	Neurons-2	Cx3cr1	-0.759909	0.00731099
9	Neurons-2	Lhx1os	-0.763857	0.0204405
9	Neurons-2	Col12a1	-0.764155	0.00115073
9	Neurons-2	Nrep	-0.770052	0.0118676
9	Neurons-2	Cthrc1	-0.774018	0.00290519
9	Neurons-2	Fam65a	-0.776812	0.0156003
9	Neurons-2	Fam174a	-0.788673	0.0266952
9	Neurons-2	Ofd1	-0.790598	0.033511
9	Neurons-2	Glt1d1	-0.796669	0.00541403
9	Neurons-2	Elp5	-0.800342	0.0299679
9	Neurons-2	Fgd1	-0.804804	0.0090372
9	Neurons-2	Tnfrsf23	-0.807106	4.20945e-05
9	Neurons-2	Abcb9	-0.807653	0.0167976
9	Neurons-2	Tipin	-0.812889	0.00381335
9	Neurons-2	Ppp1r8	-0.814623	0.0411283
9	Neurons-2	Mpc2	-0.823262	0.000560304
9	Neurons-2	Mthfr	-0.835133	0.0197991
9	Neurons-2	Kank4	-0.846313	0.00397092
9	Neurons-2	Myo5c	-0.850048	0.00476346
9	Neurons-2	Cdan1	-0.85275	0.0198176
9	Neurons-2	Col4a4	-0.879362	0.0349576
9	Neurons-2	2410021H03Rik	-0.890846	0.00721909
9	Neurons-2	Gab3	-0.893392	0.00574234
9	Neurons-2	Gm10516	-0.908275	0.000919557
9	Neurons-2	Gm28198	-0.917578	0.00506129
9	Neurons-2	Mtmr14	-0.935346	0.00136823
9	Neurons-2	Tmem38b	-0.937599	0.0166467
9	Neurons-2	Bax	-0.939357	0.00828625
9	Neurons-2	Acaa1a	-0.951173	0.027334
9	Neurons-2	Rnf19b	-0.996281	0.0164035
9	Neurons-2	Actn2	-1.01238	0.0109861
9	Neurons-2	Csgalnact2	-1.01825	0.00504493
9	Neurons-2	Cryl1	-1.06657	0.0137
9	Neurons-2	Ormdl2	-1.06777	0.0240198
9	Neurons-2	Fam163a	-1.07874	4.79881e-06
9	Neurons-2	Cdk5rap1	-1.0814	0.00278925
9	Neurons-2	Hsf5	-1.08687	0.00440033
9	Neurons-2	4930444A19Rik	-1.1061	0.00470282
9	Neurons-2	Slc7a15	-1.118	0.0070788
9	Neurons-2	Gpr108	-1.1222	0.00497982
9	Neurons-2	Gabpb1	-1.13854	0.00967683
9	Neurons-2	Ak4	-1.17421	0.000401604
9	Neurons-2	Uvssa	-1.19631	0.00295328
9	Neurons-2	Poc1b	-1.22339	0.00307091
9	Neurons-2	Srfbp1	-1.25448	0.00258258
9	Neurons-2	Glrx	-1.32667	0.00318674
9	Neurons-2	Sapcd1	-1.42516	9.12122e-05
9	Neurons-2	2700038G22Rik	-1.7388	0.000780357
9	Neurons-2	Sec16b	-2.0107	0.000121298
9	Neurons-2	Sgcg	-2.59513	7.69532e-05
9	Neurons-2	Gm12576	-10.7475	7.70103e-11
10	Glu-2	Gm26777	2.67191	5.59248e-05
10	Glu-2	E2f6	2.20253	0.000446521
10	Glu-2	Slc26a8	1.87998	0.000207141
10	Glu-2	Ift22	1.83785	0.000531113
10	Glu-2	Clec18a	1.32388	0.000472122
10	Glu-2	Lrrc14	1.3081	0.00141292
10	Glu-2	Tmem9	1.23347	0.0309725
10	Glu-2	Slc22a4	1.19348	0.018719
10	Glu-2	Lman2	1.10663	0.0135905
10	Glu-2	Tmem136	1.09312	0.0217837
10	Glu-2	Spred3	1.0297	0.0241176
10	Glu-2	Gnb2l1	1.02749	0.0392379
10	Glu-2	Pknox1	1.0215	0.0152803
10	Glu-2	Skiv2l	1.01331	0.0424043
10	Glu-2	Gm26720	1.00804	0.0173362
10	Glu-2	Abhd17c	0.999066	0.0383349
10	Glu-2	Tbata	0.992513	0.0093131
10	Glu-2	Btf3	0.992206	0.00648242
10	Glu-2	Rcbtb2	0.986315	0.0342826
10	Glu-2	P3h1	0.981122	0.0408693
10	Glu-2	Tbc1d22bos	0.977006	0.00702985
10	Glu-2	Nras	0.974685	0.0219077
10	Glu-2	Lrrtm2	0.942321	0.0277109
10	Glu-2	Arhgap33	0.938036	0.00746837
10	Glu-2	Gm9828	0.924778	0.0486153
10	Glu-2	Ankrd29	0.917772	0.030386
10	Glu-2	Fastkd2	0.917089	0.00217074
10	Glu-2	Plpp1	0.905236	0.0178367
10	Glu-2	Fam53c	0.897139	0.0309114
10	Glu-2	Ngdn	0.892693	0.00740538
10	Glu-2	Coro7	0.888501	0.0143788
10	Glu-2	Anln	0.884422	0.0118595
10	Glu-2	Lcmt1	0.879268	0.0363356
10	Glu-2	Trappc3	0.877002	0.0222242
10	Glu-2	Lypla2	0.859982	0.0303047
10	Glu-2	Rab18	0.821146	0.0376772
10	Glu-2	Snx15	0.81331	0.0305648
10	Glu-2	Gm19757	0.798539	0.0238827
10	Glu-2	Cirh1a	0.790571	0.0396639
10	Glu-2	Tmem9b	0.784772	0.0193323
10	Glu-2	Coq4	0.781951	0.0390771
10	Glu-2	Hirip3	0.767766	0.0423737
10	Glu-2	Cbll1	0.758272	0.00937825
10	Glu-2	Lrrc24	0.749268	0.0282004
10	Glu-2	Cope	0.743686	0.015632
10	Glu-2	Eea1	0.736854	0.00384445
10	Glu-2	Fbxl15	0.707126	0.0457389
10	Glu-2	Gm13832	0.64014	0.018579
10	Glu-2	Col5a2	0.635454	0.0495024
10	Glu-2	Scn3b	0.611239	0.0118086
10	Glu-2	Diaph1	0.591241	0.0413832
10	Glu-2	Neurl1a	0.579733	0.0272329
10	Glu-2	Atp5c1	0.5548	0.0238221
10	Glu-2	Tesc	0.545886	0.0108204
10	Glu-2	Psmd13	0.542284	0.0294388
10	Glu-2	BC030336	0.53116	0.0470642
10	Glu-2	Cacna1h	0.4785	0.0434307
10	Glu-2	Pou6f1	0.473955	0.0453828
10	Glu-2	RP23-344G21.5	0.465161	0.0229375
10	Glu-2	Prpf39	0.450219	0.00667672
10	Glu-2	Ccnd2	0.434012	0.00496185
10	Glu-2	Sfswap	0.313079	0.020258
10	Glu-2	Hook3	0.308527	0.0312063
10	Glu-2	Srrm3	0.219047	0.0366958
10	Glu-2	Stx8	-0.614249	0.0068119
10	Glu-2	Wdr19	-0.709118	0.0178591
10	Glu-2	2700060E02Rik	-0.743631	0.0239956
10	Glu-2	Gm15396	-0.745298	0.0413276
10	Glu-2	Shf	-0.785056	0.0265129
10	Glu-2	Kif1bp	-0.819297	0.00647075
10	Glu-2	Sdad1	-0.850258	0.0439107
10	Glu-2	Zbtb1	-0.85468	0.0387592
10	Glu-2	Gm960	-0.914592	0.010732
10	Glu-2	Ptchd2	-0.919803	0.0107757
10	Glu-2	BC004004	-0.956817	0.00992039
10	Glu-2	Gm27188	-1.06947	0.00560716
10	Glu-2	Cybrd1	-1.11524	0.00228939
10	Glu-2	Tbccd1	-1.22259	0.00290982
11	Astrocytes-2	Polr3h	2.21596	2.12951e-06
11	Astrocytes-2	Hopx	1.55425	4.09031e-05
11	Astrocytes-2	Fuca1	1.53503	0.000763683
11	Astrocytes-2	Tlr3	1.46776	0.00129346
11	Astrocytes-2	Smpdl3a	1.41068	0.00240352
11	Astrocytes-2	Slc1a4	0.973367	0.000573083
11	Astrocytes-2	Ppil6	0.921566	0.00856187
11	Astrocytes-2	Etv4	0.794424	0.00161684
11	Astrocytes-2	Gm10561	0.681912	0.025332
11	Astrocytes-2	Tmem44	0.661937	0.029513
11	Astrocytes-2	Pcsk6	0.630281	0.0317894
11	Astrocytes-2	Prdm16	0.489145	0.00241696
11	Astrocytes-2	Cldn10	0.418825	0.0413616
11	Astrocytes-2	Agl	0.417127	0.0462845
11	Astrocytes-2	Aldh1l1	-0.495496	0.0373062
11	Astrocytes-2	Dzip1l	-0.556762	0.0307678
11	Astrocytes-2	Eci2	-0.558966	0.0478859
11	Astrocytes-2	Pitpnm2	-0.581695	0.0166788
11	Astrocytes-2	Acot11	-0.613219	0.0139806
11	Astrocytes-2	Pdgfrb	-0.703758	0.0136442
11	Astrocytes-2	2900052N01Rik	-0.788707	0.00293143
11	Astrocytes-2	Itih3	-0.792678	0.000528842
11	Astrocytes-2	Elmod3	-0.851784	0.0422298
11	Astrocytes-2	Pld1	-0.878869	0.00633286
11	Astrocytes-2	Ttc23	-0.896314	0.00115817
11	Astrocytes-2	Mro	-0.898021	0.0200419
11	Astrocytes-2	Smarcd2	-0.914434	0.0282415
11	Astrocytes-2	Trit1	-0.922591	0.0222645
11	Astrocytes-2	Plgrkt	-0.936404	0.0252498
11	Astrocytes-2	Gm28411	-0.980383	0.0194532
11	Astrocytes-2	Rgs3	-1.06682	0.00303612
11	Astrocytes-2	Bcar3	-1.09264	0.00604561
11	Astrocytes-2	Rarb	-1.1408	0.00787714
11	Astrocytes-2	Rbm3	-1.31912	0.0027075
11	Astrocytes-2	Gm1698	-1.78318	4.11931e-05
11	Astrocytes-2	Heph	-2.01067	2.71457e-06
12	Glu-3	Nxph3	3.90796	4.25378e-12
12	Glu-3	Sntb1	3.35108	5.03933e-14
12	Glu-3	Gm43278	3.2618	1.35772e-07
12	Glu-3	Drd1	3.07734	1.56774e-07
12	Glu-3	Trhr	3.04047	2.59771e-11
12	Glu-3	Chrna5	2.9742	1.09927e-08
12	Glu-3	Slc9a2	2.79101	1.54742e-07
12	Glu-3	1500009L16Rik	2.66079	2.35805e-10
12	Glu-3	Hrh3	2.47944	5.67311e-10
12	Glu-3	Kcnf1	2.43599	5.2108e-07
12	Glu-3	Usp35	2.4036	3.08094e-07
12	Glu-3	Dnah9	2.34924	4.90339e-14
12	Glu-3	Lcp1	2.23567	2.57538e-05
12	Glu-3	Prss36	2.22944	2.12317e-06
12	Glu-3	Kcnmb4os2	2.13214	2.93741e-05
12	Glu-3	Ctgf	2.13116	8.53897e-06
12	Glu-3	Dpysl5	2.09866	3.60314e-12
12	Glu-3	Mageh1	2.07628	3.2631e-05
12	Glu-3	Glra2	1.99414	1.67403e-09
12	Glu-3	Skap1	1.96626	1.09309e-06
12	Glu-3	Pifo	1.91251	4.57211e-05
12	Glu-3	Baiap2l1	1.82926	5.10369e-05
12	Glu-3	Onecut2	1.81323	1.97461e-05
12	Glu-3	Prrt3	1.65189	1.24717e-07
12	Glu-3	Galns	1.64844	3.99056e-05
12	Glu-3	Kcnj4	1.60422	0.000252105
12	Glu-3	Gm14698	1.60047	0.000343896
12	Glu-3	Fezf2	1.5897	9.37376e-05
12	Glu-3	Tmem163	1.58934	4.27499e-07
12	Glu-3	Gpn1	1.57885	0.000343896
12	Glu-3	Nfe2l3	1.56151	4.89229e-05
12	Glu-3	Klf8	1.54704	3.22176e-08
12	Glu-3	Nmrk1	1.54289	2.7458e-05
12	Glu-3	Dpm3	1.51336	0.000377631
12	Glu-3	Gm16638	1.50623	0.000202679
12	Glu-3	Prss12	1.49293	4.27415e-07
12	Glu-3	Abhd10	1.4923	0.00014734
12	Glu-3	Lrsam1	1.49004	0.000401813
12	Glu-3	Dpp4	1.47372	0.0010318
12	Glu-3	Crls1	1.46825	0.000433021
12	Glu-3	Uqcr11	1.43038	0.000492648
12	Glu-3	Pafah2	1.42294	0.000776612
12	Glu-3	Mydgf	1.42046	0.0024739
12	Glu-3	A730090N16Rik	1.42033	0.00250708
12	Glu-3	Dusp23	1.40123	0.000459359
12	Glu-3	Gm13561	1.39976	0.0011287
12	Glu-3	Ldb1	1.39263	0.00178978
12	Glu-3	Wdr4	1.3832	0.000484809
12	Glu-3	Orai2	1.37714	0.00244111
12	Glu-3	Saysd1	1.3768	8.55017e-05
12	Glu-3	Pts	1.3762	0.000437431
12	Glu-3	Ing2	1.36958	0.000487187
12	Glu-3	Dnaja4	1.36117	0.00163358
12	Glu-3	Pla2g12a	1.30971	0.000646232
12	Glu-3	Aup1	1.28216	0.0019402
12	Glu-3	Hdac1	1.27572	0.00181773
12	Glu-3	Tsfm	1.26767	0.000624728
12	Glu-3	Nol9	1.26593	9.4024e-05
12	Glu-3	Cyb561	1.26138	0.00281897
12	Glu-3	Prdx5	1.25684	0.00032984
12	Glu-3	1500026H17Rik	1.24558	0.00204553
12	Glu-3	Dscr3	1.23738	0.0019574
12	Glu-3	Det1	1.22532	0.00932354
12	Glu-3	Rai14	1.22178	8.39547e-10
12	Glu-3	Traip	1.21075	0.00094986
12	Glu-3	Cln3	1.20929	0.000495437
12	Glu-3	Bdnf	1.18986	0.00642709
12	Glu-3	Lrriq1	1.17181	0.000506808
12	Glu-3	D2Wsu81e	1.16993	0.0118468
12	Glu-3	Casd1	1.16823	2.21648e-05
12	Glu-3	2010107E04Rik	1.15324	0.00634622
12	Glu-3	Gpr85	1.1525	0.00270977
12	Glu-3	Gm4673	1.14787	0.00228303
12	Glu-3	Gm7467	1.14168	0.00482518
12	Glu-3	Pdcd6	1.12935	0.000770043
12	Glu-3	Dda1	1.12313	0.00345324
12	Glu-3	Hyou1	1.12297	0.0047781
12	Glu-3	Nup85	1.12177	0.00217302
12	Glu-3	Sgf29	1.1181	0.00891708
12	Glu-3	Dram1	1.09883	0.00129552
12	Glu-3	Ccdc138	1.09267	0.000719677
12	Glu-3	Psmc4	1.08951	0.00245395
12	Glu-3	Ift46	1.07897	0.000954847
12	Glu-3	Pgm1	1.07754	0.00483829
12	Glu-3	Cnbd2	1.07546	0.00154241
12	Glu-3	Lnx2	1.07307	0.0182595
12	Glu-3	Kdelr1	1.07051	0.00256327
12	Glu-3	Bpgm	1.06756	0.00712335
12	Glu-3	Fxyd7	1.06239	0.00140819
12	Glu-3	Kcnmb4	1.05908	1.542e-07
12	Glu-3	Tmem151b	1.05632	0.00693727
12	Glu-3	Cant1	1.05245	0.00723308
12	Glu-3	Ctbp1	1.04625	0.00446827
12	Glu-3	Ceacam2	1.04204	0.007594
12	Glu-3	Prdx4	1.03741	0.00492794
12	Glu-3	Smg9	1.03575	0.000296826
12	Glu-3	Rexo2	1.02361	0.000344806
12	Glu-3	P2rx4	1.01714	0.0104782
12	Glu-3	Dhcr7	1.0168	0.00523881
12	Glu-3	Kif22	1.01232	0.0140223
12	Glu-3	Stk11	1.00783	0.00983433
12	Glu-3	Rilpl2	1.00253	0.00858762
12	Glu-3	Gpatch4	0.997822	0.00544639
12	Glu-3	Acad8	0.996431	0.0137367
12	Glu-3	Mbd6	0.99428	0.0190979
12	Glu-3	Syt10	0.993155	0.00544048
12	Glu-3	Gfm1	0.991125	0.00505326
12	Glu-3	Ulk1	0.987719	0.0296751
12	Glu-3	Fam151b	0.978326	0.0164186
12	Glu-3	Nyap1	0.976715	0.0297646
12	Glu-3	Mfsd8	0.973751	0.0142146
12	Glu-3	Dynlrb1	0.969638	0.0070078
12	Glu-3	Sp2	0.968072	0.00923819
12	Glu-3	Hectd3	0.963236	0.0142208
12	Glu-3	Spry2	0.95697	0.0121285
12	Glu-3	Atp6v1d	0.956435	0.000301193
12	Glu-3	Pum3	0.95607	0.0322702
12	Glu-3	Usp20	0.948417	0.000516209
12	Glu-3	Adora1	0.933175	0.000797288
12	Glu-3	Rsph9	0.928333	0.0159162
12	Glu-3	Trmt6	0.926135	0.00390933
12	Glu-3	Utp18	0.920708	0.00140437
12	Glu-3	Vps37c	0.920467	0.0173879
12	Glu-3	Capza2	0.916315	0.000181983
12	Glu-3	Ydjc	0.913948	0.00224652
12	Glu-3	Champ1	0.913233	0.0270651
12	Glu-3	Cldnd1	0.899928	0.00192498
12	Glu-3	RP24-236C17.3	0.899585	0.000338235
12	Glu-3	Rsph14	0.898224	0.0163913
12	Glu-3	Dip2a	0.897149	5.30526e-07
12	Glu-3	Sec61g	0.89577	0.0108341
12	Glu-3	Ptcd3	0.886803	0.000191865
12	Glu-3	Trmt2a	0.88494	0.0183834
12	Glu-3	Reck	0.883368	0.0042989
12	Glu-3	Hypk	0.873565	0.0411807
12	Glu-3	Pmm1	0.872404	0.020187
12	Glu-3	Zfp719	0.870636	0.0134192
12	Glu-3	Lrrc45	0.870241	0.00200308
12	Glu-3	Scamp2	0.865661	0.0085698
12	Glu-3	Ehmt2	0.857841	0.0018301
12	Glu-3	Sema7a	0.854906	0.0062547
12	Glu-3	Spag6l	0.851772	0.0144079
12	Glu-3	Ccdc106	0.851028	0.025473
12	Glu-3	Trpm2	0.833522	0.0107074
12	Glu-3	Jagn1	0.83314	0.0062759
12	Glu-3	Tbc1d1	0.826713	3.02489e-05
12	Glu-3	Traf3ip1	0.826538	0.030495
12	Glu-3	Fhl1	0.822488	0.0149605
12	Glu-3	Gm15997	0.821978	0.0113511
12	Glu-3	Kcnc3	0.821882	0.00388656
12	Glu-3	Alg2	0.814595	0.0362071
12	Glu-3	Slc25a44	0.814326	0.0200311
12	Glu-3	Ncaph2	0.813314	0.0257727
12	Glu-3	Vbp1	0.812164	0.0464025
12	Glu-3	Prrc2a	0.802919	0.0206569
12	Glu-3	Zswim3	0.799071	0.0234948
12	Glu-3	Swi5	0.797619	0.0173813
12	Glu-3	Tmem11	0.794151	0.0381449
12	Glu-3	Unc45a	0.793478	0.0164467
12	Glu-3	Efcab5	0.79144	0.0482981
12	Glu-3	Chmp5	0.789797	0.0125271
12	Glu-3	Grk5	0.789377	0.00307211
12	Glu-3	Rwdd3	0.789001	0.0169461
12	Glu-3	Ankrd27	0.783545	0.00246359
12	Glu-3	Tor1aip1	0.783421	0.0144727
12	Glu-3	Brix1	0.782158	0.0163696
12	Glu-3	Tyro3	0.772513	0.00344203
12	Glu-3	Nnt	0.771477	0.00325312
12	Glu-3	Zfp618	0.77143	0.0252502
12	Glu-3	Mark4	0.766594	0.00875551
12	Glu-3	Ccnc	0.765657	0.000977152
12	Glu-3	Gramd2	0.764786	0.0128107
12	Glu-3	Pfdn1	0.763996	0.000632165
12	Glu-3	Eif2b5	0.750127	0.0474749
12	Glu-3	Uba52	0.749346	0.0236241
12	Glu-3	Prpf19	0.741795	0.0212213
12	Glu-3	Vps16	0.731247	0.0309057
12	Glu-3	Nfyb	0.727249	0.0176291
12	Glu-3	Sept6	0.726872	0.00345002
12	Glu-3	Fads1	0.724821	0.0384994
12	Glu-3	Gtf2e1	0.722667	0.0150749
12	Glu-3	Qtrtd1	0.711917	0.0368865
12	Glu-3	C730034F03Rik	0.711374	0.0407802
12	Glu-3	A730017C20Rik	0.710575	0.0334142
12	Glu-3	Emb	0.706062	0.00979449
12	Glu-3	Cd164	0.705823	0.0200664
12	Glu-3	Rbm17	0.705723	0.0354277
12	Glu-3	Slc39a11	0.702017	0.0376658
12	Glu-3	Zfp341	0.701596	0.035631
12	Glu-3	Polr1a	0.701219	0.0276386
12	Glu-3	Asphd2	0.696815	0.0241301
12	Glu-3	Gtf2h5	0.691259	0.0146249
12	Glu-3	Pank3	0.689074	0.0217928
12	Glu-3	Supt4a	0.688713	0.0398513
12	Glu-3	Kif26b	0.685507	0.0170383
12	Glu-3	A430033K04Rik	0.668917	0.0315454
12	Glu-3	Trmt1l	0.66805	0.015776
12	Glu-3	Gca	0.665747	0.0443315
12	Glu-3	Uchl5	0.641236	0.00608379
12	Glu-3	Ppa1	0.638956	0.00867885
12	Glu-3	Ube2z	0.638012	0.0236462
12	Glu-3	Glmn	0.63487	0.000501749
12	Glu-3	Fxr2	0.617999	0.0193786
12	Glu-3	Rap2b	0.617382	0.00621595
12	Glu-3	Zfp871	0.616598	0.0416489
12	Glu-3	Ralgds	0.614198	0.0262153
12	Glu-3	Eef2	0.611525	0.0173841
12	Glu-3	Tmem216	0.610021	0.0149795
12	Glu-3	Ctnnb1	0.608866	0.0280564
12	Glu-3	Vps33a	0.603028	0.0128832
12	Glu-3	Ltn1	0.602424	0.0323697
12	Glu-3	Narfl	0.596121	0.0495526
12	Glu-3	Otud5	0.595402	0.0325464
12	Glu-3	Zcchc17	0.580484	0.0249453
12	Glu-3	Prpf31	0.580168	0.0403364
12	Glu-3	Wnk3	0.577719	0.0322036
12	Glu-3	Dusp22	0.573969	0.0367923
12	Glu-3	2900026A02Rik	0.569369	0.00478592
12	Glu-3	Camta2	0.568183	0.0195031
12	Glu-3	Hnrnpd	0.567211	0.0198771
12	Glu-3	Zfp512b	0.564253	0.0235063
12	Glu-3	Ufsp2	0.561658	0.0255651
12	Glu-3	Angpt2	0.558646	0.0479413
12	Glu-3	Samd8	0.553603	0.0237099
12	Glu-3	Lace1	0.55172	0.0416486
12	Glu-3	Hs3st2	0.548461	0.0235635
12	Glu-3	Ankib1	0.547221	0.00149525
12	Glu-3	Inpp4a	0.536877	0.00108484
12	Glu-3	3110035E14Rik	0.534292	0.00843449
12	Glu-3	Shc3	0.52512	0.00921497
12	Glu-3	Sgsm3	0.518924	0.0493328
12	Glu-3	Agap2	0.513657	0.0406464
12	Glu-3	Rnf170	0.503895	0.0265079
12	Glu-3	Atcay	0.493224	0.00289248
12	Glu-3	Slc8a2	0.486273	0.0456912
12	Glu-3	Adcy3	0.486158	0.0193953
12	Glu-3	Dhx32	0.47749	0.0253034
12	Glu-3	Ephx4	0.477452	0.0216001
12	Glu-3	Mpdz	0.457213	0.0238932
12	Glu-3	Ccser2	0.453777	0.0153227
12	Glu-3	Tbpl1	0.442065	0.0398898
12	Glu-3	Ndufs1	0.435721	0.0273402
12	Glu-3	Neurod2	0.433701	0.027006
12	Glu-3	Sec24a	0.417984	0.027816
12	Glu-3	St7	0.41708	0.00482782
12	Glu-3	Sucla2	0.407114	0.0481283
12	Glu-3	Lancl1	0.398913	0.0381107
12	Glu-3	Map4k3	0.396681	0.00636605
12	Glu-3	Sos2	0.382696	0.0479308
12	Glu-3	Mdh1	0.321594	0.0364475
12	Glu-3	Ranbp2	0.316812	0.0467357
12	Glu-3	Rtn4r	-0.687812	0.0462687
12	Glu-3	Satb2	-0.693324	3.24943e-07
12	Glu-3	4930590L20Rik	-0.949396	0.00701136
12	Glu-3	Clcc1	-1.01819	0.0379012
12	Glu-3	Prcp	-1.0356	0.0335271
12	Glu-3	Pparg	-1.05537	0.00143565
12	Glu-3	Zbtb40	-1.18066	0.0317478
12	Glu-3	4732463B04Rik	-1.19023	0.0248305
12	Glu-3	Adcy10	-1.20192	0.00980609
12	Glu-3	Sgpp2	-1.41149	0.00424812
12	Glu-3	4930473D10Rik	-1.47877	0.00947395
12	Glu-3	Xirp2	-1.67284	0.00179632
12	Glu-3	Cd34	-1.85305	0.00233003
12	Glu-3	Eepd1	-2.0415	0.00104416
12	Glu-3	Gm11844	-2.23378	0.00150668
13	GABA-3	Mtrf1l	1.59864	0.00229326
13	GABA-3	Atn1.1	1.38033	0.00523022
13	GABA-3	Ppif	1.25047	0.00945028
13	GABA-3	Pelp1	1.10979	0.0397025
13	GABA-3	Dctn3	1.06335	0.0475283
13	GABA-3	Cldn34c1	1.02981	0.0376367
13	GABA-3	Mettl8	1.0212	0.0165805
13	GABA-3	Mrrf	0.965169	0.0424291
13	GABA-3	Nt5c	0.928194	0.0174658
13	GABA-3	Twsg1	0.901748	0.0472159
13	GABA-3	Pdp1	0.875257	0.02601
13	GABA-3	Fh1	0.873994	0.0440187
13	GABA-3	Ppp5c	0.83208	0.0235591
13	GABA-3	Arl1	0.800532	0.0395169
13	GABA-3	Kctd9	0.791025	0.0292257
13	GABA-3	Plekha3	0.742162	0.0229697
13	GABA-3	Arpc3	0.718425	0.0238257
13	GABA-3	Rheb	0.634958	0.0267552
13	GABA-3	Dnajc5	0.591623	0.0246282
13	GABA-3	Ints10	0.484043	0.017618
13	GABA-3	Pax5	0.256256	0.0256727
13	GABA-3	Sptbn4	-0.277883	0.0339469
13	GABA-3	Ube4b	-0.318467	0.0493068
13	GABA-3	Sycp3	-0.46504	0.0197902
13	GABA-3	Soga1	-0.486199	0.0371764
13	GABA-3	Ube2e1	-0.511696	0.0228961
13	GABA-3	Stx18	-0.527884	0.0107234
13	GABA-3	Prkaca	-0.543552	0.0269758
13	GABA-3	Gad1os	-0.588319	0.0302784
13	GABA-3	Smarcc2	-0.600189	0.0047146
13	GABA-3	Ppfia4	-0.601343	0.0333557
13	GABA-3	Fndc5	-0.628576	0.0402497
13	GABA-3	Pip5kl1	-0.676628	0.0405618
13	GABA-3	Snx3	-0.680646	0.00356669
13	GABA-3	Tmem8	-0.681815	0.0160926
13	GABA-3	Lima1	-0.695839	0.047267
13	GABA-3	Nono	-0.727016	0.0455622
13	GABA-3	Ptpn23	-0.73466	0.0336405
13	GABA-3	Ralb	-0.76821	0.041193
13	GABA-3	Ntmt1	-0.7721	0.0296489
13	GABA-3	Pdhx	-0.788408	0.0205329
13	GABA-3	Npas1	-0.793126	0.0264392
13	GABA-3	Ift140	-0.79947	0.0191987
13	GABA-3	Tmem199	-0.832352	0.0308352
13	GABA-3	Zfp933	-0.833082	0.0393683
13	GABA-3	Arhgap22	-0.838984	0.00329248
13	GABA-3	Mthfsl	-0.845239	0.0118239
13	GABA-3	Gm26767	-0.846024	0.0412518
13	GABA-3	Zfp944	-0.871208	0.0409911
13	GABA-3	Ptar1	-0.89537	0.0124655
13	GABA-3	Nrg4	-0.902691	0.00577732
13	GABA-3	Agpat9	-0.907482	0.0234251
13	GABA-3	Irak1	-0.964979	0.0200495
13	GABA-3	Aldh9a1	-0.988375	0.0344623
13	GABA-3	Ahr	-0.996856	0.0172355
13	GABA-3	2510039O18Rik	-1.00505	0.0100555
13	GABA-3	Nexn	-1.01244	0.0298217
13	GABA-3	Zbtb21	-1.02751	0.0423813
13	GABA-3	Sept10	-1.03574	0.0275296
13	GABA-3	Lancl3	-1.06727	0.0168943
13	GABA-3	Trim39	-1.08606	0.00963067
13	GABA-3	Commd7	-1.09264	0.0193565
13	GABA-3	Gm26843	-1.11178	0.00994238
13	GABA-3	Gm26633	-1.12374	0.0162697
13	GABA-3	Tbc1d20	-1.18691	0.00585001
13	GABA-3	Suv420h2	-1.23157	0.0124682
13	GABA-3	Atp10b	-1.26528	0.00398605
13	GABA-3	Nr2c1	-1.266	0.00239903
13	GABA-3	Shroom2	-1.30436	0.00185819
13	GABA-3	Tmem55b	-1.35602	0.00335241
13	GABA-3	Cgnl1	-1.45194	0.0107376
13	GABA-3	P4ha3	-1.50026	0.006532
13	GABA-3	Gtpbp3	-1.5372	0.0108159
14	Glu-4	Fam118a	1.65697	0.00214499
14	Glu-4	Napa	1.53715	0.00937491
14	Glu-4	Marc2	1.44783	0.0245064
14	Glu-4	Tbc1d16	1.28009	0.0293693
14	Glu-4	Cnih2	1.24452	0.0148744
14	Glu-4	Cog2	1.23198	0.00806579
14	Glu-4	Fbxo44	1.08344	0.0202153
14	Glu-4	Tsg101	1.01999	0.0183462
14	Glu-4	Gnptab	0.992855	0.011546
14	Glu-4	Kcnh3	0.923053	0.031533
14	Glu-4	Ankrd45	0.911938	0.0271727
14	Glu-4	Golm1	0.866145	0.0304019
14	Glu-4	Tmem68	0.841689	0.0228609
14	Glu-4	Gars	0.698873	0.0238004
14	Glu-4	Pou2f2	0.605055	0.0460349
14	Glu-4	Chuk	0.566121	0.0369596
14	Glu-4	Gm42477	0.555601	0.0113913
14	Glu-4	Tpm1	0.519592	0.0281612
14	Glu-4	Matr3	0.472707	0.0308287
14	Glu-4	Arid1b	-0.238094	0.0140088
14	Glu-4	Popdc3	-0.505148	0.0476535
14	Glu-4	Larp4	-0.538556	0.0418516
14	Glu-4	Tmem165	-0.566156	0.030837
14	Glu-4	Exoc7	-0.64908	0.02672
14	Glu-4	Gm27151	-0.653751	0.0128087
14	Glu-4	Gm10605	-0.658709	0.0412905
14	Glu-4	Celsr3	-0.685685	0.0482284
14	Glu-4	G3bp1	-0.734785	0.0117106
14	Glu-4	Ppp1r9b	-0.73666	0.0244657
14	Glu-4	Fbxo16	-0.795944	0.0128096
14	Glu-4	Zfp511	-0.824663	0.0280389
14	Glu-4	Cmas	-0.86248	0.0208337
14	Glu-4	Fam228a	-0.910742	0.0185892
14	Glu-4	5031415H12Rik	-0.919368	0.0061218
14	Glu-4	Prrc1	-0.948255	0.0447808
14	Glu-4	Zbtb25	-0.98213	0.0266513
14	Glu-4	Rab5c	-1.04085	0.0259004
14	Glu-4	Tmem209	-1.06635	0.0326761
14	Glu-4	Golph3l	-1.14278	0.00925567
14	Glu-4	Gm16982	-1.20565	0.0151819
14	Glu-4	6030443J06Rik	-1.25409	0.0203553
14	Glu-4	Ptdss1	-1.25522	0.00132038
14	Glu-4	Rfx2	-1.25972	0.00247646
14	Glu-4	Seh1l	-1.29061	0.00919361
14	Glu-4	Zw10	-2.02703	8.31632e-05
15	GABA-4	Pmvk	2.105	0.00125004
15	GABA-4	Neb	1.33794	0.0239826
15	GABA-4	Pnoc	1.32234	0.0400441
15	GABA-4	Ik	1.26067	0.0344323
15	GABA-4	Cnpy2	1.21094	0.00705051
15	GABA-4	Ikbip	1.12214	0.0451646
15	GABA-4	Tmem229b	1.1135	0.0462238
15	GABA-4	Wrb	1.10551	0.0254536
15	GABA-4	Fam210a	1.08611	0.0309487
15	GABA-4	Lrp3	1.04195	0.0263997
15	GABA-4	Psmd2	1.00613	0.0406677
15	GABA-4	Arhgef18	1.00359	0.0463932
15	GABA-4	Hdac2	0.990033	0.0339494
15	GABA-4	Wnt7a	0.956543	0.0444683
15	GABA-4	Lhfpl4	0.886885	0.0161895
15	GABA-4	Ugdh	0.845528	0.0145681
15	GABA-4	45184	0.801103	0.0340428
15	GABA-4	Fbln2	0.733923	0.0154742
15	GABA-4	Vip	0.668699	0.00333807
15	GABA-4	Cept1	0.58376	0.020256
15	GABA-4	Nsmce2	-0.457581	0.0174288
15	GABA-4	Zc3h7a	-0.46198	0.0434593
15	GABA-4	Etv5	-0.610607	0.028638
15	GABA-4	Tab3	-0.656692	0.0353644
15	GABA-4	Rbbp4	-0.711165	0.0233567
15	GABA-4	Prmt10	-0.721027	0.0420668
15	GABA-4	Bcas2	-0.721575	0.0383797
15	GABA-4	Sypl	-0.73277	0.0445865
15	GABA-4	Foxo3	-0.788899	0.0187792
15	GABA-4	Lrrc3b	-0.859185	0.0301069
15	GABA-4	Psmd5	-0.970412	0.0107371
15	GABA-4	Ccar2	-1.05399	0.04113
15	GABA-4	Plekha8	-1.0583	0.0325639
15	GABA-4	Gfpt2	-1.08621	0.00490533
15	GABA-4	Hadha	-1.10024	0.000316061
15	GABA-4	E530001K10Rik	-1.12582	0.000136503
15	GABA-4	Gm10475	-1.16053	0.00579831
15	GABA-4	Eva1c	-1.28743	0.0121111
15	GABA-4	RP23-240M8.2	-1.63857	0.000227817
15	GABA-4	Sp1	-1.66214	0.000700097
15	GABA-4	Zfp935	-1.84541	0.000179326
16	Neurons-3	Nsun5	2.00478	0.00144676
16	Neurons-3	Tubb3	1.51245	0.00289781
16	Neurons-3	Mien1	1.34774	0.0045701
16	Neurons-3	Tomm5	1.32251	0.00746841
16	Neurons-3	Mfap1b	1.25095	0.0179821
16	Neurons-3	Vegfb	1.24648	0.00825161
16	Neurons-3	Gm26563	1.21165	0.0136208
16	Neurons-3	Fam188b	1.14566	0.0145784
16	Neurons-3	Akr1a1	1.14134	0.00614048
16	Neurons-3	Polr2g	1.13202	0.0321533
16	Neurons-3	Zfp37	1.11228	0.0152457
16	Neurons-3	Kcnj9	1.07289	0.0460262
16	Neurons-3	Rwdd4a	1.05407	0.0332489
16	Neurons-3	Rnaseh2c	1.05292	0.0345741
16	Neurons-3	Ano8	1.04994	0.0191047
16	Neurons-3	Slc35a3	1.04174	0.0116232
16	Neurons-3	Pop5	1.03335	0.0138162
16	Neurons-3	Il13ra1	0.96984	0.0322182
16	Neurons-3	Gm34086	0.916827	0.0349828
16	Neurons-3	Strip1	0.912564	0.0363033
16	Neurons-3	Cdyl	0.901923	0.0183256
16	Neurons-3	2410004B18Rik	0.885322	0.0380932
16	Neurons-3	Gm15083	0.799849	0.00877047
16	Neurons-3	1110034G24Rik	0.792271	0.0282774
16	Neurons-3	Rac3	0.742894	0.0467114
16	Neurons-3	Eif4ebp2	0.737007	0.0245523
16	Neurons-3	Ift81	0.736752	0.00198657
16	Neurons-3	Snx14	0.712663	0.0265857
16	Neurons-3	Mpp3	0.673984	0.0351224
16	Neurons-3	Atp6v0a2	0.656575	0.0325316
16	Neurons-3	Cdk7	0.554493	0.0424121
16	Neurons-3	Rsbn1l	0.434351	0.0411786
16	Neurons-3	Eaf2	0.433549	0.0233134
16	Neurons-3	Bckdhb	-0.322335	0.0379476
16	Neurons-3	St8sia1	-0.339828	0.0396734
16	Neurons-3	Pitx2	-0.367883	0.0222249
16	Neurons-3	Manba	-0.450488	0.0360392
16	Neurons-3	B4galt5	-0.575449	0.0478233
16	Neurons-3	Tmem241	-0.597015	0.0366783
16	Neurons-3	Clip3	-0.605655	0.029636
16	Neurons-3	Dcaf10	-0.646878	0.0158336
16	Neurons-3	Mctp2	-0.649718	0.00331505
16	Neurons-3	Gm28410	-0.65114	0.0239803
16	Neurons-3	Gm16267	-0.666959	0.0115603
16	Neurons-3	D430036J16Rik	-0.733154	0.0339413
16	Neurons-3	Exd2	-0.852555	0.00342428
16	Neurons-3	Ppcdc	-0.862454	0.0387359
16	Neurons-3	Nacc1	-0.886614	0.048656
16	Neurons-3	Pgm3	-0.945427	0.0255841
16	Neurons-3	Itga3	-1.00611	0.0255358
16	Neurons-3	Lmln	-1.10162	0.00973794
16	Neurons-3	Zbtb41	-1.11392	0.00939645
16	Neurons-3	4831440E17Rik	-1.11595	0.0281455
16	Neurons-3	Mocs2	-1.1381	0.0239945
16	Neurons-3	Peli3	-1.14407	0.0211045
16	Neurons-3	Plcd3	-1.1543	0.00223305
16	Neurons-3	Hcfc1	-1.1604	0.0203392
16	Neurons-3	Mon1a	-1.41855	0.00222809
17	DaNs	Tomm20l	1.45307	0.0161225
17	DaNs	Tacr3	1.36823	0.0142879
17	DaNs	Dnajb9	1.29647	0.0205563
17	DaNs	Pla2g6	1.29013	0.0212767
17	DaNs	Psmb3	1.29004	0.01431
17	DaNs	Trp53bp2	1.26279	0.0241171
17	DaNs	Cript	1.21048	0.026102
17	DaNs	Ndufa5	1.11673	0.0474122
17	DaNs	Ino80b	1.07799	0.0216297
17	DaNs	Acadm	1.00384	0.0177856
17	DaNs	Zc3h18	0.985186	0.0483649
17	DaNs	Adra1b	0.97233	0.047862
17	DaNs	Trim43b	0.885696	0.0262829
17	DaNs	1700042O10Rik	-0.202089	0.00106905
17	DaNs	Chd1	-0.391136	0.0453907
17	DaNs	E2f3	-0.394819	0.0491689
17	DaNs	Ppig	-0.400961	0.0290198
17	DaNs	Colgalt2	-0.404824	0.0433319
17	DaNs	Slco2a1	-0.405717	0.0341815
17	DaNs	Ccnh	-0.42291	0.0318016
17	DaNs	Kcns3	-0.426474	0.0187057
17	DaNs	Drd2	-0.432636	0.00733147
17	DaNs	Tspyl2	-0.433218	0.0399132
17	DaNs	9330182L06Rik	-0.464654	0.00584165
17	DaNs	Acox1	-0.47705	0.0474019
17	DaNs	Fars2	-0.485253	0.0254135
17	DaNs	4921518K17Rik	-0.504837	0.0131132
17	DaNs	Schip1	-0.509946	0.00797137
17	DaNs	Gbe1	-0.515228	0.0340435
17	DaNs	Wars	-0.546176	0.0489353
17	DaNs	Sh3bgrl	-0.560966	0.0314859
17	DaNs	B830012L14Rik	-0.563669	0.0370164
17	DaNs	Platr31	-0.574356	0.00336688
17	DaNs	Ankrd34b	-0.584843	0.0374728
17	DaNs	Cetn3	-0.594657	0.0433965
17	DaNs	Dhps	-0.609175	0.00987245
17	DaNs	Ash2l	-0.621303	0.0264397
17	DaNs	Pik3r3	-0.621353	0.00724783
17	DaNs	Tm6sf1	-0.669769	0.0091382
17	DaNs	Gm15489	-0.670362	0.0090909
17	DaNs	Zc3hav1	-0.680422	0.0216191
17	DaNs	A430106G13Rik	-0.697072	0.024709
17	DaNs	Gm26853	-0.706947	0.0245346
17	DaNs	Arpp19	-0.738736	0.00794208
17	DaNs	Gm14377	-0.754393	0.00382915
17	DaNs	Gm11655	-0.763741	0.00605841
17	DaNs	B230118H07Rik	-0.765346	0.0480425
17	DaNs	Katnal1	-0.769814	0.0152394
17	DaNs	Gldn	-0.786695	0.0217935
17	DaNs	Tmem62	-0.78787	0.0157725
17	DaNs	Vit	-0.792386	0.0470601
17	DaNs	Gm15991	-0.811814	0.0240096
17	DaNs	Clk3	-0.817592	0.0378298
17	DaNs	Itgae	-0.8272	0.0446038
17	DaNs	Recql	-0.834628	0.0402212
17	DaNs	Ldhd	-0.837059	0.015359
17	DaNs	Qsox1	-0.845505	0.0173096
17	DaNs	Tmem150a	-0.851732	0.0295633
17	DaNs	Ginm1	-0.862095	0.0268491
17	DaNs	Sdhc	-0.863581	0.0089106
17	DaNs	Hexa	-0.878536	0.0370987
17	DaNs	Ggcx	-0.889267	0.048476
17	DaNs	Gm28294	-0.902388	0.0220491
17	DaNs	Sh3yl1	-0.911709	0.0193095
17	DaNs	Sf3a1	-0.925573	0.0235584
17	DaNs	Ube2ql1	-0.927174	0.0417317
17	DaNs	Pigf	-0.932357	0.0309206
17	DaNs	Grip1os1	-0.932895	0.00999027
17	DaNs	Tex261	-0.935785	0.0312812
17	DaNs	Coq5	-0.939114	0.0025677
17	DaNs	Taf1c	-0.945132	0.0148841
17	DaNs	Calhm2	-0.95247	0.0331095
17	DaNs	Gm26606	-0.955009	0.0206132
17	DaNs	Trim43a	-0.957453	0.040233
17	DaNs	Rassf5	-0.974967	0.0296743
17	DaNs	Cfap157	-0.977413	0.00778672
17	DaNs	BC037034	-0.992182	0.041208
17	DaNs	Wdr92	-1.00918	0.0127682
17	DaNs	Paqr3	-1.01289	0.00273081
17	DaNs	Cggbp1	-1.02692	0.0497718
17	DaNs	Gm9866	-1.03999	0.0328224
17	DaNs	Sdhb	-1.05593	0.00295296
17	DaNs	Sema4f	-1.06648	0.00912612
17	DaNs	Zfp738	-1.06702	0.0123067
17	DaNs	Fam160b2	-1.06765	0.00600497
17	DaNs	Notch3	-1.08405	0.0314771
17	DaNs	Tcta	-1.08965	0.00766997
17	DaNs	Pzp	-1.11362	0.0188774
17	DaNs	Vill	-1.12864	0.0319739
17	DaNs	Furin	-1.13684	0.0308718
17	DaNs	Tmem25	-1.14683	0.00906201
17	DaNs	Gucy2c	-1.15943	0.000479519
17	DaNs	Gm16036	-1.1777	0.00251103
17	DaNs	Xylt2	-1.18257	0.019609
17	DaNs	Mier3	-1.21731	0.00861911
17	DaNs	Klhl20	-1.22398	0.013476
17	DaNs	Zfp3	-1.24887	0.0455202
17	DaNs	2310069G16Rik	-1.28217	0.00625808
17	DaNs	Dars2	-1.28515	0.00518519
17	DaNs	Atxn7l1os1	-1.35273	0.0068799
17	DaNs	5730508B09Rik	-1.37895	0.0125458
17	DaNs	Nckipsd	-1.38258	0.00318268
17	DaNs	Fam161b	-1.39891	0.00794584
17	DaNs	2810432F15Rik	-1.41324	0.00136064
17	DaNs	Gtf2h1	-1.4831	0.000232275
17	DaNs	Socs4	-1.49625	0.00423866
17	DaNs	Gm43660	-1.51361	0.00717067
17	DaNs	Nudt12	-1.56105	0.00719489
17	DaNs	Ipo4	-1.5855	0.00322002
17	DaNs	Lin54	-1.59085	0.00286685
17	DaNs	Fhitos	-1.64084	0.00023352
17	DaNs	2310022A10Rik	-1.69359	0.00248424
17	DaNs	Zbtb49	-1.75993	0.000511681
17	DaNs	Tmem70	-1.7792	0.00129782
17	DaNs	Gm10373	-1.79799	0.00131986
18	GABA-5	Bahd1	3.21508	3.7876e-05
18	GABA-5	Acrbp	2.02418	0.000514579
18	GABA-5	Hccs	1.99549	0.00208144
18	GABA-5	Rundc1	1.84668	0.00222523
18	GABA-5	Ppan	1.78525	0.00244416
18	GABA-5	Tmem101	1.72383	0.0023709
18	GABA-5	Catsper2	1.72137	0.00414203
18	GABA-5	Gm11713	1.56248	0.0039459
18	GABA-5	Gm12166	1.56145	0.0210026
18	GABA-5	Rasl10b	1.47153	0.0306507
18	GABA-5	Acvr1b	1.43311	0.000674202
18	GABA-5	Get4	1.41992	0.024774
18	GABA-5	Cdc37	1.37824	0.00904094
18	GABA-5	Frs3	1.35918	0.00960405
18	GABA-5	Gm27199	1.35241	0.0147545
18	GABA-5	1700112D23Rik	1.32319	0.0138471
18	GABA-5	Cacnb1	1.30631	0.0265289
18	GABA-5	Slu7	1.2755	0.0207098
18	GABA-5	Atf6b	1.22973	0.0212682
18	GABA-5	Ranbp3	1.22476	0.0252669
18	GABA-5	Katna1	1.17438	0.0449645
18	GABA-5	Iffo2	1.15422	0.0162959
18	GABA-5	Gm11250	1.15013	0.0426922
18	GABA-5	Trim66	1.13509	0.040945
18	GABA-5	Itgb1bp1	1.11352	0.0290351
18	GABA-5	Rab15	1.07927	0.0296813
18	GABA-5	Gna13	1.04357	0.0242874
18	GABA-5	Kifc3	1.01129	0.0353105
18	GABA-5	0610012G03Rik	0.982808	0.0183929
18	GABA-5	Wdtc1	0.925027	0.0465008
18	GABA-5	Mfsd7b	0.911116	0.0202515
18	GABA-5	1700088E04Rik	0.887073	0.0267739
18	GABA-5	Raver1	0.846261	0.0294642
18	GABA-5	Gfra2	0.823201	0.012837
18	GABA-5	Gm14827	0.722324	0.0382116
18	GABA-5	Fam73b	0.644139	0.00571355
18	GABA-5	Acat1	-0.344246	0.0372637
18	GABA-5	Epb41l4a	-0.37446	0.0492891
18	GABA-5	Ppp1r12a	-0.461005	0.0139825
18	GABA-5	8030462N17Rik	-0.572028	0.0408666
18	GABA-5	Tmem38a	-0.589807	0.0284328
18	GABA-5	Kdm2b	-0.594187	0.0135703
18	GABA-5	Aifm1	-0.607766	0.0187846
18	GABA-5	Eefsec	-0.614292	0.0281579
18	GABA-5	Dgkq	-0.677887	0.0367863
18	GABA-5	Dctn1	-0.708747	0.0125627
18	GABA-5	Vps35	-0.718948	0.0446543
18	GABA-5	Strada	-0.724993	0.0119462
18	GABA-5	Dpm2	-0.734583	0.0201248
18	GABA-5	Gm10419	-0.781917	0.0023228
18	GABA-5	Poldip3	-0.834207	0.0457403
18	GABA-5	Crhr1	-0.83597	0.035528
18	GABA-5	Zfp958	-0.865332	0.0305044
18	GABA-5	Stau1	-0.877678	0.0315985
18	GABA-5	Necab3	-0.888803	0.0424386
18	GABA-5	Atp5s	-0.941602	0.00606439
18	GABA-5	Isy1	-0.966343	0.0408413
18	GABA-5	Sirt5	-0.97671	0.00348987
18	GABA-5	Fam20c	-0.99946	0.02225
18	GABA-5	Trim67	-1.05665	0.0457418
18	GABA-5	Bach1	-1.05704	0.0124029
18	GABA-5	Pphln1	-1.11808	0.0116283
18	GABA-5	Agbl5	-1.14643	0.044576
18	GABA-5	Caskin1	-1.15565	0.00752706
18	GABA-5	Atad2	-1.16345	0.021678
18	GABA-5	Dhrs1	-1.17683	0.0411209
18	GABA-5	Pithd1	-1.18212	0.0423135
18	GABA-5	Gm5595	-1.18485	0.0268122
18	GABA-5	Prep	-1.18695	0.0273094
18	GABA-5	Ccdc173	-1.18778	0.00856194
18	GABA-5	Pomt2	-1.20753	0.014312
18	GABA-5	Edem1	-1.24179	0.0189569
18	GABA-5	Rdh10	-1.24817	0.0326042
18	GABA-5	Atg14	-1.27673	0.0193119
18	GABA-5	Abcc10	-1.28677	0.0422596
18	GABA-5	Sirt6	-1.35879	0.024034
18	GABA-5	Tle3	-1.37615	0.021254
18	GABA-5	Fam134a	-1.4011	0.0138077
18	GABA-5	Nabp2	-1.61255	0.0118026
18	GABA-5	1700049G17Rik	-1.64092	0.00644136
18	GABA-5	Klf3	-1.78486	0.00326864
18	GABA-5	Epb41l5	-1.94281	0.00134549
18	GABA-5	Fastkd1	-3.08397	0.000104631
19	Endothelial cells	Eya2	1.9149	0.00193741
19	Endothelial cells	Ppp1r37	1.71044	0.00600027
19	Endothelial cells	Tnfsf10	1.60591	0.0248523
19	Endothelial cells	Robo4	1.40067	0.0374593
19	Endothelial cells	Gan	1.37062	0.0476216
19	Endothelial cells	Gramd3	1.33014	0.00894788
19	Endothelial cells	Plod1	1.24856	0.0164764
19	Endothelial cells	Ptk2b	1.12373	0.0177604
19	Endothelial cells	Fxyd5	1.08736	0.0473038
19	Endothelial cells	Farp2	1.08229	0.03685
19	Endothelial cells	Ints3	1.0688	0.0180966
19	Endothelial cells	Esam	1.05941	0.0158719
19	Endothelial cells	Minos1	1.04488	0.0179268
19	Endothelial cells	Piezo1	0.982257	0.0467518
19	Endothelial cells	Ddah1	0.923535	0.0469951
19	Endothelial cells	Zfp451	0.79567	0.040788
19	Endothelial cells	Vwf	0.704678	0.0134438
19	Endothelial cells	4930448N21Rik	0.628281	0.0413643
19	Endothelial cells	Zfand3	-0.353723	0.0491129
19	Endothelial cells	9430020K01Rik	-0.505139	0.0459016
19	Endothelial cells	Cers5	-0.559405	0.0432056
19	Endothelial cells	Igfbp7	-0.578852	0.0017243
19	Endothelial cells	Ahnak	-0.603874	0.02285
19	Endothelial cells	Chmp3	-0.639809	0.0485765
19	Endothelial cells	Slc7a5	-0.697269	0.0419356
19	Endothelial cells	Slc50a1	-0.711675	0.0292211
19	Endothelial cells	Fas	-0.762326	0.0463359
19	Endothelial cells	Tmpo	-0.783968	0.0217247
19	Endothelial cells	Taf3	-0.784547	0.0217247
19	Endothelial cells	4930578C19Rik	-0.820286	0.0138297
19	Endothelial cells	Fzd6	-0.871197	0.012603
19	Endothelial cells	Zmiz2	-0.926638	0.0373161
19	Endothelial cells	Mir143hg	-0.950355	0.0496255
19	Endothelial cells	Abhd16a	-1.00276	0.0237372
19	Endothelial cells	Rnf185	-1.08897	0.0225308
19	Endothelial cells	Vegfc	-1.11645	0.0133272
19	Endothelial cells	Zcrb1	-1.1426	0.0451266
19	Endothelial cells	Itgav	-1.17771	0.000904761
19	Endothelial cells	Tubgcp2	-1.22072	0.0104171
19	Endothelial cells	Ubxn1	-1.32707	0.0170613
19	Endothelial cells	Rph3al	-1.34754	0.0395979
19	Endothelial cells	Gba2	-1.43688	0.00442536
19	Endothelial cells	Wdr34	-1.47594	0.0147238
19	Endothelial cells	Lamc3	-1.51553	0.00226952
19	Endothelial cells	Kirrel	-1.53629	0.0220679
19	Endothelial cells	Foxq1	-1.69012	0.00639751
19	Endothelial cells	Eif4enif1	-1.71985	0.0125877
19	Endothelial cells	Fam122a	-2.51866	0.000305799
20	Microglia	Kctd6	1.58138	0.000443998
20	Microglia	Ccdc53	1.51327	0.000157244
20	Microglia	Hpgd	1.43915	1.55e-07
20	Microglia	Slc25a5	1.37135	0.00471843
20	Microglia	Sfxn1	1.36995	4.92e-05
20	Microglia	Prkcg	1.34027	0.000697931
20	Microglia	Nol7	1.28843	0.000394962
20	Microglia	Cdkl2	1.26638	0.00337631
20	Microglia	Cd300lf	1.24633	0.00179649
20	Microglia	Ankrd61	1.19649	0.00795399
20	Microglia	Wbscr22	1.18807	0.0057614
20	Microglia	BC002059	1.09925	0.00912553
20	Microglia	Pdha1	1.0972	0.0190187
20	Microglia	Tk2	1.03834	0.0334152
20	Microglia	Rnf182	1.03145	0.00444237
20	Microglia	Cct2	1.02366	0.00252492
20	Microglia	Kmt2d	1.00346	0.0203845
20	Microglia	Rcc1	0.974567	0.0299752
20	Microglia	N6amt2	0.967898	0.0101887
20	Microglia	Gm10130	0.960424	0.0421976
20	Microglia	Tsen15	0.952404	0.0073786
20	Microglia	Zfp217	0.943597	0.0223673
20	Microglia	Irf2bp2	0.91459	0.00582666
20	Microglia	Nudt13	0.913089	0.0427904
20	Microglia	Zfos1	0.898856	0.0298819
20	Microglia	Slc35f5	0.898407	0.0438619
20	Microglia	Ccdc84	0.896404	0.0151377
20	Microglia	Tmem214	0.874344	0.0210577
20	Microglia	Bphl	0.86922	0.0332469
20	Microglia	Epdr1	0.863143	0.02362
20	Microglia	Lrig1	0.851993	0.0244834
20	Microglia	Mmp24	0.850612	0.00754403
20	Microglia	Ift172	0.837767	0.029742
20	Microglia	Ccng2	0.835672	0.0332955
20	Microglia	Armc2	0.802046	0.0450697
20	Microglia	Slc25a16	0.800367	0.0240781
20	Microglia	Zfp941	0.790783	0.0128199
20	Microglia	Mtx3	0.781458	0.0349387
20	Microglia	Haghl	0.763064	0.00403248
20	Microglia	Ttbk1	0.760126	0.0210645
20	Microglia	Tapbp	0.756284	0.0249215
20	Microglia	Tada1	0.739596	0.0476512
20	Microglia	Mkln1os	0.708419	0.0441902
20	Microglia	Arhgap15	0.683327	0.00905378
20	Microglia	St3gal2	0.663747	0.0279204
20	Microglia	Atad3a	0.66259	0.00923226
20	Microglia	Tnk2	0.59903	0.0259394
20	Microglia	Ankrd52	0.574543	0.0348766
20	Microglia	Gm37768	0.562877	0.026763
20	Microglia	Asb2	0.553492	0.0334686
20	Microglia	Ubr4	0.489372	0.0375063
20	Microglia	Mettl15	0.480199	0.0483599
20	Microglia	Ppp2r4	0.46464	0.0241978
20	Microglia	Lgals8	0.453376	0.0482092
20	Microglia	Itsn1	0.439249	0.00823184
20	Microglia	2900011O08Rik	0.438711	0.019542
20	Microglia	Polb	0.429186	0.00670858
20	Microglia	C1qa	0.420786	0.0377622
20	Microglia	Ahcyl1	0.392568	0.0173339
20	Microglia	Zfp950	0.325411	0.0393918
20	Microglia	Rbm26	-0.188429	0.0486725
20	Microglia	Runx1	-0.285417	0.0456545
20	Microglia	Slco2b1	-0.288799	0.0397937
20	Microglia	Entpd1	-0.291144	0.0299435
20	Microglia	Serinc3	-0.307299	0.015138
20	Microglia	Pde3b	-0.321757	0.000437157
20	Microglia	Itgb5	-0.327278	0.0105269
20	Microglia	Blnk	-0.374441	0.0498638
20	Microglia	Nckap1l	-0.381517	0.041124
20	Microglia	Gm2245	-0.404282	0.0365396
20	Microglia	Fgd2	-0.478728	0.0191086
20	Microglia	Dapp1	-0.499575	0.0330772
20	Microglia	Tank	-0.510893	0.0473221
20	Microglia	Lrrk1	-0.513984	0.0285466
20	Microglia	Bin2	-0.531794	0.0113382
20	Microglia	Il6ra	-0.538443	0.0055359
20	Microglia	Capn3	-0.545161	0.00547117
20	Microglia	Lhfpl2	-0.547081	0.0153071
20	Microglia	Wars2	-0.559699	0.0430261
20	Microglia	Rhobtb1	-0.564479	0.0149331
20	Microglia	Ppfibp2	-0.591384	0.0163472
20	Microglia	Vav1	-0.6247	0.0275705
20	Microglia	B4galt1	-0.640159	0.00337204
20	Microglia	Ncf1	-0.665427	0.0214058
20	Microglia	Nfe2l2	-0.685999	0.00951677
20	Microglia	Gm43603	-0.690054	0.0385559
20	Microglia	Atg2b	-0.691279	0.0112928
20	Microglia	Ermn	-0.703807	0.0223158
20	Microglia	Sall3	-0.723169	0.0156847
20	Microglia	Cd86	-0.73044	0.0120111
20	Microglia	Efhd2	-0.747309	0.0219276
20	Microglia	1700017B05Rik	-0.748662	0.0452073
20	Microglia	Slc29a3	-0.751107	0.0054793
20	Microglia	Havcr2	-0.754643	0.0115311
20	Microglia	Abcc3	-0.764778	0.0430203
20	Microglia	Rtkn	-0.779275	0.034764
20	Microglia	Elf4	-0.788244	0.0277435
20	Microglia	Fgd3	-0.790307	0.0380356
20	Microglia	Suclg2	-0.798603	0.0261355
20	Microglia	Rnf41	-0.809176	0.0174127
20	Microglia	Hba-a1	-0.811024	0.0190676
20	Microglia	Wdfy4	-0.823248	0.00266305
20	Microglia	Primpol	-0.836507	0.02339
20	Microglia	Gal3st1	-0.849851	0.0401616
20	Microglia	Nlrp1a	-0.852568	0.0479944
20	Microglia	Tfe3	-0.859425	0.046366
20	Microglia	Vps37b	-0.876683	0.0376375
20	Microglia	F11r	-0.902741	0.0358782
20	Microglia	Gm26857	-0.905787	0.0111622
20	Microglia	1110002L01Rik	-0.920111	0.0448911
20	Microglia	Lipa	-0.926814	0.016936
20	Microglia	Cdk6	-0.931741	0.0130325
20	Microglia	Fes	-0.967608	0.031358
20	Microglia	Akna	-0.986031	0.0435018
20	Microglia	Ctc1	-0.989828	0.0050637
20	Microglia	Nek6	-1.02863	0.0170084
20	Microglia	AU019823	-1.05993	0.0141824
20	Microglia	8030442B05Rik	-1.09607	8.45e-06
20	Microglia	Myrf	-1.11542	0.030436
20	Microglia	Kcnk12	-1.20792	0.00177756
20	Microglia	Cpne9	-1.23857	0.0120693
20	Microglia	Traf5	-1.31036	0.00677556
20	Microglia	A630001G21Rik	-1.34378	0.00138427
20	Microglia	Mlph	-1.37671	0.00809655
20	Microglia	Eif2s1	-1.40488	0.00359969
20	Microglia	Slc11a1	-1.43866	0.00372793
22	Fibroblasts-2	Cd82	3.44497	0.00463457
22	Fibroblasts-2	Kif1c	3.25574	0.00879388
22	Fibroblasts-2	1500015O10Rik	3.24198	0.00857502
22	Fibroblasts-2	Brwd3	2.57469	0.0101629
22	Fibroblasts-2	Igfbp3	2.38897	0.00355744
22	Fibroblasts-2	Gm26745	2.37747	0.0107519
22	Fibroblasts-2	Arl8a	2.28015	0.0145589
22	Fibroblasts-2	Agtr1b	2.24195	0.000937299
22	Fibroblasts-2	D230017M19Rik	2.23784	0.0152169
22	Fibroblasts-2	Acbd4	2.07399	0.0251554
22	Fibroblasts-2	Hnrnpul2	1.93799	0.0152394
22	Fibroblasts-2	Clic1	1.88756	0.00331606
22	Fibroblasts-2	Lmntd1	1.84871	0.0115668
22	Fibroblasts-2	Egfros	1.84336	0.0102712
22	Fibroblasts-2	Col6a1	1.75253	0.00120013
22	Fibroblasts-2	Gosr1	1.65751	0.0374473
22	Fibroblasts-2	Perp	1.55023	0.0396513
22	Fibroblasts-2	Pamr1	1.5331	0.0132901
22	Fibroblasts-2	Pcolce	1.52371	0.0148092
22	Fibroblasts-2	Thbd	1.45652	0.0112952
22	Fibroblasts-2	Ltbp4	1.4497	0.0337355
22	Fibroblasts-2	Pde6d	1.42115	0.0042816
22	Fibroblasts-2	Pttg1ip	1.35127	0.0493903
22	Fibroblasts-2	Hes1	1.34044	0.00311161
22	Fibroblasts-2	Ephx1	1.32975	0.0203443
22	Fibroblasts-2	Serpinh1	1.27947	0.0259509
22	Fibroblasts-2	Dnmbp	1.23541	0.0160926
22	Fibroblasts-2	A630012P03Rik	1.15326	0.0304412
22	Fibroblasts-2	Ocln	1.12793	0.0217308
22	Fibroblasts-2	Prg4	1.09259	0.000993646
22	Fibroblasts-2	Plec	1.02824	0.0260611
22	Fibroblasts-2	C1qtnf7	1.00911	0.0360576
22	Fibroblasts-2	Col6a2	0.97101	0.0386969
22	Fibroblasts-2	Scara3	0.953913	0.017052
22	Fibroblasts-2	Fam171a1	0.932266	0.0452766
22	Fibroblasts-2	Gm12153	0.901021	0.00292398
22	Fibroblasts-2	Slc22a8	0.865944	0.0376928
22	Fibroblasts-2	Efemp1	0.856277	0.0123965
22	Fibroblasts-2	Capn2	0.763012	0.0347712
22	Fibroblasts-2	Bmp4	0.610839	0.0350026
22	Fibroblasts-2	Cdh1	0.608627	0.0177866
22	Fibroblasts-2	Fn1	0.335733	0.0325326
22	Fibroblasts-2	Nfat5	-0.336195	0.0215342
22	Fibroblasts-2	Nudt4	-0.577212	0.027437
22	Fibroblasts-2	Afap1l1	-0.595548	0.00703361
22	Fibroblasts-2	Capn7	-1.00895	0.0180743
22	Fibroblasts-2	Fstl1	-1.00973	0.020089
22	Fibroblasts-2	Ccm2	-1.04764	0.0353807
22	Fibroblasts-2	Egflam	-1.07884	0.0127048
22	Fibroblasts-2	Gm16070	-1.09464	0.033256
22	Fibroblasts-2	Fam73a	-1.123	0.0304479
22	Fibroblasts-2	Adamts1	-1.25651	0.030236
22	Fibroblasts-2	B2m	-1.32359	0.0326532
22	Fibroblasts-2	Tmem248	-1.33899	0.0216765
22	Fibroblasts-2	Cpt1a	-1.3663	0.0226524
22	Fibroblasts-2	Atpaf2	-1.38194	0.0212023
22	Fibroblasts-2	Dmpk	-1.40395	0.0144364
22	Fibroblasts-2	Drosha	-1.42143	0.00500097
22	Fibroblasts-2	Ppp1r3c	-1.42889	0.00832693
22	Fibroblasts-2	Alg13	-1.45389	0.0264429
22	Fibroblasts-2	Hspd1	-1.45478	0.0246182
22	Fibroblasts-2	Stub1	-1.49632	0.00637666
22	Fibroblasts-2	Pex5	-1.51499	0.0444119
22	Fibroblasts-2	Esyt3	-1.54596	0.014924
22	Fibroblasts-2	Eral1	-1.57817	0.0129152
22	Fibroblasts-2	Gm15581	-1.58757	0.0189649
22	Fibroblasts-2	Lap3	-1.59448	0.0400433
22	Fibroblasts-2	Hbb-bs	-1.63961	0.00936273
22	Fibroblasts-2	2810405F17Rik	-1.73689	0.0250988
22	Fibroblasts-2	Znfx1	-1.79167	0.011961
22	Fibroblasts-2	Ddx31	-1.85117	0.00879388
22	Fibroblasts-2	Raet1e	-11.674	2.10432e-08
23	OPCs-2	Trp53cor1	3.49035	0.00440311
23	OPCs-2	Tspan32	3.27087	0.0145055
23	OPCs-2	Mpdu1	3.13241	0.0145055
23	OPCs-2	Krr1	2.95228	0.015569
23	OPCs-2	Enoph1	2.90873	0.0163164
23	OPCs-2	Nespas	2.71805	0.0167016
23	OPCs-2	Porcn	2.55201	0.0245364
23	OPCs-2	Plekha2	2.23534	0.0260623
23	OPCs-2	Jpx	2.23135	0.015946
23	OPCs-2	Tcp11l2	2.08141	0.0211708
23	OPCs-2	Gm44071	2.07823	0.0458242
23	OPCs-2	Bms1	2.06403	0.0449477
23	OPCs-2	4933423P22Rik	1.93151	0.00738423
23	OPCs-2	4932413F04Rik	1.8901	0.00170384
23	OPCs-2	Noc3l	1.85826	0.038704
23	OPCs-2	Inppl1	1.754	0.0414993
23	OPCs-2	Nsfl1c	1.65852	0.031789
23	OPCs-2	Sgcb	1.64721	0.045232
23	OPCs-2	Spsb1	1.59622	0.00727805
23	OPCs-2	Parp1	1.59617	0.0138769
23	OPCs-2	Sdf2	1.36861	0.0314022
23	OPCs-2	Zfyve16	1.34344	0.00824707
23	OPCs-2	Taldo1	1.31638	0.00895151
23	OPCs-2	Lmf1	1.31	0.0332812
23	OPCs-2	Ikbkb	1.067	0.0332892
23	OPCs-2	Col9a3	1.05278	0.030444
23	OPCs-2	Sh3bp4	1.03926	0.0221901
23	OPCs-2	Yeats2	0.991219	0.0452417
23	OPCs-2	Fmr1	-1.28556	0.0219477
23	OPCs-2	Gpd1	-1.51078	0.0301044
23	OPCs-2	Cox7a2l	-1.66617	0.0392185
23	OPCs-2	Sh3tc2	-1.77116	0.00794528
23	OPCs-2	Snx19	-1.81781	0.0370485
23	OPCs-2	E2f5	-1.82285	0.0377602
23	OPCs-2	Asf1a	-1.8542	0.0356594
23	OPCs-2	Nubpl	-1.86529	0.0129435
23	OPCs-2	Spidr	-1.88094	0.00932163
23	OPCs-2	Zbtb17	-1.97052	0.0171989
23	OPCs-2	Fem1c	-2.22092	0.0195217
23	OPCs-2	6230400D17Rik	-2.24664	0.0323795
23	OPCs-2	Gmps	-2.53144	0.0287879
23	OPCs-2	Tmem19	-3.24019	0.0101555
23	OPCs-2	Ptgfrn	-3.28831	0.00117451
23	OPCs-2	Gm28501	-3.44118	0.00991951
24	Ependymal cells-1	Fam181b	12.1342	2.22007e-06
24	Ependymal cells-1	Ccnj	11.8356	0.000125655
24	Ependymal cells-1	Igsf6	11.818	0.000125655
24	Ependymal cells-1	Plet1os	11.8096	0.000125655
24	Ependymal cells-1	Gm10974	11.7847	0.000125655
24	Ependymal cells-1	Haus3	11.6877	0.000125655
24	Ependymal cells-1	Leng1	11.6877	0.000125655
24	Ependymal cells-1	Cox16	11.6639	0.000125655
24	Ependymal cells-1	Gm4792	11.4636	0.000125655
24	Ependymal cells-1	Slc14a1	11.3843	0.000125655
24	Ependymal cells-1	Acsbg1	11.3005	0.000125655
24	Ependymal cells-1	Paf1	11.2362	0.000125655
24	Ependymal cells-1	Spry4	11.0935	0.000125655
24	Ependymal cells-1	Pnpla2	5.48036	0.00295535
24	Ependymal cells-1	9430015G10Rik	5.31556	0.00295535
24	Ependymal cells-1	Zkscan8	5.14368	0.00295535
24	Ependymal cells-1	BC023829	4.9053	0.00295535
24	Ependymal cells-1	A430105J06Rik	4.8536	0.00295535
24	Ependymal cells-1	Ppp1r3f	4.80229	0.00295535
24	Ependymal cells-1	Inhbb	4.64608	0.00295535
24	Ependymal cells-1	Acyp1	4.59555	2.39282e-06
24	Ependymal cells-1	Hrk	4.51475	0.00335451
24	Ependymal cells-1	Arhgap4	4.5004	1.39875e-05
24	Ependymal cells-1	B230354K17Rik	4.37466	0.00295535
24	Ependymal cells-1	Klhl42	4.37054	0.00295535
24	Ependymal cells-1	Stk11ip	4.30848	0.00295535
24	Ependymal cells-1	Lrrc56	4.27352	0.00295535
24	Ependymal cells-1	Gm16253	4.17983	0.00295535
24	Ependymal cells-1	Clrn1	4.14681	0.00335451
24	Ependymal cells-1	Psma6	4.12242	0.0021786
24	Ependymal cells-1	AA543186	4.12079	0.00295535
24	Ependymal cells-1	Supt7l	4.11388	0.00295535
24	Ependymal cells-1	Wtip	3.95721	0.00295535
24	Ependymal cells-1	Cmc4	3.94202	0.00335451
24	Ependymal cells-1	Gltscr1	3.84066	0.000673968
24	Ependymal cells-1	Otub2	3.7011	0.00335451
24	Ependymal cells-1	Snx17	3.66111	2.32046e-05
24	Ependymal cells-1	Cd38	3.63375	0.00335451
24	Ependymal cells-1	Vps33b	3.55427	0.0163495
24	Ependymal cells-1	Decr2	3.52665	0.0148887
24	Ependymal cells-1	Lonrf3	3.52029	0.00287883
24	Ependymal cells-1	Tmx1	3.5136	0.000410289
24	Ependymal cells-1	Amigo2	3.48327	0.0163495
24	Ependymal cells-1	Eid2	3.47511	0.0148887
24	Ependymal cells-1	Lrrc10b	3.45017	0.000753524
24	Ependymal cells-1	Utp6	3.42992	5.88163e-06
24	Ependymal cells-1	Abhd2	3.42079	0.0179348
24	Ependymal cells-1	Lrrc2	3.34633	0.00380217
24	Ependymal cells-1	2700062C07Rik	3.33603	0.000841729
24	Ependymal cells-1	Mettl3	3.33081	0.0163495
24	Ependymal cells-1	Efcab10	3.269	0.0163495
24	Ependymal cells-1	Gm14091	3.25549	0.0148887
24	Ependymal cells-1	Alg8	3.24018	0.0163495
24	Ependymal cells-1	Nudt2	3.19863	0.0148887
24	Ependymal cells-1	Bcam	3.17355	0.00380217
24	Ependymal cells-1	Rab8a	3.15543	0.0148887
24	Ependymal cells-1	Bud13	3.14974	0.0148887
24	Ependymal cells-1	Polr2b	3.08393	0.00315445
24	Ependymal cells-1	Fsip1	3.06778	0.0148887
24	Ependymal cells-1	S100a11	3.03333	0.0163495
24	Ependymal cells-1	Peg10	3.00647	0.00380217
24	Ependymal cells-1	D630039A03Rik	2.98664	0.0179348
24	Ependymal cells-1	Mtg1	2.97408	0.0163495
24	Ependymal cells-1	Lbr	2.9739	0.0148887
24	Ependymal cells-1	Mta1	2.96969	0.0432182
24	Ependymal cells-1	Bcl7b	2.9185	0.0432182
24	Ependymal cells-1	Taco1os	2.85527	0.0179348
24	Ependymal cells-1	Rbm8a	2.85074	0.0179348
24	Ependymal cells-1	1600002H07Rik	2.83296	0.0179348
24	Ependymal cells-1	Slc25a14	2.83082	0.00819777
24	Ependymal cells-1	Skp1a	2.78763	0.0196531
24	Ependymal cells-1	Bloc1s6os	2.78584	0.0432182
24	Ependymal cells-1	Armc10	2.77797	0.0196531
24	Ependymal cells-1	Nkd1	2.75063	0.0179348
24	Ependymal cells-1	Cops7a	2.74699	0.0179348
24	Ependymal cells-1	Hsdl2	2.73135	0.0179348
24	Ependymal cells-1	Pam16	2.72821	0.0432182
24	Ependymal cells-1	Bag6	2.71071	0.0179348
24	Ependymal cells-1	Fabp5	2.69636	0.0432182
24	Ependymal cells-1	Tubgcp6	2.64007	0.0401478
24	Ependymal cells-1	Psmb4	2.63745	0.0401478
24	Ependymal cells-1	Nkapl	2.60758	0.00955693
24	Ependymal cells-1	Timm8b	2.58102	0.0179348
24	Ependymal cells-1	Cfap73	2.52398	0.0464847
24	Ependymal cells-1	Psmd6	2.5215	0.0196531
24	Ependymal cells-1	Dpy19l3	2.4821	0.00955693
24	Ependymal cells-1	Myo1c	2.47075	0.00819777
24	Ependymal cells-1	5430403G16Rik	2.45188	0.0196531
24	Ependymal cells-1	Cyb5d2	2.42579	0.00955693
24	Ependymal cells-1	Fam192a	2.39232	0.0196531
24	Ependymal cells-1	Amph	2.32718	0.00626634
24	Ependymal cells-1	Tmem43	2.29357	0.0215136
24	Ependymal cells-1	BC051142	2.2432	0.0193267
24	Ependymal cells-1	S100a1	2.20036	0.0206378
24	Ependymal cells-1	Vapb	2.20024	0.0356363
24	Ependymal cells-1	Mapk15	2.13833	0.0299245
24	Ependymal cells-1	Heatr5b	2.0908	0.0356363
24	Ependymal cells-1	Zfhx2	2.06885	0.0117723
24	Ependymal cells-1	Ctbp2	2.04557	0.0193267
24	Ependymal cells-1	Ccdc108	2.00192	2.0889e-05
24	Ependymal cells-1	P2rx6	1.9635	0.0399406
24	Ependymal cells-1	Pfas	1.91774	0.0356363
24	Ependymal cells-1	Abcc4	1.88441	0.041425
24	Ependymal cells-1	Casc1	1.79464	0.00342485
24	Ependymal cells-1	Ggta1	1.76978	0.0185527
24	Ependymal cells-1	Tekt1	1.68941	0.010471
24	Ependymal cells-1	Pltp	1.17287	0.0381135
24	Ependymal cells-1	Cul1	1.0658	0.0239501
25	Ependymal cells-2	Nisch	1.80905	0.00429189
25	Ependymal cells-2	Spag16	-0.630761	0.000198735
25	Ependymal cells-2	Lncpint	-0.764424	0.0101506
25	Ependymal cells-2	Otx2	-0.771416	0.0224954
25	Ependymal cells-2	Adgrv1	-0.9503	0.0285455
25	Ependymal cells-2	Dnmt3a	-1.12388	0.0165464
25	Ependymal cells-2	Gm29538	-1.27074	0.0129619
25	Ependymal cells-2	Ddb1	-1.27482	0.0174966
25	Ependymal cells-2	Ap1b1	-1.29555	0.0351306
25	Ependymal cells-2	Lrrc23	-1.38464	0.00623698
25	Ependymal cells-2	Herc3	-1.39564	0.0178188
25	Ependymal cells-2	St6galnac2	-1.41349	0.00486616
25	Ependymal cells-2	Rassf9	-1.4558	0.0260805
25	Ependymal cells-2	Purg	-1.47388	0.0140496
25	Ependymal cells-2	Axin2	-1.57813	0.0246044
25	Ependymal cells-2	Fastk	-1.60145	0.0285626
25	Ependymal cells-2	Myh9	-1.60557	0.0304941
25	Ependymal cells-2	Krt18	-1.67086	0.0334432
25	Ependymal cells-2	Nsrp1	-1.68246	0.0296259
25	Ependymal cells-2	Cbfb	-1.70783	0.0327652
25	Ependymal cells-2	Tob1	-1.72236	0.0207005
25	Ependymal cells-2	Kmt2b	-1.74706	0.00838011
25	Ependymal cells-2	Cfap53	-1.78479	0.0246044
25	Ependymal cells-2	Fzd4	-1.81164	0.0231031
25	Ependymal cells-2	Prorsd1	-1.87685	0.021682
25	Ependymal cells-2	Gosr2	-1.87706	0.0341538
25	Ependymal cells-2	Smad3	-1.88865	0.0327652
25	Ependymal cells-2	Prss48	-1.90699	0.0246044
25	Ependymal cells-2	Ccdc157	-1.95903	0.021682
25	Ependymal cells-2	Fancc	-1.98179	0.0190666
25	Ependymal cells-2	Zfp945	-2.05782	0.00975053
25	Ependymal cells-2	Mettl18	-2.1024	0.0218092
25	Ependymal cells-2	Tmem86b	-2.10283	0.0105311
25	Ependymal cells-2	Brcc3	-2.13458	0.0156607
25	Ependymal cells-2	Glra4	-2.16984	0.0218092
25	Ependymal cells-2	Xist	-2.19391	0.0105311
25	Ependymal cells-2	Eya4	-2.23766	0.00337626
25	Ependymal cells-2	Hunk	-2.24054	0.0218092
[truncated: 73 more rows]

## Sheet: microglia-specific DEGs
	g1_mean	g2_mean	logFC	P.value	FDR	pct1	pct2
Kctd6	0.129492	0.0432713	1.58138	0.000443998	1	0.100719	0.0318841
Ccdc53	0.195521	0.0684941	1.51327	0.000157244	1	0.143885	0.0550725
Hpgd	0.390961	0.14418	1.43915	1.55e-07	0.00103804	0.226619	0.0753623
Slc25a5	0.204262	0.0789529	1.37135	0.00471843	1	0.125899	0.0637681
Sfxn1	0.213671	0.0826699	1.36995	4.92e-05	0.328715	0.161871	0.0608696
Nol7	0.133344	0.0545907	1.28843	0.000394962	1	0.107914	0.0347826
Cdkl2	0.138321	0.0575002	1.26638	0.00337631	1	0.122302	0.057971
Cd300lf	0.228288	0.0962277	1.24633	0.00179649	1	0.143885	0.0695652
Ankrd61	0.134281	0.0585913	1.19649	0.00795399	1	0.107914	0.0521739
Wbscr22	0.151234	0.0663752	1.18807	0.0057614	1	0.107914	0.0492754
BC002059	0.156134	0.072877	1.09925	0.00912553	1	0.118705	0.0608696
Pdha1	0.145175	0.0678579	1.0972	0.0190187	1	0.100719	0.0521739
Tk2	0.194747	0.0948199	1.03834	0.0334152	1	0.118705	0.0724638
Rnf182	0.133828	0.065471	1.03145	0.00444237	1	0.107914	0.0463768
Cct2	0.194537	0.0956866	1.02366	0.00252492	1	0.136691	0.0637681
Kmt2d	0.159171	0.0793948	1.00346	0.0203845	1	0.115108	0.0637681
Rcc1	0.138607	0.0705358	0.974567	0.0299752	1	0.100719	0.0550725
N6amt2	0.13905	0.0710892	0.967898	0.0101887	1	0.104317	0.0492754
Gm10130	0.133353	0.0685308	0.960424	0.0421976	1	0.104317	0.0608696
Tsen15	0.170455	0.0880863	0.952404	0.0073786	1	0.129496	0.0666667
Zfp217	0.166028	0.0863237	0.943597	0.0223673	1	0.104317	0.0550725
Irf2bp2	0.217014	0.115125	0.91459	0.00582666	1	0.154676	0.084058
Nudt13	0.166893	0.088628	0.913089	0.0427904	1	0.115108	0.0695652
Zfos1	0.194771	0.104458	0.898856	0.0298819	1	0.136691	0.084058
Slc35f5	0.145516	0.0780665	0.898407	0.0438619	1	0.104317	0.0608696
Ccdc84	0.138753	0.0745412	0.896404	0.0151377	1	0.104317	0.0521739
Tmem214	0.176829	0.0964605	0.874344	0.0210577	1	0.133094	0.0782609
Bphl	0.145676	0.0797492	0.86922	0.0332469	1	0.118705	0.0695652
Epdr1	0.167963	0.0923382	0.863143	0.02362	1	0.129496	0.0753623
Lrig1	0.187805	0.104048	0.851993	0.0244834	1	0.115108	0.0637681
Mmp24	0.203948	0.113099	0.850612	0.00754403	1	0.165468	0.0956522
Ift172	0.182085	0.101878	0.837767	0.029742	1	0.140288	0.0869565
Ccng2	0.167294	0.0937386	0.835672	0.0332955	1	0.111511	0.0637681
Armc2	0.138322	0.0793326	0.802046	0.0450697	1	0.104317	0.0608696
Slc25a16	0.147406	0.0846411	0.800367	0.0240781	1	0.115108	0.0637681
Zfp941	0.23009	0.132999	0.790783	0.0128199	1	0.18705	0.118841
Mtx3	0.144412	0.0840157	0.781458	0.0349387	1	0.111511	0.0637681
Haghl	0.287169	0.169212	0.763064	0.00403248	1	0.215827	0.130435
Ttbk1	0.198913	0.117447	0.760126	0.0210645	1	0.154676	0.0956522
Tapbp	0.183312	0.108524	0.756284	0.0249215	1	0.125899	0.0724638
Tada1	0.132432	0.0793142	0.739596	0.0476512	1	0.107914	0.0637681
Mkln1os	0.163983	0.100356	0.708419	0.0441902	1	0.133094	0.084058
Arhgap15	0.502724	0.31306	0.683327	0.00905378	1	0.251799	0.171014
St3gal2	0.202955	0.128113	0.663747	0.0279204	1	0.147482	0.0898551
Atad3a	0.323011	0.20406	0.66259	0.00923226	1	0.244604	0.165217
Prkcg	0.249856	0.158618	0.65554	0.00989176	1	0.197842	0.121739
Tnk2	0.218785	0.144441	0.59903	0.0259394	1	0.172662	0.110145
Ankrd52	0.23394	0.157091	0.574543	0.0348766	1	0.176259	0.115942
Gm37768	0.306027	0.207165	0.562877	0.026763	1	0.215827	0.150725
Asb2	0.389163	0.265164	0.553492	0.0334686	1	0.233813	0.168116
Ubr4	0.373224	0.265861	0.489372	0.0375063	1	0.255396	0.188406
Mettl15	0.238214	0.170771	0.480199	0.0483599	1	0.176259	0.118841
Ppp2r4	0.384885	0.278908	0.46464	0.0241978	1	0.280576	0.202899
Lgals8	0.356173	0.260125	0.453376	0.0482092	1	0.244604	0.17971
Itsn1	0.765082	0.564262	0.439249	0.00823184	1	0.456835	0.373913
2900011O08Rik	0.37696	0.278119	0.438711	0.019542	1	0.284173	0.205797
Polb	0.658928	0.489373	0.429186	0.00670858	1	0.431655	0.336232
C1qa	0.815856	0.609459	0.420786	0.0377622	1	0.417266	0.356522
Ahcyl1	0.615334	0.468745	0.392568	0.0173339	1	0.402878	0.315942
Zfp950	0.572704	0.457058	0.325411	0.0393918	1	0.395683	0.315942
Rbm26	1.01492	1.15652	-0.188429	0.0486725	1	0.600719	0.626087
Runx1	0.800556	0.975687	-0.285417	0.0456545	1	0.431655	0.498551
Slco2b1	0.775689	0.947599	-0.288799	0.0397937	1	0.42446	0.504348
Entpd1	0.703206	0.86045	-0.291144	0.0299435	1	0.366906	0.46087
Serinc3	0.836046	1.03451	-0.307299	0.015138	1	0.471223	0.568116
Pde3b	1.28573	1.60697	-0.321757	0.000437157	1	0.654676	0.744928
Itgb5	0.873043	1.09536	-0.327278	0.0105269	1	0.482014	0.553623
Blnk	0.5197	0.673707	-0.374441	0.0498638	1	0.31295	0.371014
Nckap1l	0.41852	0.54521	-0.381517	0.041124	1	0.241007	0.318841
Gm2245	0.518557	0.686273	-0.404282	0.0365396	1	0.305755	0.373913
Fgd2	0.454447	0.633279	-0.478728	0.0191086	1	0.284173	0.35942
Dapp1	0.359231	0.507879	-0.499575	0.0330772	1	0.215827	0.286957
Tank	0.234363	0.333951	-0.510893	0.0473221	1	0.169065	0.231884
Lrrk1	0.334601	0.477807	-0.513984	0.0285466	1	0.21223	0.284058
Bin2	0.403436	0.583258	-0.531794	0.0113382	1	0.244604	0.333333
Il6ra	0.447407	0.649816	-0.538443	0.0055359	1	0.269784	0.371014
Capn3	0.383622	0.559775	-0.545161	0.00547117	1	0.226619	0.327536
Lhfpl2	0.332402	0.485681	-0.547081	0.0153071	1	0.201439	0.281159
Wars2	0.149926	0.220985	-0.559699	0.0430261	1	0.0935252	0.150725
Rhobtb1	0.284532	0.420781	-0.564479	0.0149331	1	0.176259	0.257971
Ppfibp2	0.175149	0.263895	-0.591384	0.0163472	1	0.107914	0.17971
Vav1	0.220367	0.339781	-0.6247	0.0275705	1	0.125899	0.191304
B4galt1	0.299418	0.466643	-0.640159	0.00337204	1	0.176259	0.278261
Ncf1	0.20678	0.32796	-0.665427	0.0214058	1	0.122302	0.191304
Nfe2l2	0.22887	0.368209	-0.685999	0.00951677	1	0.133094	0.214493
Gm43603	0.168126	0.271245	-0.690054	0.0385559	1	0.100719	0.156522
Atg2b	0.126095	0.203607	-0.691279	0.0112928	1	0.0935252	0.165217
Ermn	0.199886	0.325573	-0.703807	0.0223158	1	0.136691	0.202899
Sall3	0.112631	0.185932	-0.723169	0.0156847	1	0.0647482	0.124638
Cd86	0.200015	0.331854	-0.73044	0.0120111	1	0.115108	0.188406
Efhd2	0.125265	0.210277	-0.747309	0.0219276	1	0.0791367	0.13913
1700017B05Rik	0.110118	0.185024	-0.748662	0.0452073	1	0.0683453	0.115942
Slc29a3	0.162094	0.272818	-0.751107	0.0054793	1	0.100719	0.182609
Havcr2	0.214102	0.361235	-0.754643	0.0115311	1	0.129496	0.202899
Abcc3	0.137131	0.233001	-0.764778	0.0430203	1	0.0827338	0.133333
Rtkn	0.0824475	0.141502	-0.779275	0.034764	1	0.0611511	0.110145
Elf4	0.126046	0.217679	-0.788244	0.0277435	1	0.0755396	0.130435
Fgd3	0.112008	0.193711	-0.790307	0.0380356	1	0.0719424	0.121739
Suclg2	0.183893	0.319867	-0.798603	0.0261355	1	0.125899	0.185507
Rnf41	0.1049	0.183807	-0.809176	0.0174127	1	0.0755396	0.136232
Hba-a1	0.120265	0.211	-0.811024	0.0190676	1	0.0719424	0.130435
Wdfy4	0.195989	0.34678	-0.823248	0.00266305	1	0.122302	0.214493
Primpol	0.11109	0.198375	-0.836507	0.02339	1	0.0719424	0.127536
Gal3st1	0.0850496	0.153286	-0.849851	0.0401616	1	0.0683453	0.115942
Nlrp1a	0.0996891	0.18001	-0.852568	0.0479944	1	0.057554	0.101449
Tfe3	0.113509	0.205942	-0.859425	0.046366	1	0.0863309	0.136232
Vps37b	0.103896	0.190769	-0.876683	0.0376375	1	0.0719424	0.121739
F11r	0.116289	0.217415	-0.902741	0.0358782	1	0.0827338	0.133333
Gm26857	0.0976615	0.182975	-0.905787	0.0111622	1	0.0539568	0.113043
1110002L01Rik	0.0784579	0.148463	-0.920111	0.0448911	1	0.057554	0.101449
Lipa	0.0933621	0.177488	-0.926814	0.016936	1	0.0719424	0.130435
Cdk6	0.139848	0.266771	-0.931741	0.0130325	1	0.0863309	0.150725
Fes	0.11642	0.227671	-0.967608	0.031358	1	0.0791367	0.130435
Akna	0.0855675	0.169486	-0.986031	0.0435018	1	0.057554	0.101449
Ctc1	0.111461	0.221356	-0.989828	0.0050637	1	0.0755396	0.147826
Nek6	0.100365	0.204753	-1.02863	0.0170084	1	0.0683453	0.124638
AU019823	0.0651608	0.13585	-1.05993	0.0141824	1	0.0503597	0.104348
8030442B05Rik	0.255712	0.546638	-1.09607	8.45e-06	0.0566188	0.151079	0.301449
Myrf	0.0781589	0.169337	-1.11542	0.030436	1	0.057554	0.104348
Kcnk12	0.0998712	0.230706	-1.20792	0.00177756	1	0.0647482	0.142029
Cpne9	0.0744191	0.175603	-1.23857	0.0120693	1	0.057554	0.113043
Traf5	0.0748371	0.185598	-1.31036	0.00677556	1	0.0503597	0.110145
A630001G21Rik	0.0934956	0.237306	-1.34378	0.00138427	1	0.0611511	0.13913
Mlph	0.0714069	0.185426	-1.37671	0.00809655	1	0.0503597	0.107246
Eif2s1	0.0641614	0.169897	-1.40488	0.00359969	1	0.0467626	0.110145
Slc11a1	0.0745547	0.202094	-1.43866	0.00372793	1	0.0539568	0.118841

## Sheet: GO
Term	Enrichment	Pvalue	Count	Genes
Protein phosphorylation	7.01754	0.0424757	9	PRKCG, CDKL2, CDK6, FES, NEK6, TNK2, LRRK1, TTBK1
Apoptotic process	7.01754	0.0485953	8	POLB, RTKN, AHCYL1, NCF1, TMEM214, NEK6, TRAF5, RNF41
Inflammatory response	6.14035	0.0169635	7	POLB, NLRP1A, NCF1, SLC11A1, LIPA, HAVCR2, NFE2L2
Immune system process	6.14035	0.060782	7	CD86, C1QA, NLRP1A, TFE3, CD300LF, SERINC3, HAVCR2
Protein ubiquitination	5.26316	0.0690618	6	UBR4, RNF182, ASB2, KCTD6, RNF41, NFE2L2
Intracellular signal transduction	5.26316	0.0799703	6	PRKCG, LRRK1, ITSN1, BLNK, ASB2, VAV1
Aging	4.38596	0.0097485	5	CTC1, POLB, C1QA, EIF2S1, NFE2L2
Small GTPase mediated signal transduction	3.50877	0.0161111	4	ITSN1, LIPA, VAV1, RHOBTB1
Endocytosis	3.50877	0.0843835	4	TNK2, ITSN1, LIPA, RHOBTB1
Autophagy	3.50877	0.0872013	4	LGALS8, WDFY4, RNF41, ATG2B

## Sheet: KEGG
Pathway	P value	Count	Genes
Leukocyte transendothelial migration	1.56805	4	PRKCG, NCF1, F11R, VAV1
Lipid and atherosclerosis	1.52403	5	NCF1, EIF2S1, TANK, VAV1, NFE2L2
Epstein-Barr virus infection	1.4441	5	ENTPD1, CDK6, TRAF5, BLNK, TAPBP
Human cytomegalovirus infection	1.30573	5	PRKCG, CDK6, TRAF5, IL6RA, TAPBP
Glycosaminoglycan biosynthesis - keratan sulfate	1.13126	2	B4GALT1, ST3GAL2
B cell receptor signaling pathway	1.12289	3	BLNK, DAPP1, VAV1
Fc gamma R-mediated phagocytosis	1.03825	3	PRKCG, NCF1, VAV1
