# Supplementary material for: Single-cell sequencing of the substantia nigra reveals microglial activation in a model of MPTP
Source: Front Aging Neurosci. 2024 Jun 17;16:1390310. doi: 10.3389/fnagi.2024.1390310 (PMC11215054; doi:10.3389/fnagi.2024.1390310)
Supplement: Supplementary file 4 [file Table_4.XLSX]

## Sheet: Sheet1
cluster	gene	p_val	avg_logFC	pct.1	pct.2	p_val_adj
4	F13a1	1.88e-31	2.99067	0.977	0.255	3.76e-28
4	Mrc1	7.34e-26	2.60965	0.907	0.134	1.47e-22
4	Rbpj	2.72e-17	2.51935	0.884	0.39	5.44e-14
4	Dab2	8.67e-17	2.17794	0.814	0.159	1.73e-13
4	Colec12	2.02e-12	2.10345	0.674	0.169	4.04e-09
4	F630028O10Rik	1.9e-22	1.90997	0.767	0.136	3.8e-19
4	Stab1	3.55e-16	1.88777	0.837	0.376	7.1e-13
3	Slit3	8.2e-42	1.76573	0.906	0.298	1.64e-38
0	Cntnap2	3.46e-65	1.74803	0.971	0.452	6.91e-62
4	Vav3	3.41e-10	1.73545	0.698	0.269	6.81e-07
2	St18	4.8e-22	1.71411	0.741	0.496	9.61e-19
1	Tgfbr1	3.44e-43	1.68185	0.958	0.804	6.87e-40
0	Adarb2	4.57e-30	1.62163	0.751	0.323	9.13e-27
4	P2rx7	1.71e-11	1.62051	0.767	0.419	3.43e-08
3	Pde1a	1.05e-33	1.60646	0.844	0.29	2.09e-30
2	Mbp	2.21e-24	1.60329	0.815	0.605	4.41e-21
3	Celf2	3.68e-49	1.58817	1	0.825	7.36e-46
4	Nrp1	1.55e-07	1.57674	0.721	0.414	0.000310241
4	Arhgap15	4.33e-11	1.55853	0.721	0.322	8.66e-08
4	Ms4a6c	8.61e-12	1.54915	0.674	0.298	1.72e-08
0	Etl4	5.71e-47	1.5405	0.863	0.368	1.14e-43
4	Lyz2	0.000208741	1.49102	0.488	0.202	0.417482
2	Prr5l	5.87e-20	1.48903	0.696	0.383	1.17e-16
2	Mobp	6.96e-23	1.48655	0.756	0.395	1.39e-19
0	Sgcz	4.24e-40	1.47957	0.902	0.598	8.48e-37
2	Edil3	8.41e-28	1.47365	0.867	0.615	1.68e-24
3	Unc5d	2.08e-27	1.46375	0.885	0.313	4.16e-24
4	Aoah	1.71e-05	1.45823	0.535	0.181	0.0342257
3	5730522E02Rik	5.78e-35	1.4472	0.885	0.321	1.16e-31
2	St6galnac3	1.13e-28	1.43558	0.896	0.625	2.26e-25
0	Nxph1	1.17e-18	1.42083	0.659	0.378	2.33e-15
4	Cd163	4.47e-05	1.41454	0.419	0.059	0.0893416
3	Gm28928	1.31e-05	1.40968	0.479	0.226	0.0261127
3	6530403H02Rik	7.4e-16	1.40819	0.583	0.125	1.48e-12
0	Cntn5	6.78e-41	1.40256	0.893	0.356	1.36e-37
4	Apoe	2.08e-15	1.40031	0.977	0.817	4.15e-12
2	Rnf220	2.31e-12	1.38309	0.644	0.5	4.62e-09
4	AI607873	0.000829367	1.38108	0.349	0.126	1
0	Cdh18	7.16e-34	1.36614	0.771	0.297	1.43e-30
3	Tenm2	1.9e-33	1.35768	0.979	0.668	3.79e-30
2	Aspa	2.34e-17	1.3267	0.689	0.449	4.67e-14
3	Hs3st4	7.4e-17	1.32317	0.75	0.381	1.48e-13
0	Asic2	1.13e-31	1.32176	0.859	0.488	2.26e-28
1	Itpr2	2.21e-15	1.32105	0.736	0.587	4.41e-12
4	Ms4a6b	1.36e-06	1.31947	0.581	0.269	0.00272046
0	Htr2c	2.18e-14	1.30848	0.663	0.45	4.35e-11
3	Dab1	8.61e-36	1.30155	0.99	0.474	1.72e-32
0	4930555F03Rik	1.36e-22	1.29855	0.634	0.175	2.72e-19
3	Ak5	2.41e-33	1.29337	0.885	0.343	4.82e-30
1	Epb41l2	4.1e-33	1.28697	0.951	0.816	8.2e-30
3	Grin2b	1.4e-37	1.28204	0.979	0.469	2.8e-34
2	Cdh20	8.13e-22	1.27932	0.741	0.447	1.63e-18
2	Pacrg	3.13e-17	1.27812	0.748	0.527	6.27e-14
1	Dock8	1.53e-27	1.27331	0.889	0.733	3.07e-24
2	Slc24a2	1.66e-19	1.26847	0.815	0.672	3.33e-16
0	Robo2	2.23e-42	1.26649	0.863	0.34	4.47e-39
3	Dlgap2	1.25e-30	1.26584	0.917	0.425	2.49e-27
1	Inpp5d	6.24e-45	1.25916	0.972	0.848	1.25e-41
1	Siglech	9.44e-11	1.25657	0.667	0.568	1.89e-07
1	Ikzf1	5.37e-27	1.25393	0.889	0.689	1.07e-23
2	Igsf11	2.65e-20	1.24858	0.733	0.398	5.29e-17
4	Gm26740	1.37e-07	1.24344	0.651	0.447	0.000273844
2	Daam2	7.69e-23	1.24276	0.748	0.43	1.54e-19
2	Cdh19	1.89e-19	1.24249	0.674	0.373	3.77e-16
0	Dcc	1.73e-38	1.23983	0.912	0.514	3.47e-35
1	Abca9	1.31e-20	1.23657	0.757	0.518	2.61e-17
2	Gjc3	1.53e-23	1.23449	0.748	0.414	3.06e-20
3	Csmd1	8.07e-37	1.22656	1	0.626	1.61e-33
2	Enpp2	4.86e-20	1.22439	0.778	0.557	9.72e-17
2	Plcl1	7.34e-28	1.2114	0.941	0.85	1.47e-24
2	Gm16168	7.73e-12	1.20962	0.644	0.473	1.55e-08
0	Cntnap5a	2.01e-40	1.20928	0.863	0.323	4.02e-37
3	Arpp21	3.18e-34	1.20927	0.979	0.56	6.36e-31
1	Slco2b1	5.85e-20	1.20795	0.757	0.591	1.17e-16
1	Blnk	2.23e-17	1.2019	0.743	0.516	4.45e-14
3	RP23-231J2.1	0.000118886	1.20008	0.51	0.29	0.237771
0	Grip1	1.04e-33	1.19889	0.849	0.502	2.08e-30
1	Pde3b	5.67e-29	1.19829	0.896	0.795	1.13e-25
3	Grin2a	1.6e-33	1.19769	0.969	0.518	3.21e-30
0	Scn9a	1.53e-48	1.19387	0.829	0.268	3.07e-45
2	Grm3	3.69e-15	1.18712	0.741	0.605	7.38e-12
3	Kalrn	2.22e-37	1.18672	0.99	0.507	4.45e-34
1	Apbb1ip	9.14e-22	1.18609	0.806	0.701	1.83e-18
0	Nrxn3	1.1e-33	1.18056	0.912	0.512	2.21e-30
2	Car2	1.29e-17	1.17842	0.674	0.369	2.58e-14
3	Cnksr2	3.86e-26	1.17559	0.844	0.362	7.73e-23
3	Kirrel3	1.32e-27	1.17461	0.958	0.469	2.63e-24
1	Plxdc2	2.95e-43	1.17367	1	0.929	5.91e-40
1	Rapgef5	5.18e-30	1.17308	0.91	0.852	1.04e-26
0	Galnt13	1.17e-32	1.16812	0.78	0.337	2.35e-29
1	Itgb5	2.47e-16	1.16346	0.764	0.66	4.95e-13
2	Neat1	1.11e-23	1.1628	0.77	0.41	2.22e-20
0	Kcnc2	1.83e-21	1.16215	0.644	0.256	3.66e-18
1	Maml3	5e-24	1.15655	0.896	0.825	1e-20
1	Col27a1	1.58e-11	1.15436	0.639	0.491	3.16e-08
0	Lingo2	1.34e-37	1.1519	0.902	0.467	2.67e-34
4	Man2a1	2.14e-06	1.14987	0.674	0.478	0.00428639
3	Nfib	1.48e-27	1.14814	0.875	0.361	2.97e-24
3	Cacna1e	1.91e-28	1.14358	0.896	0.345	3.82e-25
1	Elmo1	1.13e-42	1.14002	0.993	0.937	2.26e-39
3	Kcnq5	5.72e-18	1.13772	0.833	0.364	1.14e-14
1	Selplg	3.87e-14	1.13768	0.729	0.591	7.75e-11
0	Tenm3	4.79e-29	1.13188	0.815	0.409	9.59e-26
1	Bank1	1.15e-14	1.12195	0.646	0.426	2.3e-11
0	Pcdh15	1.08e-33	1.12184	0.883	0.364	2.17e-30
3	Frmpd4	1.84e-21	1.12077	0.927	0.569	3.68e-18
2	Map7	4.64e-13	1.12036	0.726	0.553	9.28e-10
0	Agbl4	2.35e-43	1.12029	0.922	0.507	4.7e-40
1	Chn2	7.64e-16	1.11739	0.806	0.697	1.53e-12
2	Ugt8a	1.29e-23	1.10948	0.696	0.307	2.58e-20
3	Nrg1	4.9e-24	1.10756	0.948	0.556	9.81e-21
1	Mertk	8.57e-27	1.10583	0.896	0.758	1.71e-23
0	Galntl6	1.45e-31	1.09984	0.868	0.392	2.91e-28
1	Cflar	3.13e-15	1.09755	0.694	0.472	6.26e-12
3	Gria1	1.2e-29	1.09512	0.969	0.62	2.4e-26
2	Zfp536	5.59e-11	1.09343	0.704	0.564	1.12e-07
1	Lcp2	3.21e-17	1.09101	0.653	0.361	6.42e-14
2	Arhgef10	1.02e-07	1.09012	0.541	0.418	0.00020309
1	Zfhx3	8.09e-26	1.0887	0.903	0.777	1.62e-22
0	Hs6st3	1.75e-30	1.0807	0.81	0.304	3.51e-27
2	Anln	8.42e-08	1.07814	0.548	0.416	0.000168461
0	Esrrg	6.18e-25	1.07799	0.732	0.373	1.24e-21
4	Adgre1	0.000310032	1.07696	0.581	0.338	0.620064
1	Agmo	1.29e-11	1.07683	0.778	0.691	2.58e-08
1	Il6ra	4.22e-13	1.07635	0.667	0.482	8.44e-10
3	Phactr1	3.91e-27	1.07615	0.969	0.584	7.83e-24
2	A230001M10Rik	4.69e-16	1.07599	0.644	0.412	9.39e-13
1	Ccnd3	1.23e-16	1.07012	0.861	0.781	2.46e-13
1	Cx3cr1	7.99e-16	1.06891	0.736	0.622	1.6e-12
2	Slc1a2	0.00173263	1.0667	0.415	0.342	1
2	Adipor2	5.06e-09	1.06463	0.719	0.598	1.01e-05
3	Camk2a	1.95e-25	1.06437	0.875	0.459	3.91e-22
0	Rmst	1.74e-31	1.06383	0.727	0.201	3.47e-28
3	Cpne7	6.45e-19	1.06347	0.604	0.133	1.29e-15
1	Ccr5	3.26e-10	1.06274	0.59	0.432	6.51e-07
3	Dlgap1	5.82e-31	1.05594	0.99	0.6	1.16e-27
1	Dock2	3.8e-23	1.05434	0.882	0.768	7.61e-20
3	Grm5	7.54e-30	1.05145	0.99	0.488	1.51e-26
1	Fyb	1.81e-14	1.049	0.743	0.618	3.61e-11
3	Gria3	1.91e-26	1.04819	0.927	0.524	3.83e-23
3	Negr1	1.49e-30	1.04448	0.99	0.611	2.97e-27
3	Caln1	1.2e-21	1.04227	0.833	0.472	2.39e-18
1	Hexb	5.49e-23	1.04141	0.868	0.754	1.1e-19
1	Ly86	8.48e-15	1.03823	0.743	0.666	1.7e-11
1	Ctss	8.3e-08	1.03774	0.569	0.449	0.000165937
4	Rbm47	3.63e-07	1.03688	0.674	0.378	0.00072596
2	Fa2h	4.37e-14	1.0363	0.622	0.367	8.74e-11
2	Pstpip2	3.17e-15	1.03629	0.622	0.34	6.34e-12
3	Syt1	3.5e-29	1.03542	1	0.636	7.01e-26
3	Fam19a1	4.69e-14	1.03269	0.833	0.49	9.38e-11
2	Pde8a	1.69e-17	1.03227	0.63	0.34	3.38e-14
4	Tbc1d4	0.00862902	1.03099	0.488	0.329	1
1	Cfh	4.35e-14	1.02963	0.715	0.624	8.7e-11
0	Tenm1	2.02e-31	1.02805	0.839	0.354	4.04e-28
1	Entpd1	1.18e-09	1.02697	0.618	0.532	2.35e-06
0	Lrrtm4	1.62e-36	1.02534	0.941	0.569	3.24e-33
3	Pigk	1.83e-24	1.02419	0.906	0.362	3.65e-21
2	Bcas1	1.56e-07	1.02138	0.526	0.326	0.000311581
3	Fam189a1	6.63e-23	1.01944	0.812	0.298	1.33e-19
2	Pex5l	3.7e-09	1.01798	0.785	0.648	7.4e-06
1	8030442B05Rik	3.92e-10	1.01773	0.653	0.545	7.85e-07
3	Sorbs2	8.48e-25	1.01602	0.927	0.465	1.7e-21
1	Adap2	4.21e-13	1.01596	0.681	0.633	8.41e-10
2	RP23-44H21.1	4.56e-11	1.01393	0.578	0.391	9.12e-08
1	P3h2	0.000141389	1.01251	0.639	0.61	0.282778
3	Dgkg	3.31e-18	1.01215	0.771	0.427	6.62e-15
1	Adap2os	3.15e-10	1.01054	0.667	0.555	6.31e-07
1	Fgf13	0.00329472	1.00799	0.625	0.681	1
1	0610040J01Rik	5.42e-10	1.00791	0.681	0.522	1.08e-06
1	St3gal6	1.88e-14	1.00771	0.708	0.518	3.76e-11
2	Nkain2	1.23e-17	1.00644	0.874	0.746	2.46e-14
0	Gm13629	9.05e-30	1.00463	0.722	0.352	1.81e-26
0	Usp29	8.23e-33	1.00447	0.805	0.366	1.65e-29
0	Rab3c	7.27e-36	1.0035	0.737	0.232	1.45e-32
2	Tmeff2	3.8e-14	1.00069	0.815	0.762	7.6e-11
0	Foxp2	4.41e-11	0.996596	0.468	0.22	8.83e-08
3	Kcnip4	5.51e-25	0.996161	0.99	0.615	1.1e-21
4	Bank1	7.4e-06	0.991236	0.674	0.462	0.0148032
2	Creb5	7.4e-12	0.990992	0.593	0.414	1.48e-08
1	Inpp4b	8.8e-19	0.989175	0.792	0.664	1.76e-15
3	Car10	1.35e-14	0.987605	0.812	0.495	2.71e-11
2	Gm42413	2.44e-07	0.987394	0.593	0.465	0.000488726
1	Hmha1	2.89e-18	0.984876	0.847	0.758	5.77e-15
3	Pcsk2	9.7e-21	0.982069	0.885	0.48	1.94e-17
3	A830018L16Rik	3.59e-22	0.980555	0.812	0.347	7.18e-19
1	Vrk2	3.21e-12	0.980454	0.625	0.434	6.42e-09
3	Camk4	2.6e-19	0.980224	0.719	0.262	5.21e-16
0	Rbms3	2.07e-30	0.976346	0.776	0.354	4.14e-27
2	Ptprk	3.5e-16	0.973075	0.815	0.549	7e-13
0	Gabrg3	1.68e-20	0.972877	0.717	0.368	3.36e-17
3	Ldb2	7.39e-21	0.971034	0.74	0.269	1.48e-17
1	Pld1	6.03e-11	0.970656	0.646	0.489	1.21e-07
3	Khdrbs3	2.31e-17	0.967699	0.781	0.417	4.62e-14
0	Lhfpl3	3.85e-39	0.966791	0.834	0.309	7.71e-36
0	Il1rapl2	0.000199065	0.966692	0.561	0.438	0.39813
0	Ntm	5.16e-32	0.962593	0.893	0.431	1.03e-28
1	Myo1f	5.9e-10	0.962423	0.66	0.57	1.18e-06
0	Hs3st5	3.11e-40	0.961986	0.698	0.184	6.23e-37
3	Tenm4	7.37e-21	0.961416	0.885	0.567	1.47e-17
0	Kcnip4	1.43e-25	0.958611	0.937	0.543	2.85e-22
1	Ubash3b	4.54e-15	0.95845	0.785	0.639	9.08e-12
3	Erc2	1.35e-23	0.954505	0.969	0.565	2.69e-20
0	Gm15398	1.06e-19	0.952142	0.673	0.344	2.12e-16
0	Epha6	9.38e-29	0.951399	0.849	0.388	1.88e-25
1	Csf3r	3.31e-09	0.950884	0.674	0.57	6.63e-06
2	Sec14l5	2.14e-05	0.950352	0.489	0.344	0.0427555
4	Pik3ap1	0.000267326	0.949594	0.605	0.474	0.534652
2	Mog	7.27e-11	0.948524	0.696	0.535	1.45e-07
2	Pcdh9	1.74e-29	0.948478	0.985	0.836	3.47e-26
0	Mgat4c	5.54e-23	0.947768	0.829	0.464	1.11e-19
3	St6galnac5	7.27e-22	0.946633	0.792	0.256	1.45e-18
0	Gabrb2	4.56e-26	0.946053	0.761	0.423	9.12e-23
1	Csf1r	1.82e-13	0.945275	0.701	0.601	3.64e-10
3	Ppfia2	5.02e-24	0.94472	0.927	0.493	1e-20
1	Runx1	2.48e-10	0.941837	0.667	0.601	4.97e-07
1	Tmcc3	2.68e-21	0.939302	0.868	0.858	5.37e-18
0	Cntnap5c	3.86e-24	0.937076	0.58	0.144	7.71e-21
4	Enox2	4.48e-07	0.936926	0.698	0.412	0.000895817
0	Astn2	2.85e-25	0.934242	0.81	0.402	5.7e-22
0	Alk	2.61e-27	0.930799	0.62	0.215	5.21e-24
1	Sparc	5.08e-05	0.92679	0.542	0.52	0.101681
0	Chrm3	6.84e-25	0.926586	0.717	0.258	1.37e-21
1	Fli1	5.98e-15	0.925858	0.771	0.633	1.2e-11
3	Nkain3	1.57e-18	0.923805	0.823	0.417	3.14e-15
4	Maf	3.71e-07	0.921932	0.814	0.55	0.000742018
0	Cntnap5b	5.34e-25	0.918513	0.771	0.49	1.07e-21
1	Gna15	1.21e-07	0.914672	0.528	0.418	0.000242714
2	Spock1	1.04e-10	0.911728	0.756	0.6	2.09e-07
0	Gm28905	2.58e-23	0.910338	0.659	0.349	5.15e-20
2	Phldb1	3.94e-07	0.900998	0.563	0.395	0.000787579
0	Aff2	3.69e-31	0.900976	0.741	0.297	7.37e-28
1	Tns3	1.8e-09	0.900937	0.639	0.526	3.6e-06
1	Bin2	2.16e-08	0.900408	0.646	0.522	4.32e-05
0	Pcdh7	2.51e-28	0.899779	0.893	0.486	5.01e-25
3	Syt16	1.36e-24	0.897208	0.833	0.302	2.72e-21
0	Kcnb2	6.05e-23	0.895999	0.737	0.301	1.21e-19
1	Nhs	0.000264556	0.895554	0.674	0.651	0.529111
2	Ermn	7.87e-17	0.895524	0.585	0.268	1.57e-13
3	Kcnh7	3.39e-15	0.891826	0.844	0.491	6.77e-12
3	Ano3	1.85e-21	0.891663	0.792	0.328	3.7e-18
0	Cdh8	1.15e-24	0.891542	0.727	0.304	2.3e-21
2	Qk	1.5e-33	0.89053	1	0.924	3e-30
4	Cfh	1.99e-06	0.889099	0.837	0.631	0.00397749
3	Nell2	5.18e-21	0.885231	0.792	0.287	1.04e-17
1	Lair1	1.82e-07	0.884959	0.569	0.48	0.000364445
0	Pde10a	2.79e-25	0.884175	0.78	0.335	5.59e-22
3	Kctd16	1.86e-18	0.883704	0.885	0.503	3.72e-15
0	Cdh12	5.05e-28	0.883315	0.707	0.275	1.01e-24
0	Elavl2	1.1e-21	0.883118	0.678	0.299	2.2e-18
0	Olfm3	5.15e-11	0.881427	0.61	0.428	1.03e-07
2	Hapln2	0.000225715	0.880775	0.519	0.416	0.45143
3	Hcn1	3.1e-17	0.880415	0.823	0.423	6.2e-14
1	Rasgrp3	0.0034452	0.878564	0.472	0.493	1
0	Grik2	2.37e-33	0.878398	0.961	0.579	4.74e-30
1	Nckap1l	6.35e-07	0.876536	0.632	0.501	0.00127012
3	Rbfox1	3.27e-23	0.876465	0.969	0.605	6.54e-20
4	Runx1	0.00305944	0.875699	0.698	0.61	1
3	Sv2b	5.29e-19	0.873724	0.708	0.256	1.06e-15
1	Mef2c	2.1e-19	0.871388	0.896	0.86	4.2e-16
2	Cdk19	1.01e-11	0.867732	0.704	0.52	2.02e-08
3	Sorbs2os	1.87e-22	0.86031	0.865	0.385	3.74e-19
0	Xkr4	4.48e-30	0.860119	0.941	0.579	8.97e-27
0	Slc35f1	9.02e-33	0.855013	0.795	0.287	1.8e-29
2	Ppp1r16b	1.11e-08	0.851158	0.615	0.422	2.22e-05
3	Gm20754	9.92e-11	0.851127	0.646	0.378	1.98e-07
2	Lama2	0.00132603	0.850609	0.467	0.355	1
3	Msra	1.32e-15	0.850609	0.74	0.349	2.65e-12
4	Fli1	1.23e-07	0.850274	0.86	0.65	0.000246505
0	Epha7	1.83e-27	0.850072	0.727	0.383	3.66e-24
1	Rreb1	8.44e-12	0.849419	0.806	0.747	1.69e-08
1	Lrrk1	1.01e-09	0.848808	0.604	0.424	2.02e-06
2	Epn2	4.2e-11	0.84819	0.689	0.477	8.39e-08
0	Kcnmb2	2.89e-12	0.848131	0.493	0.148	5.79e-09
2	Dock10	1.25e-22	0.847987	0.919	0.807	2.51e-19
1	Arsb	6.39e-14	0.8477	0.75	0.685	1.28e-10
0	Kcnip1	3.27e-27	0.847374	0.659	0.251	6.54e-24
0	Brinp3	9.35e-23	0.843969	0.863	0.572	1.87e-19
2	Npsr1	5.89e-10	0.843083	0.57	0.379	1.18e-06
0	Klhl29	1.55e-25	0.835174	0.712	0.335	3.1e-22
0	Grm7	1.62e-24	0.831626	0.907	0.512	3.24e-21
3	Brinp1	1.61e-20	0.830686	0.875	0.378	3.23e-17
3	2010300C02Rik	4.79e-08	0.830634	0.615	0.385	9.57e-05
3	Trpm3	4.97e-17	0.829026	0.865	0.505	9.94e-14
1	Hk2	5.73e-07	0.827525	0.618	0.516	0.00114666
1	Acss1	2.4e-06	0.827165	0.507	0.438	0.00480362
2	Gm28376	0.0034376	0.82647	0.504	0.443	1
4	1700112E06Rik	1.72e-05	0.822781	0.791	0.707	0.0343749
1	Btk	1.35e-06	0.820457	0.458	0.326	0.00269484
0	Gm26905	3.32e-28	0.819893	0.771	0.383	6.64e-25
3	Cacna2d3	3.07e-20	0.819559	0.823	0.397	6.14e-17
2	Gm37459	1.63e-05	0.815756	0.607	0.486	0.0326344
3	Wbscr17	2.41e-18	0.814146	0.812	0.408	4.81e-15
1	Cyth4	3.85e-05	0.813212	0.562	0.534	0.0770297
2	Ndrg2	2.3e-13	0.811702	0.504	0.225	4.59e-10
1	Chd7	0.0094942	0.810725	0.528	0.576	1
2	Npas3	5.97e-16	0.809094	0.844	0.574	1.19e-12
0	Gm26883	4.2e-12	0.807967	0.561	0.249	8.4e-09
0	Kctd8	4.11e-09	0.807241	0.556	0.292	8.23e-06
3	Opcml	4.82e-18	0.806507	0.969	0.641	9.64e-15
4	Hdac9	1.14e-06	0.805672	0.721	0.457	0.00228329
3	Ntng1	2.87e-11	0.800489	0.729	0.398	5.74e-08
3	Grm7	1.82e-22	0.799755	0.979	0.581	3.65e-19
1	Fam196b	3.96e-05	0.79701	0.611	0.572	0.0791399
2	Gab1	2.31e-09	0.793629	0.674	0.5	4.62e-06
2	Mag	1.29e-07	0.791499	0.674	0.557	0.000257855
0	D030068K23Rik	7.91e-22	0.790998	0.629	0.268	1.58e-18
0	Fgf12	8.28e-27	0.79027	0.829	0.404	1.66e-23
3	Egfem1	4.41e-15	0.790029	0.771	0.298	8.82e-12
2	Slc4a4	0.000198145	0.788941	0.415	0.289	0.396289
3	Cntn4	3.42e-11	0.787509	0.792	0.528	6.83e-08
2	D7Ertd443e	2.02e-09	0.785838	0.519	0.348	4.04e-06
3	Gda	2.92e-15	0.785824	0.625	0.199	5.85e-12
3	Prkg1	1.2e-18	0.785202	0.938	0.493	2.4e-15
0	Grm1	3.77e-17	0.784009	0.732	0.462	7.55e-14
3	Ptprd	6.51e-17	0.78382	1	0.786	1.3e-13
2	Sh3d19	6.5e-11	0.778688	0.615	0.381	1.3e-07
1	Fgd2	2.49e-06	0.776321	0.625	0.539	0.00497406
4	Trps1	0.00108309	0.775637	0.651	0.55	1
3	Shisa6	1.64e-08	0.774418	0.562	0.226	3.29e-05
1	1700112E06Rik	0.000615506	0.773482	0.694	0.718	1
1	Gpr34	0.00131378	0.771812	0.542	0.553	1
2	Kcnab1	3.97e-05	0.771355	0.674	0.578	0.0794205
0	Epha5	2.76e-22	0.768168	0.805	0.44	5.52e-19
1	Tgfbr2	0.00250843	0.766292	0.549	0.58	1
3	Gabra2	5.76e-16	0.762684	0.771	0.381	1.15e-12
0	Cntn6	1.06e-22	0.760866	0.683	0.287	2.13e-19
3	Sidt1	1.93e-18	0.760651	0.677	0.269	3.86e-15
4	Ptprc	0.000106467	0.760284	0.651	0.424	0.212934
3	Kcnj3	4.89e-21	0.76023	0.896	0.463	9.78e-18
1	Pik3ap1	3.53e-08	0.7597	0.59	0.451	7.06e-05
0	Dgkb	5.67e-16	0.759261	0.849	0.49	1.13e-12
0	A330102I10Rik	5.37e-23	0.757488	0.634	0.258	1.07e-19
3	Pdzrn4	8.81e-10	0.756858	0.76	0.486	1.76e-06
1	Pla2g4a	3e-08	0.75568	0.528	0.372	6.01e-05
1	Glrp1	6.59e-05	0.753284	0.521	0.413	0.131801
3	Galnt18	3.75e-16	0.753093	0.729	0.269	7.51e-13
1	Itga9	1.16e-05	0.751454	0.458	0.357	0.0232582
1	Slc8a1	7.75e-23	0.74835	0.958	0.937	1.55e-19
3	Ryr3	5.98e-18	0.747197	0.854	0.454	1.2e-14
4	Pydc3	2.75e-27	0.743482	0.372	0.021	5.5e-24
4	Mctp1	8.29e-07	0.742597	0.791	0.555	0.00165832
2	Slc25a13	3.91e-10	0.74068	0.563	0.352	7.82e-07
0	Ralyl	5.81e-30	0.739528	0.785	0.366	1.16e-26
3	Pde2a	1.21e-14	0.739527	0.677	0.307	2.42e-11
2	Plekhh1	0.00104319	0.738831	0.467	0.363	1
3	Pde11a	0.00055902	0.738538	0.417	0.175	1
3	Cfap54	1.39e-17	0.733559	0.719	0.237	2.78e-14
0	Ryr3	1.06e-21	0.733082	0.78	0.385	2.12e-18
0	Cacna2d1	8.42e-18	0.733035	0.8	0.493	1.68e-14
1	Hck	1.12e-05	0.730105	0.549	0.474	0.0223233
3	Epha6	1.3e-16	0.727588	0.865	0.48	2.6e-13
3	4930509J09Rik	4.96e-14	0.724862	0.594	0.182	9.93e-11
0	Dpp10	6.54e-28	0.724738	0.854	0.471	1.31e-24
0	Slc2a13	1.52e-14	0.723253	0.668	0.373	3.05e-11
3	Cdh13	7.61e-10	0.722677	0.677	0.395	1.52e-06
4	Rreb1	4.37e-06	0.721058	0.86	0.753	0.0087337
0	Ank1	1.64e-15	0.71797	0.585	0.287	3.29e-12
1	Unc93b1	0.00599743	0.717654	0.528	0.568	1
0	Zfp804b	2.91e-09	0.717308	0.585	0.316	5.83e-06
0	Zfp804a	6.22e-20	0.716569	0.683	0.34	1.24e-16
3	4930467D21Rik	4.98e-07	0.715842	0.396	0.057	0.000996552
0	Cntnap4	1.92e-12	0.71389	0.576	0.306	3.85e-09
0	Grid2	5.25e-18	0.71294	0.898	0.622	1.05e-14
0	Fstl5	7.5e-17	0.712651	0.634	0.304	1.5e-13
1	Casp8	6.35e-07	0.712585	0.507	0.413	0.00126902
3	2900055J20Rik	1.14e-15	0.710175	0.771	0.414	2.28e-12
1	Ptprm	2.67e-05	0.708768	0.694	0.637	0.0533564
2	Folh1	3.5e-08	0.706232	0.511	0.344	6.99e-05
0	Grm5	6.44e-24	0.703522	0.888	0.407	1.29e-20
3	9630028H03Rik	2.7e-08	0.700001	0.656	0.372	5.4e-05
1	Pdlim5	1.1e-08	0.699853	0.59	0.453	2.19e-05
1	Tec	4.53e-09	0.699682	0.5	0.334	9.06e-06
2	Clic4	0.000782074	0.699554	0.43	0.324	1
0	Chsy3	1.84e-08	0.698658	0.61	0.469	3.69e-05
3	Kcnb2	9.77e-19	0.697761	0.896	0.362	1.95e-15
1	Cdh23	1.39e-06	0.697285	0.632	0.514	0.00278318
2	Tmtc2	3.83e-08	0.696272	0.644	0.492	7.66e-05
0	Epha10	1.49e-26	0.691887	0.605	0.199	2.98e-23
3	2023-03-01	3.9e-13	0.691196	0.958	0.782	7.8e-10
3	Lingo2	3.65e-14	0.690824	0.938	0.55	7.3e-11
0	Tmem108	1.67e-23	0.689904	0.741	0.27	3.33e-20
2	Ptgds	2.63e-11	0.689335	0.941	0.904	5.26e-08
0	Zfhx4	3.63e-19	0.687842	0.624	0.244	7.25e-16
1	Nos1ap	8.84e-05	0.684723	0.646	0.589	0.176893
4	C1qa	0.00327707	0.684047	0.605	0.469	1
1	Cd33	4.83e-08	0.683873	0.5	0.372	9.67e-05
1	Smad3	5.1e-12	0.682888	0.528	0.317	1.02e-08
3	Atrnl1	6.71e-14	0.682609	0.792	0.406	1.34e-10
0	A330008L17Rik	1.14e-19	0.681719	0.585	0.285	2.28e-16
3	Dpyd	7.25e-11	0.679184	0.74	0.425	1.45e-07
2	Sorcs1	1.39e-08	0.677455	0.667	0.463	2.79e-05
3	Slit2	7.17e-13	0.676703	0.688	0.277	1.43e-09
0	Htr1f	7.93e-18	0.675232	0.61	0.244	1.59e-14
0	Col11a1	4.89e-17	0.67459	0.527	0.187	9.78e-14
3	Sphkap	4.95e-16	0.673726	0.74	0.273	9.9e-13
4	Dock2	0.00474995	0.672725	0.744	0.798	1
4	Frmd4b	0.000613062	0.672392	0.814	0.707	1
3	Bcl11a	5.48e-12	0.671376	0.635	0.288	1.1e-08
3	Zfpm2	8.63e-14	0.670382	0.812	0.474	1.73e-10
3	Gm42439	1.89e-08	0.668308	0.667	0.393	3.77e-05
3	Slc17a7	0.00169306	0.667003	0.49	0.273	1
3	Rapgef4os1	9.61e-24	0.666303	0.75	0.245	1.92e-20
3	4933413L06Rik	1.6e-10	0.665703	0.583	0.233	3.2e-07
0	Fhod3	1.15e-29	0.665362	0.688	0.263	2.29e-26
2	Ptch1	2.61e-14	0.665347	0.548	0.254	5.21e-11
0	Ptchd4	4.01e-16	0.662347	0.585	0.232	8.02e-13
0	Rgs6	1.36e-11	0.661641	0.639	0.419	2.71e-08
0	Cacna2d2	2.64e-08	0.661567	0.551	0.385	5.27e-05
3	Tiam1	4.19e-06	0.660409	0.51	0.224	0.0083827
3	Mlip	1.33e-12	0.658027	0.656	0.326	2.66e-09
0	Kif26b	1.09e-07	0.657621	0.502	0.23	0.000217387
0	Gpc6	1.95e-13	0.657425	0.678	0.366	3.9e-10
3	Gm11099	2.4e-08	0.656635	0.604	0.334	4.8e-05
3	Cdh9	1.4e-13	0.656398	0.615	0.209	2.8e-10
3	Nell1	3.81e-09	0.656082	0.635	0.345	7.63e-06
0	Btbd11	3.52e-13	0.653041	0.527	0.199	7.04e-10
3	Srrm4	4.18e-09	0.652641	0.615	0.239	8.36e-06
3	Nwd2	8.6e-14	0.652003	0.667	0.292	1.72e-10
0	Syt1	6.75e-26	0.650342	0.937	0.572	1.35e-22
3	Gm26565	3.33e-17	0.64754	0.594	0.188	6.66e-14
1	Flt1	8.07e-08	0.647125	0.09	0.288	0.000161333
0	Elavl4	1.17e-20	0.646683	0.624	0.234	2.34e-17
2	Gm13905	6.61e-08	0.6458	0.437	0.297	0.000132245
3	Runx1t1	9.18e-13	0.645749	0.812	0.505	1.84e-09
3	Ptprg	4.33e-13	0.644064	0.844	0.482	8.66e-10
3	Dapk1	5.76e-13	0.642497	0.708	0.306	1.15e-09
1	Zeb2	2.29e-15	0.63996	0.903	0.877	4.58e-12
0	Egfem1	5.41e-13	0.637837	0.59	0.263	1.08e-09
2	Erbb4	4.05e-14	0.637464	0.837	0.588	8.11e-11
3	Cacna2d1	1.63e-13	0.63632	0.865	0.545	3.26e-10
0	Fgf1	2.34e-14	0.636021	0.654	0.414	4.68e-11
3	Lmo4	3.68e-06	0.634645	0.562	0.342	0.00736843
3	Dpp10	4.39e-07	0.633864	0.812	0.558	0.000878906
0	Rph3a	3.44e-23	0.631931	0.639	0.282	6.88e-20
0	Stxbp5l	6.82e-23	0.629533	0.824	0.364	1.36e-19
3	Trpc4	0.000592061	0.627703	0.458	0.243	1
3	Dscaml1	6.9e-11	0.62715	0.729	0.436	1.38e-07
1	Fcrls	8.49e-05	0.623608	0.493	0.409	0.169712
3	Prkcg	6.85e-06	0.622857	0.531	0.245	0.0137072
1	Gatm	0.00750617	0.622245	0.66	0.672	1
1	Rbm47	3.52e-11	0.620237	0.556	0.351	7.04e-08
3	Tnr	7.94e-17	0.617295	0.927	0.594	1.59e-13
0	Plcxd3	2.24e-14	0.617248	0.644	0.376	4.48e-11
3	Ccdc148	1.58e-07	0.616679	0.625	0.416	0.000315545
0	Robo1	5.8e-18	0.614325	0.732	0.388	1.16e-14
0	Gpr158	1.17e-22	0.613179	0.844	0.486	2.33e-19
0	Nyap2	7.22e-11	0.61301	0.62	0.411	1.44e-07
0	Ankrd55	3.54e-09	0.612618	0.585	0.416	7.09e-06
0	Erc2	8.39e-27	0.611051	0.927	0.481	1.68e-23
2	4930419G24Rik	0.000273827	0.610837	0.644	0.557	0.547655
0	Pcdh11x	6.84e-08	0.609883	0.634	0.407	0.000136704
4	Zeb2	1.48e-05	0.609642	0.953	0.878	0.0295964
3	Pip5k1b	1.15e-14	0.608576	0.667	0.239	2.3e-11
2	Il33	2.94e-05	0.607401	0.452	0.342	0.0587024
2	Tmem63a	5.49e-11	0.607375	0.63	0.414	1.1e-07
0	Cadm2	3.7e-22	0.606988	0.956	0.667	7.41e-19
0	Zmat4	2.16e-13	0.605811	0.585	0.225	4.32e-10
3	Zfp385b	4.51e-09	0.605435	0.677	0.353	9.03e-06
3	Tox3	1.54e-12	0.605415	0.656	0.304	3.08e-09
0	Unc13c	3.38e-14	0.60513	0.585	0.258	6.76e-11
2	Myo1d	7.67e-06	0.604835	0.585	0.434	0.0153439
2	Tanc1	6.93e-07	0.604098	0.533	0.334	0.0013853
0	Slit2	2.18e-13	0.604019	0.595	0.215	4.35e-10
3	9530026P05Rik	2.45e-14	0.603365	0.708	0.366	4.89e-11
0	Sorcs3	1.13e-23	0.601971	0.756	0.321	2.25e-20
0	Gm26691	5.2e-13	0.60171	0.61	0.325	1.04e-09
0	Zcchc16	4.61e-19	0.601024	0.668	0.335	9.21e-16
3	Kcnj6	1.07e-13	0.600876	0.719	0.29	2.13e-10
3	Lrfn2	4.73e-08	0.599698	0.625	0.385	9.47e-05
2	Lpar1	6.26e-12	0.599343	0.504	0.295	1.25e-08
3	Lrrtm4	1.52e-10	0.597319	0.938	0.647	3.03e-07
3	Gm15261	5.82e-08	0.597038	0.531	0.213	0.000116496
0	Chrm2	6.74e-11	0.595548	0.512	0.313	1.35e-07
3	Kcnt2	9.42e-09	0.59552	0.615	0.323	1.88e-05
2	Unc5c	3.54e-07	0.595269	0.807	0.652	0.000707651
0	Tshz2	7.3e-05	0.595125	0.502	0.254	0.145959
3	Rfx3	2.14e-08	0.594871	0.833	0.569	4.28e-05
0	Gm38505	1.18e-08	0.593878	0.434	0.191	2.36e-05
3	Slc16a2	6e-09	0.591094	0.552	0.184	1.2e-05
0	Tenm2	7.75e-26	0.590733	0.961	0.596	1.55e-22
0	Opcml	1.94e-17	0.5904	0.873	0.603	3.87e-14
4	Itpkb	0.00020712	0.589631	0.581	0.374	0.414241
2	Nfia	2.49e-14	0.58937	0.867	0.746	4.98e-11
3	Cadps2	2.59e-07	0.588855	0.667	0.45	0.00051865
0	Vat1l	1.62e-25	0.587886	0.59	0.175	3.23e-22
1	Gm43603	2.44e-05	0.587363	0.479	0.418	0.0487559
3	Sox5	2.07e-05	0.586455	0.646	0.4	0.0413379
3	Neto1	3.63e-06	0.584652	0.594	0.347	0.00726148
1	Mb21d1	2.27e-18	0.583773	0.417	0.161	4.54e-15
3	Lmo7	3.14e-05	0.582911	0.521	0.285	0.0628555
0	9530059O14Rik	3.24e-19	0.58181	0.761	0.45	6.48e-16
1	Syk	6.25e-10	0.58115	0.431	0.242	1.25e-06
0	Clstn2	6.56e-16	0.579901	0.707	0.388	1.31e-12
0	Cntn3	4.17e-19	0.577685	0.751	0.467	8.33e-16
3	A330015K06Rik	9.11e-12	0.577465	0.792	0.55	1.82e-08
0	Erbb4	1.6e-10	0.576164	0.824	0.553	3.2e-07
0	Grip1os2	2.6e-10	0.57425	0.488	0.222	5.2e-07
2	Apod	2.13e-06	0.573864	0.756	0.633	0.00425628
3	Kcnd2	1.47e-15	0.572737	0.979	0.55	2.93e-12
0	Nrg1	9.12e-20	0.572163	0.859	0.498	1.82e-16
3	Khdrbs2	2.07e-08	0.571126	0.75	0.482	4.14e-05
3	Slit1	1.69e-06	0.568376	0.51	0.224	0.00338065
3	Gm43507	5.2e-08	0.567354	0.521	0.201	0.000104075
3	Icam5	1.52e-06	0.567307	0.573	0.38	0.00304374
0	Vwc2l	1.44e-05	0.565913	0.439	0.189	0.0287262
0	Pld5	1.02e-14	0.565873	0.6	0.366	2.04e-11
3	Kcnd3	1.64e-09	0.565446	0.688	0.41	3.28e-06
3	Tmem132d	0.000414177	0.564784	0.615	0.463	0.828354
2	Htra1	2.49e-11	0.563868	0.548	0.287	4.98e-08
3	Trpc5	1.7e-07	0.562378	0.583	0.319	0.000340459
0	Rbfox1	1.92e-19	0.559816	0.907	0.541	3.83e-16
2	Slc1a3	1.43e-05	0.558839	0.622	0.523	0.0285075
3	Chst9	0.000102721	0.557508	0.552	0.397	0.205441
0	Gm11418	4.5e-29	0.556943	0.629	0.225	9.01e-26
0	Dab1	6.94e-24	0.556843	0.902	0.383	1.39e-20
0	Cpne4	2.54e-18	0.556215	0.644	0.356	5.07e-15
3	Thrb	5.94e-11	0.55503	0.823	0.516	1.19e-07
3	Me3	6.93e-12	0.553552	0.75	0.491	1.39e-08
0	Tenm4	3.29e-14	0.552999	0.79	0.531	6.59e-11
0	Cdh4	9.44e-06	0.552964	0.546	0.392	0.0188855
1	Gm2245	0.000319024	0.552615	0.604	0.564	0.638049
3	Gm10848	3.32e-09	0.552549	0.604	0.294	6.64e-06
1	Notch2	1.83e-09	0.549848	0.451	0.284	3.66e-06
0	Ncam2	2.39e-15	0.549784	0.917	0.605	4.78e-12
3	Dgkb	8.76e-19	0.549683	0.948	0.546	1.75e-15
3	Itgbl1	3.79e-05	0.549606	0.552	0.281	0.0758676
0	Grm8	6.81e-05	0.546955	0.541	0.397	0.136155
0	Ephb1	1.76e-16	0.546732	0.663	0.301	3.52e-13
1	Maf	0.00120698	0.545379	0.604	0.557	1
0	Ptprd	1.78e-16	0.544861	0.966	0.746	3.57e-13
0	Dlgap1	6.6e-18	0.544014	0.917	0.533	1.32e-14
0	Kcnh7	4.76e-08	0.543886	0.683	0.478	9.52e-05
2	Trps1	1.49e-05	0.542527	0.667	0.527	0.0298622
0	Efna5	3.02e-06	0.541594	0.576	0.361	0.0060465
3	4930419G24Rik	1.42e-09	0.541051	0.792	0.537	2.84e-06
0	Slc35f4	1.01e-08	0.540794	0.595	0.371	2.02e-05
1	Myo1b	0.00461829	0.540288	0.389	0.319	1
1	Npnt	4.9e-11	0.539671	0.458	0.278	9.8e-08
3	Col25a1	4.17e-07	0.538389	0.594	0.342	0.00083349
0	Pdzrn4	1.75e-16	0.538278	0.727	0.431	3.51e-13
3	Sh3rf3	9.55e-11	0.53664	0.615	0.269	1.91e-07
0	Cntn4	5.92e-11	0.536369	0.751	0.478	1.18e-07
0	Slc4a10	7.86e-17	0.535572	0.795	0.445	1.57e-13
0	Rnf152	5.96e-15	0.534762	0.502	0.167	1.19e-11
2	Atp13a4	0.000102877	0.534254	0.289	0.197	0.205755
3	Col23a1	1e-19	0.53408	0.531	0.083	2.01e-16
3	Kcnip3	8.24e-14	0.533519	0.646	0.213	1.65e-10
0	Coro6	1.6e-06	0.532947	0.507	0.366	0.00319447
0	Kctd16	1.86e-10	0.532705	0.722	0.483	3.71e-07
3	Npas2	1.35e-05	0.531701	0.521	0.209	0.0270275
0	Necab1	0.000121048	0.531684	0.322	0.103	0.242096
1	Pitpnc1	0.00176753	0.530635	0.701	0.699	1
0	Klhl1	3.27e-06	0.530334	0.463	0.285	0.00654492
0	Lin7a	1.62e-06	0.53009	0.527	0.321	0.00323902
3	Crtac1	0.00764266	0.527693	0.49	0.366	1
3	Ccnd2	0.0004606	0.526991	0.417	0.18	0.9212
3	Sema3e	0.000481163	0.525554	0.458	0.256	0.962327
2	Prox1	8.29e-09	0.524884	0.556	0.404	1.66e-05
0	Nell1	1.15e-05	0.523984	0.527	0.323	0.0230278
3	Kcnip2	8.5e-08	0.520718	0.49	0.211	0.000170082
4	Cd209b	1.27e-17	0.519421	0.465	0.036	2.55e-14
3	Rgs6	2.03e-06	0.519134	0.688	0.455	0.00406723
3	Dnah9	0.000183263	0.518925	0.479	0.247	0.366526
3	Kcnh1	1.91e-10	0.518629	0.594	0.266	3.81e-07
0	Samd5	6.53e-16	0.517973	0.551	0.266	1.31e-12
0	Thsd7b	0.000582582	0.517397	0.439	0.261	1
0	Trhde	1.72e-07	0.516648	0.473	0.22	0.000344735
3	D430041D05Rik	2.12e-11	0.515912	0.698	0.306	4.24e-08
0	Myo16	3.8e-07	0.514327	0.556	0.299	0.000760211
0	Khdrbs2	1.64e-06	0.512704	0.639	0.467	0.00327672
0	4930445B16Rik	5.7e-09	0.511926	0.532	0.316	1.14e-05
3	Xkr4	3.42e-12	0.511137	0.948	0.653	6.85e-09
3	Nnat	1.44e-06	0.508846	0.698	0.406	0.00288059
3	Gpr158	9.76e-09	0.506631	0.833	0.562	1.95e-05
2	Wipf1	0.00152424	0.506336	0.548	0.465	1
0	Hcn1	9.61e-17	0.506274	0.751	0.354	1.92e-13
3	Cpne4	0.000561544	0.506075	0.604	0.423	1
3	Snca	5.89e-09	0.506069	0.573	0.252	1.18e-05
0	Hs6st2	5.48e-10	0.505226	0.493	0.239	1.1e-06
0	Ntng1	3.85e-07	0.505184	0.6	0.376	0.000769947
4	Csf1r	0.000841025	0.503898	0.767	0.614	1
2	Rhoj	1.8e-09	0.50218	0.519	0.377	3.6e-06
0	Epha3	1.45e-07	0.498738	0.478	0.244	0.000290023
0	Prkg1	6.33e-13	0.497618	0.79	0.45	1.27e-09
3	Fgf12	4.77e-09	0.495765	0.823	0.493	9.54e-06
0	Col19a1	0.00955551	0.49554	0.302	0.347	1
0	Nkain3	9.88e-13	0.49411	0.683	0.38	1.98e-09
2	A330015K06Rik	7.2e-05	0.494056	0.674	0.564	0.143983
3	Kcnn3	2.13e-05	0.493482	0.531	0.292	0.0426807
2	Rab31	0.000192144	0.492379	0.696	0.643	0.384287
3	Zfp831	9.52e-05	0.492113	0.448	0.169	0.190427
0	Fras1	4.71e-13	0.491847	0.537	0.242	9.42e-10
3	Slc44a5	4.09e-06	0.489476	0.552	0.279	0.00818867
0	Gad2	6.72e-10	0.489041	0.478	0.208	1.34e-06
0	Kcnj3	6.5e-10	0.4889	0.702	0.445	1.3e-06
0	Mpped2	7.4e-16	0.48863	0.615	0.246	1.48e-12
3	Shisa9	5.06e-07	0.488014	0.708	0.421	0.00101144
2	RP24-263G24.2	6.06e-05	0.48773	0.274	0.434	0.121216
0	Fam135b	4.33e-08	0.487399	0.576	0.335	8.65e-05
3	Mgat4c	1.38e-07	0.48695	0.812	0.543	0.000276781
3	Grm8	4.78e-09	0.486587	0.698	0.398	9.55e-06
1	Rbpms	2.62e-07	0.485631	0.361	0.251	0.00052416
3	Pcdh17	0.000187889	0.48533	0.688	0.522	0.375779
1	Igfbp7	0.000231556	0.483801	0.167	0.319	0.463111
0	D430041D05Rik	4.34e-13	0.483768	0.6	0.251	8.69e-10
0	Sgpp2	5.2e-11	0.482982	0.502	0.251	1.04e-07
0	Grik1	4.86e-07	0.482887	0.483	0.282	0.000972921
3	Gm28376	1.68e-15	0.481809	0.781	0.397	3.37e-12
3	Gabra5	1.06e-06	0.480734	0.448	0.15	0.00211636
2	Cobll1	0.000912364	0.480684	0.459	0.338	1
1	Frmd4b	5.63e-05	0.480058	0.674	0.727	0.112504
3	Pcsk1	9.89e-16	0.479804	0.604	0.235	1.98e-12
0	Syndig1	1.8e-10	0.477246	0.595	0.366	3.6e-07
3	Nrxn3	7.25e-12	0.476566	0.969	0.584	1.45e-08
3	Fstl4	7.14e-09	0.475372	0.615	0.294	1.43e-05
0	Csmd1	1.99e-18	0.474791	0.946	0.555	3.98e-15
3	Oxr1	4.95e-10	0.474699	0.948	0.658	9.89e-07
0	Sgcd	1.47e-16	0.472421	0.712	0.354	2.94e-13
3	Pde10a	3.1e-06	0.471192	0.719	0.438	0.00619981
4	Irgm1	2.1e-05	0.471148	0.395	0.186	0.0419685
2	Slc39a12	1.18e-05	0.470546	0.444	0.328	0.0235045
0	Rab27b	2.28e-15	0.468549	0.556	0.201	4.57e-12
3	Cntn3	0.000976842	0.467102	0.667	0.541	1
0	Ptprt	4.15e-07	0.465866	0.532	0.282	0.000829719
1	Apobec1	4.13e-06	0.464657	0.444	0.322	0.00825347
0	Cdh13	1.04e-09	0.460497	0.624	0.347	2.07e-06
3	Htr4	6.44e-05	0.458679	0.521	0.264	0.128736
2	Prima1	5.58e-09	0.458023	0.43	0.291	1.12e-05
3	Brinp2	0.000190477	0.457981	0.583	0.336	0.380954
3	Adcy2	1.27e-16	0.457133	0.74	0.273	2.54e-13
3	Gas7	4.18e-12	0.455799	0.677	0.294	8.36e-09
2	Fgfr3	1.38e-05	0.454964	0.393	0.283	0.0276978
2	Hbb-bs	0.000135638	0.453789	0.481	0.365	0.271275
3	Hs6st3	5.62e-08	0.452158	0.74	0.421	0.000112496
0	Gm30382	1.98e-08	0.450945	0.478	0.191	3.96e-05
3	Car12	5.2e-05	0.449917	0.417	0.089	0.104098
3	Bcl11b	6.42e-11	0.449649	0.594	0.273	1.28e-07
1	Etv5	1.34e-08	0.449643	0.451	0.309	2.69e-05
0	Negr1	1.1e-11	0.449434	0.898	0.557	2.19e-08
2	Gm4876	0.000585897	0.449273	0.422	0.309	1
4	Cyth4	0.00584306	0.445158	0.651	0.533	1
0	Zfp618	3.77e-15	0.442607	0.546	0.258	7.55e-12
2	Paqr8	0.000103893	0.441667	0.444	0.363	0.207786
2	Zbtb20	2.69e-12	0.440462	0.963	0.92	5.37e-09
3	Ptprr	5.78e-07	0.439579	0.594	0.298	0.00115614
1	Qk	4.28e-12	0.439137	0.951	0.937	8.56e-09
0	Shisa9	1.72e-06	0.438284	0.615	0.392	0.00343362
3	Pcdh7	4.7e-09	0.437399	0.917	0.565	9.4e-06
3	Atp2b4	3.88e-08	0.436513	0.615	0.317	7.75e-05
3	Homer1	3.84e-05	0.436485	0.688	0.52	0.0767769
3	Wipf3	9.04e-09	0.435476	0.604	0.357	1.81e-05
4	Ccnd3	0.00234472	0.432242	0.907	0.791	1
3	Sorcs3	8.84e-06	0.431614	0.667	0.427	0.017683
3	Lrtm1	0.00165617	0.431273	0.49	0.313	1
3	Fam135b	3.69e-07	0.430962	0.667	0.368	0.000737098
3	Unc13b	5.22e-07	0.430892	0.625	0.391	0.00104305
0	Gm21798	1.51e-14	0.430877	0.673	0.435	3.02e-11
3	Prr16	0.00447033	0.430321	0.51	0.34	1
0	Gm15155	0.00868997	0.429744	0.498	0.397	1
1	Fbxl7	0.0079918	0.429724	0.389	0.326	1
3	Gm26905	2.09e-07	0.429465	0.719	0.472	0.000418596
4	Npy	3.25e-05	0.429272	0.419	0.26	0.0650616
3	Stxbp5l	1.16e-09	0.42913	0.833	0.457	2.33e-06
2	Gatm	0.000593153	0.428845	0.696	0.662	1
3	Tenm1	3.68e-09	0.428841	0.823	0.457	7.36e-06
0	Baiap3	4.19e-07	0.428207	0.493	0.316	0.000837412
3	Syt17	6.85e-09	0.428189	0.573	0.249	1.37e-05
3	Grik4	0.000176449	0.428067	0.604	0.414	0.352898
0	Arpp21	2.89e-11	0.427622	0.805	0.536	5.77e-08
0	C77370	2e-22	0.427445	0.644	0.242	4.01e-19
0	Car10	1.14e-11	0.427093	0.741	0.447	2.29e-08
3	Plxna2	0.000195082	0.425987	0.542	0.353	0.390164
0	Airn	7.44e-05	0.425736	0.502	0.309	0.148854
0	Thrb	7.07e-13	0.425212	0.741	0.476	1.41e-09
0	Me3	1.8e-10	0.423848	0.663	0.467	3.6e-07
0	Flrt2	5.96e-12	0.423345	0.507	0.232	1.19e-08
0	Grin2a	2.84e-12	0.422302	0.78	0.493	5.67e-09
3	Prmt8	5.02e-09	0.421472	0.521	0.175	1e-05
2	Gfap	0.000260711	0.421169	0.333	0.221	0.521422
4	Wipf1	0.00962864	0.420738	0.581	0.476	1
3	Zfp804a	5.08e-12	0.419263	0.75	0.398	1.02e-08
3	Chrm3	1.39e-10	0.418091	0.719	0.353	2.78e-07
1	Sh3pxd2a	0.00345332	0.417707	0.493	0.449	1
2	Bcas1os2	0.00717219	0.416567	0.311	0.199	1
3	Cacnb2	5.93e-11	0.415967	0.958	0.727	1.19e-07
3	Slc35f4	2.3e-06	0.415645	0.646	0.408	0.00459489
2	Parm1	5.82e-07	0.415224	0.444	0.277	0.00116324
1	Mgp	2.04e-05	0.414501	0.465	0.367	0.0408983
3	Runx2	5.52e-13	0.414239	0.656	0.26	1.1e-09
0	Cpne9	6.92e-14	0.414236	0.527	0.222	1.38e-10
3	Galntl6	2.42e-09	0.413873	0.844	0.495	4.84e-06
3	Col6a1	0.00372203	0.413317	0.406	0.176	1
0	Frmpd4	1.34e-10	0.411501	0.78	0.548	2.69e-07
0	Mkx	0.000178505	0.411393	0.473	0.354	0.357009
0	Srrm4	1.94e-11	0.411367	0.551	0.172	3.87e-08
2	Myo1e	0.00249981	0.410845	0.474	0.379	1
3	Clstn2	3.89e-06	0.410463	0.688	0.457	0.00778972
1	Epsti1	0.00902445	0.409305	0.208	0.351	1
4	Phkg1	0.000123572	0.408989	0.395	0.216	0.247143
0	Clvs2	5.34e-18	0.406577	0.541	0.208	1.07e-14
2	Arhgap31	8.12e-12	0.402797	0.496	0.26	1.62e-08
3	Rnf150	5.7e-07	0.40189	0.656	0.391	0.00114024
3	Cacng3	1.66e-11	0.401467	0.552	0.178	3.33e-08
1	Etv1	0.000913938	0.4013	0.514	0.438	1
3	L3mbtl4	2.32e-05	0.400969	0.51	0.287	0.0463259
0	2023-03-11	1.03e-14	0.400965	0.517	0.179	2.07e-11
0	Cacna2d3	5.21e-09	0.40077	0.634	0.378	1.04e-05
0	Col25a1	1.09e-06	0.400634	0.507	0.318	0.00218544
0	Spock3	2.93e-17	0.398245	0.878	0.574	5.86e-14
0	2700069I18Rik	0.00364936	0.395628	0.395	0.23	1
0	Zfp385b	5.99e-09	0.3955	0.576	0.318	1.2e-05
3	9530059O14Rik	9.91e-06	0.395368	0.708	0.524	0.0198291
1	Tnfaip8	0.000924872	0.394271	0.306	0.219	1
3	Pex5l	1.21e-10	0.3911	0.906	0.636	2.42e-07
3	Gm6994	8.57e-07	0.390167	0.583	0.313	0.00171396
0	Gm17171	2.04e-10	0.389953	0.488	0.225	4.07e-07
2	Slc7a11	1.29e-07	0.388229	0.326	0.162	0.000258303
0	Npas3	2.25e-08	0.387952	0.79	0.555	4.5e-05
0	Kcnd2	1.01e-13	0.387668	0.898	0.478	2.01e-10
3	Plcxd3	1.95e-06	0.387554	0.667	0.427	0.00390303
2	Srgap1	8.74e-05	0.387342	0.607	0.451	0.174866
0	Hs3st4	1.53e-06	0.386175	0.59	0.364	0.00305553
0	Cdh7	2.53e-19	0.386107	0.532	0.177	5.06e-16
3	Zmat4	6.52e-10	0.385889	0.677	0.283	1.3e-06
2	Slc6a11	5.31e-05	0.384937	0.422	0.295	0.106275
0	Brinp1	1.67e-15	0.384334	0.737	0.316	3.35e-12
0	Kcnj6	2.52e-07	0.383826	0.561	0.256	0.000504086
0	Rundc3b	7.66e-15	0.382795	0.639	0.349	1.53e-11
3	Agbl4	4.49e-07	0.381555	0.854	0.605	0.000898024
0	Runx1t1	4.75e-06	0.380349	0.659	0.5	0.00949631
0	Ppfia2	1.49e-14	0.380031	0.829	0.428	2.97e-11
4	Stard5	0.00166622	0.379914	0.209	0.462	1
0	Col16a1	4.11e-06	0.379444	0.444	0.246	0.00822578
0	Kcnq5	1.2e-17	0.37788	0.707	0.304	2.41e-14
3	Unc5c	1.92e-07	0.376295	0.917	0.643	0.000384957
0	Neto2	1.26e-05	0.37413	0.439	0.227	0.0252752
0	Sema6d	1.19e-06	0.373523	0.702	0.524	0.00238117
1	St8sia4	8.36e-08	0.373468	0.389	0.248	0.000167238
3	Tmem108	4.32e-08	0.373366	0.708	0.374	8.64e-05
3	Pcdh19	0.00171716	0.372722	0.438	0.235	1
2	Tcf7l2	0.00484461	0.372048	0.444	0.365	1
0	Cacng4	9.47e-18	0.371254	0.541	0.23	1.89e-14
0	Slc44a5	0.00713868	0.370477	0.424	0.27	1
0	Gria1	3.38e-08	0.370349	0.824	0.6	6.76e-05
3	Epha5	3.73e-10	0.369482	0.865	0.505	7.47e-07
3	Prkag2	0.00125678	0.368946	0.646	0.528	1
0	A930011G23Rik	4.5e-05	0.366472	0.517	0.359	0.0900552
0	RP23-231J2.1	1.6e-08	0.363753	0.512	0.232	3.2e-05
0	Grin3a	1.83e-14	0.362854	0.6	0.28	3.65e-11
1	Cldn5	4.07e-12	0.361605	0.41	0.238	8.15e-09
1	Ildr2	0.00036919	0.360693	0.215	0.413	0.738379
3	Kcnab1	2.42e-09	0.360091	0.812	0.56	4.85e-06
1	Wnt4	3.16e-10	0.359705	0.382	0.215	6.32e-07
1	Cd200r1	4.74e-05	0.359633	0.41	0.328	0.0947456
0	Gm13832	0.000314352	0.359446	0.38	0.134	0.628704
3	Tmem200a	1.98e-10	0.35922	0.542	0.209	3.96e-07
3	Sgcd	6.56e-08	0.358438	0.771	0.417	0.000131297
0	Ptprr	3.23e-10	0.358	0.537	0.249	6.46e-07
0	Prr16	3.34e-06	0.356629	0.522	0.289	0.00668603
0	Tox	2.43e-12	0.356376	0.659	0.388	4.87e-09
3	Fam65b	0.00172691	0.354636	0.531	0.351	1
0	Ddah1	2.59e-21	0.354398	0.532	0.17	5.18e-18
3	A930011G23Rik	0.00174077	0.35187	0.552	0.385	1
1	Grk5	1.09e-06	0.351022	0.417	0.299	0.00217399
2	Rtkn2	0.000913474	0.350279	0.444	0.355	1
3	Pcbp3	1.41e-09	0.349394	0.667	0.429	2.82e-06
3	Grip1	1.11e-07	0.349117	0.833	0.577	0.000222502
2	Gli2	9.06e-09	0.34859	0.444	0.283	1.81e-05
3	Ankfn1	1.33e-12	0.348383	0.604	0.197	2.66e-09
2	Ankub1	6.11e-05	0.348319	0.43	0.357	0.122115
0	Galnt14	7.16e-05	0.347743	0.371	0.103	0.143297
3	Cers6	9.1e-08	0.347494	0.625	0.315	0.00018205
0	Fam19a2	4.42e-08	0.347183	0.678	0.414	8.83e-05
0	Pomc	0.000257107	0.347059	0.488	0.344	0.514215
2	Abtb2	0.000135398	0.347047	0.407	0.326	0.270796
3	Ralyl	1.79e-06	0.346804	0.729	0.463	0.00358508
2	Prex2	0.000712823	0.346524	0.437	0.336	1
3	Cdh11	6.41e-05	0.346211	0.573	0.292	0.128239
3	Fras1	0.000128081	0.345989	0.542	0.302	0.256163
0	Dfna5	0.000890424	0.345746	0.673	0.572	1
0	A830018L16Rik	6.43e-18	0.345279	0.683	0.289	1.29e-14
0	Hcrtr2	2.53e-17	0.345094	0.473	0.141	5.06e-14
3	Xylt1	1.49e-09	0.344894	0.719	0.381	2.97e-06
2	Cspg4	2.73e-13	0.343429	0.393	0.15	5.47e-10
0	Brinp2	4.15e-11	0.343041	0.576	0.275	8.29e-08
1	Atp8b1	2.44e-09	0.340457	0.146	0.409	4.88e-06
1	Zbtb20	0.000217243	0.340439	0.917	0.933	0.434487
0	Atrnl1	4.38e-13	0.339093	0.722	0.34	8.75e-10
0	Pcdh17	7.13e-05	0.338138	0.634	0.505	0.142636
3	Nell1os	0.000191408	0.33578	0.417	0.121	0.382815
2	Palld	0.0022088	0.335776	0.163	0.266	1
0	Stk39	9.77e-15	0.334344	0.644	0.287	1.95e-11
3	Iqgap2	0.000193806	0.332867	0.448	0.18	0.387612
0	Gm44188	0.000831216	0.329759	0.507	0.378	1
4	Lin9	0.00709355	0.328383	0.07	0.26	1
2	Mob3b	9e-07	0.327808	0.415	0.283	0.00180003
1	Tspan18	5.26e-05	0.327322	0.167	0.324	0.105129
1	Gcnt2	0.00813294	0.326935	0.438	0.422	1
2	Heg1	5.97e-09	0.325627	0.504	0.346	1.19e-05
2	Lix1	0.00114571	0.325349	0.452	0.355	1
0	Kcnk2	0.00516719	0.324127	0.39	0.237	1
3	Pkp2	8.3e-07	0.323244	0.479	0.186	0.00166042
3	Sel1l3	2.73e-07	0.32276	0.448	0.129	0.000546905
0	Gad1	1.9e-09	0.322307	0.424	0.17	3.79e-06
3	Grik2	2e-06	0.321313	0.958	0.658	0.00400494
2	Sned1	3.27e-05	0.321082	0.415	0.305	0.0654039
3	Chrna7	5.02e-09	0.31952	0.542	0.228	1e-05
3	Sema6a	8.87e-05	0.319122	0.604	0.347	0.177465
3	Gabra4	0.000601145	0.318953	0.5	0.266	1
3	Cep112	3.44e-07	0.318839	0.698	0.448	0.000687688
2	Eps8	2.19e-05	0.318838	0.474	0.336	0.0437903
2	4930448N21Rik	0.00612022	0.318397	0.326	0.252	1
0	Gm28153	1.73e-16	0.31775	0.449	0.11	3.47e-13
3	Mpped2	3.66e-09	0.316915	0.698	0.307	7.31e-06
3	Lmo3	7.37e-12	0.316564	0.635	0.332	1.47e-08
0	5530401A14Rik	1.29e-16	0.315852	0.444	0.112	2.59e-13
3	Dach1	0.000163332	0.315621	0.542	0.302	0.326664
3	Frmpd3	0.00629933	0.315187	0.438	0.218	1
2	Zeb2	3.4e-09	0.314083	0.926	0.871	6.8e-06
0	Fstl4	4.63e-14	0.314076	0.561	0.237	9.25e-11
3	Grm1	3.34e-05	0.312536	0.719	0.52	0.0667839
0	Greb1l	1.36e-05	0.312041	0.537	0.38	0.0271967
1	Glis3	0.000265397	0.312035	0.403	0.344	0.530794
0	Ptprg	5.55e-14	0.31161	0.776	0.421	1.11e-10
0	Dlgap2	4.41e-08	0.311438	0.673	0.416	8.83e-05
3	A830082K12Rik	1.6e-06	0.311368	0.552	0.277	0.00319498
0	Gm6994	6.78e-16	0.311051	0.571	0.249	1.36e-12
3	Zcchc16	0.000194937	0.310115	0.635	0.41	0.389875
0	Syt2	5.88e-08	0.31009	0.376	0.16	0.000117567
0	Sh3rf3	5.44e-09	0.310053	0.512	0.23	1.09e-05
4	Eya2	0.00539975	0.309132	0.116	0.297	1
3	Slc4a10	5.69e-06	0.30791	0.802	0.516	0.0113867
3	Tmtc1	1.32e-05	0.307722	0.615	0.391	0.0263453
0	Ncald	2.7e-09	0.306615	0.624	0.342	5.4e-06
3	Cadm2	0.00277028	0.306157	0.938	0.731	1
0	Gm12239	1.29e-10	0.305612	0.429	0.148	2.57e-07
0	Epb41	1.14e-07	0.305537	0.644	0.419	0.000228961
0	Pik3r3	3.47e-15	0.305098	0.58	0.258	6.95e-12
4	Gm20680	4.27e-05	0.304052	0.395	0.222	0.0854876
0	Gm15584	0.00569321	0.301729	0.341	0.144	1
1	Npl	3.82e-05	0.301284	0.396	0.311	0.0764827
2	Slco1c1	0.00254496	0.301114	0.422	0.385	1
1	Pard3bos1	8.77e-07	0.299512	0.444	0.338	0.00175348
4	Slc13a3	5.09e-07	0.299432	0.349	0.159	0.00101809
0	Neto1	8e-05	0.298163	0.488	0.335	0.159915
3	Efna5	5.21e-07	0.297823	0.667	0.389	0.00104173
1	Cysltr1	5.89e-06	0.297424	0.118	0.282	0.01179
3	Oprm1	1.24e-07	0.297416	0.656	0.37	0.000248205
2	Limd1	1.89e-06	0.297085	0.437	0.311	0.00377807
0	Sdk1	2.92e-06	0.296943	0.673	0.483	0.0058478
2	Kif6	0.00906033	0.296867	0.452	0.385	1
3	Syndig1	0.000510037	0.296547	0.583	0.416	1
1	Cdc14a	0.000362558	0.294926	0.451	0.38	0.725115
0	Adcy1	1.43e-11	0.294845	0.541	0.321	2.85e-08
4	Postn	3.82e-08	0.294776	0.372	0.103	7.63e-05
3	Ncald	4.77e-07	0.294622	0.708	0.385	0.000954872
0	Nova1	1.78e-08	0.2946	0.668	0.423	3.56e-05
1	Xdh	1.84e-05	0.294477	0.403	0.303	0.0368186
0	Grik4	5.27e-10	0.294053	0.61	0.361	1.05e-06
3	Rerg	0.00379523	0.293936	0.427	0.213	1
1	Dock10	4.03e-05	0.293629	0.847	0.827	0.0805467
0	Pbx3	6.93e-08	0.292737	0.678	0.478	0.000138616
1	Mrc2	3.09e-07	0.292346	0.389	0.246	0.000618825
0	Adcy8	1.75e-06	0.291393	0.512	0.278	0.00349043
3	Gm44188	0.00828662	0.290801	0.552	0.397	1
3	Acvr2a	0.000248454	0.290661	0.667	0.509	0.496909
0	Actn2	0.00206114	0.290568	0.42	0.268	1
3	Ndst3	1.49e-05	0.289486	0.573	0.311	0.0298655
0	Cntnap3	0.000336193	0.28911	0.405	0.225	0.672386
0	Kcnh5	2.66e-18	0.289081	0.527	0.22	5.31e-15
2	F3	1.6e-06	0.287675	0.437	0.287	0.00319045
2	Sema3d	0.000427008	0.28763	0.385	0.307	0.854017
0	Itgbl1	3.61e-05	0.287569	0.478	0.246	0.0721775
3	Gm13269	0.00146895	0.287506	0.594	0.423	1
1	Slc16a10	0.000212036	0.287456	0.41	0.334	0.424072
0	Fam184a	3.05e-14	0.286838	0.624	0.304	6.1e-11
0	Fign	4.27e-17	0.286721	0.62	0.297	8.55e-14
0	Tmem132c	2.04e-06	0.286508	0.337	0.144	0.00407879
0	Flt3	5.55e-05	0.286464	0.429	0.261	0.110901
2	Thsd7a	0.00220464	0.286343	0.593	0.473	1
3	Tmem178	5.77e-07	0.28627	0.427	0.11	0.0011548
0	Stxbp6	1.21e-06	0.286068	0.62	0.44	0.00241821
3	Ncam2	0.00122655	0.285788	0.854	0.681	1
1	Atp1a2	1.15e-05	0.285698	0.507	0.357	0.0229267
0	Tmtc1	1.67e-09	0.285224	0.585	0.347	3.35e-06
1	3300002A11Rik	2.88e-08	0.284434	0.403	0.294	5.75e-05
0	Htr7	0.000447536	0.283308	0.42	0.213	0.895071
0	Srgap1	1.33e-09	0.282905	0.659	0.4	2.67e-06
3	Lypd1	0.00510464	0.282044	0.365	0.171	1
3	Nhsl2	0.000649609	0.281892	0.521	0.324	1
1	Oprm1	1.88e-09	0.281093	0.188	0.482	3.75e-06
0	Mcc	3.89e-12	0.28063	0.532	0.218	7.77e-09
0	Glra1	0.000366546	0.279302	0.356	0.12	0.733091
0	Aifm3	4.91e-08	0.279001	0.522	0.299	9.82e-05
1	Mid1	0.00315555	0.278665	0.146	0.334	1
3	Ankrd33b	1.39e-12	0.278342	0.49	0.123	2.79e-09
1	Dhdh	9.95e-13	0.277743	0.361	0.171	1.99e-09
3	Thsd7b	4.93e-08	0.27704	0.604	0.268	9.85e-05
0	Gm16272	4.81e-13	0.275856	0.361	0.103	9.62e-10
1	Svil	0.00105469	0.274062	0.451	0.39	1
1	Kitl	2e-11	0.27404	0.111	0.413	4e-08
0	Cacna1e	1.31e-08	0.273715	0.654	0.321	2.62e-05
0	Dgkh	0.00438653	0.273325	0.546	0.44	1
3	Gm27151	9.52e-10	0.273224	0.396	0.059	1.9e-06
1	Enox2	1.13e-05	0.272949	0.229	0.493	0.0225556
3	Trpc6	2e-06	0.271445	0.479	0.178	0.00399001
0	Caln1	2.03e-05	0.270614	0.649	0.469	0.0406809
2	Dach2	0.000717648	0.270273	0.444	0.404	1
3	Fam19a2	0.00626516	0.270108	0.635	0.476	1
4	Itpr1	0.00734473	0.269614	0.535	0.431	1
1	Slc2a1	0.00249372	0.269517	0.396	0.351	1
3	Lin7a	4.69e-05	0.269322	0.604	0.349	0.0937779
3	Gabrg3	2.16e-07	0.268924	0.75	0.435	0.000432575
0	Sox5os4	2.68e-12	0.268018	0.537	0.309	5.36e-09
0	Trpc3	3.54e-15	0.267443	0.459	0.177	7.07e-12
2	Pard3bos1	0.000101522	0.26702	0.237	0.398	0.203045
0	Kcnt2	6.08e-07	0.26678	0.517	0.294	0.00121611
3	Gm37459	3.74e-07	0.266633	0.729	0.472	0.000748846
0	Tmem132cos	0.000270176	0.266439	0.361	0.136	0.540352
0	Ano5	2.07e-06	0.266286	0.429	0.239	0.00414744
0	Gm13963	7.02e-07	0.265224	0.498	0.318	0.00140451
3	Prkca	0.000112493	0.264795	0.854	0.624	0.224985
0	Grin2b	2.47e-14	0.264474	0.878	0.385	4.95e-11
3	Mctp1	3.31e-06	0.263991	0.812	0.528	0.00661378
4	Col3a1	5.72e-08	0.261353	0.349	0.093	0.0001144
0	Lhx1	2.44e-16	0.260331	0.473	0.153	4.88e-13
0	Mme	1.7e-06	0.260217	0.434	0.177	0.00339613
1	Ebf1	0.00452251	0.259947	0.153	0.367	1
2	Hes5	7.12e-12	0.259605	0.393	0.168	1.42e-08
3	Fstl5	0.000637524	0.259587	0.594	0.38	1
0	Bmper	0.000256272	0.259194	0.444	0.352	0.512544
2	Dpyd	7.03e-05	0.257797	0.607	0.436	0.140638
1	Eya4	5.53e-15	0.257011	0.076	0.367	1.11e-11
4	Gm13822	5.09e-28	0.256668	0.395	0.017	1.02e-24
3	Zfp804b	9.93e-09	0.256263	0.698	0.351	1.99e-05
0	Col26a1	1.69e-07	0.256202	0.444	0.189	0.000338714
2	Prkca	0.00205273	0.253983	0.681	0.654	1
0	Rbms1	1.6e-06	0.252692	0.629	0.433	0.00319551
3	Slc2a13	0.000414536	0.252472	0.635	0.44	0.829073
2	Ncam2	3.63e-05	0.252116	0.859	0.666	0.0726306
2	Plxdc2	5.91e-10	0.251973	0.978	0.936	1.18e-06
1	Synpo2	4.97e-14	0.251953	0.389	0.207	9.94e-11
2	Tmem164	0.000208151	0.251402	0.578	0.457	0.416301
3	Myo16	5.19e-05	0.251153	0.604	0.343	0.103795
0	Zfp521	2.53e-05	0.250164	0.537	0.443	0.0505005
2	Stk10	0.000479426	-0.250073	0.274	0.439	0.958851
1	Grin3a	0.00728526	-0.251336	0.271	0.42	1
2	Slc35f1	3.41e-07	-0.251347	0.23	0.516	0.000681261
1	Chrna7	9.14e-18	-0.251426	0.021	0.353	1.83e-14
3	Vav3	0.000782428	-0.252219	0.479	0.266	1
2	Flt3	4.25e-11	-0.252344	0.096	0.377	8.49e-08
0	Pdgfra	1.77e-10	-0.25269	0.21	0.378	3.55e-07
3	Npl	1.24e-07	-0.25325	0.188	0.357	0.000247111
2	Flrt2	0.00469349	-0.253749	0.215	0.352	1
4	Ano3	1.35e-07	-0.253752	0.07	0.424	0.000269986
2	Actn2	0.00274967	-0.254889	0.207	0.348	1
4	Usp29	0.00628479	-0.255197	0.256	0.529	1
1	5530401A14Rik	5.06e-17	-0.256426	0.007	0.286	1.01e-13
3	Ntsr2	2.46e-07	-0.257433	0.24	0.404	0.000492384
1	Adamts2	1.04e-08	-0.257478	0.201	0.443	2.07e-05
3	Slc7a10	9.81e-09	-0.257528	0.208	0.357	1.96e-05
2	Zdbf2	1.99e-05	-0.257731	0.126	0.34	0.0397574
4	Foxo1	1.3e-06	-0.258191	0.07	0.383	0.00259942
2	Runx2	6.8e-05	-0.259182	0.163	0.365	0.136038
1	Spon1	1.09e-12	-0.259379	0.069	0.392	2.19e-09
2	Shisa6	1.22e-06	-0.259662	0.111	0.324	0.00244712
4	Cntn5	0.000418992	-0.259877	0.256	0.553	0.837984
0	Anxa3	6.63e-14	-0.26144	0.4	0.146	1.33e-10
4	Raver2	0.000138798	-0.262211	0.023	0.262	0.277596
1	Pde1c	1.05e-15	-0.262289	0.083	0.451	2.09e-12
2	Ms4a6c	0.00207912	-0.262447	0.259	0.342	1
0	Sec14l5	3.24e-05	-0.263982	0.493	0.318	0.0647897
0	Pltp	1.71e-07	-0.264116	0.22	0.342	0.000341241
1	RP24-267C3.3	9.65e-05	-0.264483	0.028	0.359	0.19299
2	2023-03-11	0.00388957	-0.264843	0.163	0.326	1
4	Epha10	5.71e-06	-0.265778	0.07	0.352	0.0114291
1	Sntb2	3.69e-15	-0.26639	0.062	0.407	7.39e-12
4	Efr3a	0.00046919	-0.266629	0.163	0.452	0.93838
4	Grk5	0.000705899	-0.26691	0.093	0.343	1
2	Arhgap15	5.27e-06	-0.267019	0.17	0.4	0.010538
1	Mapk4	0.003033	-0.267624	0.035	0.253	1
2	C77370	0.000425547	-0.267999	0.23	0.414	0.851095
4	Tanc1	0.000525976	-0.268185	0.116	0.397	1
1	Ankfn1	0.000186096	-0.268279	0.014	0.334	0.372193
1	Plxna2	0.000265857	-0.268533	0.201	0.436	0.531714
1	Ptch1	4.41e-10	-0.268586	0.069	0.392	8.82e-07
1	Adamts6	2.09e-10	-0.26883	0.16	0.441	4.19e-07
1	Glra3	1.41e-05	-0.269385	0.069	0.38	0.0281885
2	Adgre1	0.00918385	-0.269504	0.415	0.338	1
1	Ar	0.00675009	-0.270414	0.118	0.351	1
4	Ccdc148	0.00632538	-0.270644	0.279	0.46	1
2	2010300C02Rik	0.00878404	-0.270676	0.356	0.439	1
4	Bicc1	2.59e-05	-0.270813	0.116	0.416	0.0518331
4	Lmo7	7.48e-05	-0.271272	0.023	0.343	0.149661
1	Epha3	1.05e-08	-0.271399	0.125	0.38	2.11e-05
0	Atp13a4	8.5e-12	-0.271759	0.137	0.256	1.7e-08
2	Nos1ap	0.00110593	-0.27325	0.444	0.645	1
1	Oxr1	2.49e-06	-0.273566	0.458	0.777	0.00497402
2	Kctd8	0.00754768	-0.274078	0.444	0.361	1
2	Ptchd4	5.8e-06	-0.274672	0.141	0.406	0.0116066
2	Btbd11	0.00158228	-0.274825	0.163	0.346	1
1	Tcerg1l	1.24e-06	-0.27515	0.035	0.355	0.00248151
2	Sorcs3	4.02e-07	-0.275268	0.289	0.512	0.000804206
3	Vcan	1.88e-06	-0.27533	0.448	0.226	0.00376483
2	Chrm2	6.24e-09	-0.275435	0.215	0.424	1.25e-05
2	Cpne9	0.00111772	-0.275544	0.222	0.35	1
1	Prox1	0.00165316	-0.275618	0.347	0.463	1
4	Padi2	0.00182443	-0.275635	0.047	0.286	1
1	1700047M11Rik	0.00697401	-0.275954	0.306	0.251	1
0	Lpar1	0.0002134	-0.27672	0.293	0.364	0.426801
0	Lyve1	1.04e-09	-0.277364	0.254	0.065	2.08e-06
3	Lpar1	3.65e-05	-0.277776	0.24	0.359	0.0729563
3	Gja1	0.00946322	-0.278557	0.302	0.163	1
1	Tmem63a	3.77e-10	-0.278739	0.236	0.528	7.55e-07
4	Pdgfra	0.00873148	-0.27937	0.372	0.319	1
3	Kcnip1	0.00362015	-0.279383	0.344	0.393	1
2	Rbms1	1.49e-05	-0.279903	0.348	0.539	0.0298435
2	9630028H03Rik	0.00993286	-0.281442	0.356	0.432	1
2	L3mbtl4	0.00667004	-0.281745	0.237	0.344	1
4	Tmtc2	0.000115941	-0.282132	0.233	0.547	0.231882
2	Pcdh19	0.00255864	-0.282543	0.156	0.297	1
2	Itga4	7.89e-05	-0.282556	0.119	0.26	0.15784
4	Cfap54	0.00288387	-0.282911	0.07	0.329	1
1	4930545L23Rik	0.000136494	-0.283465	0.076	0.374	0.272989
0	Cyp7b1	0.00668503	-0.283764	0.332	0.385	1
4	Klhl1	0.0043046	-0.283928	0.14	0.359	1
3	Mboat1	0.000470621	-0.284312	0.208	0.317	0.941242
4	Pde8a	0.000161077	-0.284429	0.14	0.422	0.322154
4	Mkx	2.05e-05	-0.28448	0.116	0.414	0.0409397
2	Acvr2a	3.06e-05	-0.285008	0.4	0.57	0.0612654
4	St8sia6	7.13e-06	-0.286087	0.023	0.307	0.0142595
4	Plppr1	2.64e-06	-0.286115	0.093	0.4	0.00527599
2	Pcsk1	6.1e-08	-0.286814	0.096	0.346	0.000121901
0	2023-03-01	0.0069776	-0.288506	0.81	0.809	1
3	Rnf152	0.00180837	-0.289202	0.219	0.288	1
1	Tmtc1	0.000764937	-0.289459	0.312	0.459	1
4	Thrb	6.66e-05	-0.289471	0.256	0.586	0.133142
0	Clec2d	9.58e-08	-0.28986	0.41	0.201	0.000191694
2	Ankfn1	2.18e-18	-0.290374	0.03	0.324	4.36e-15
2	Cacng3	0.0015007	-0.290495	0.081	0.279	1
1	Lrtm1	4.63e-07	-0.290859	0.125	0.405	0.000926093
1	Reln	1.16e-07	-0.292246	0.049	0.309	0.000232801
4	Flrt2	0.000466559	-0.292398	0.07	0.341	0.933118
1	Aoah	6.13e-05	-0.292399	0.028	0.259	0.122543
2	Gm6994	2.96e-08	-0.292473	0.163	0.408	5.91e-05
1	Dapk1	2.3e-11	-0.292672	0.097	0.449	4.59e-08
4	Pip5k1b	0.00665109	-0.296269	0.07	0.322	1
0	Gm16168	0.00641655	-0.29667	0.61	0.462	1
0	Pacrg	0.000578462	-0.296834	0.737	0.495	1
2	Mpped2	1.83e-06	-0.297286	0.2	0.414	0.0036531
2	St8sia4	1.11e-08	-0.297348	0.104	0.33	2.21e-05
4	Rundc3b	3.57e-06	-0.297806	0.14	0.467	0.00713268
4	Cdh11	0.000482849	-0.298006	0.093	0.353	0.965698
1	Rtkn2	1.45e-19	-0.298495	0.104	0.455	2.91e-16
3	Abcg2	0.00645889	-0.298498	0.323	0.381	1
4	Gm26691	2.71e-07	-0.298572	0.093	0.443	0.000542569
2	Chrna7	0.00119298	-0.298717	0.096	0.326	1
1	Rnf152	1.16e-09	-0.299014	0.042	0.349	2.32e-06
0	Mb21d1	6.92e-10	-0.299645	0.117	0.27	1.38e-06
4	Inpp4b	0.0077336	-0.299758	0.442	0.712	1
1	Pik3r3	2.78e-19	-0.299919	0.056	0.457	5.57e-16
2	Cdh7	0.00817046	-0.300194	0.185	0.324	1
4	Creb5	3.35e-07	-0.300783	0.116	0.478	0.000670114
3	Serpine2	0.000117716	-0.300942	0.5	0.264	0.235432
2	Gad1	0.000854811	-0.301331	0.111	0.293	1
4	Rasgrf2	0.000254084	-0.301371	0.07	0.343	0.508169
0	Atp8b1	1.69e-05	-0.301721	0.478	0.285	0.0338208
4	Car2	0.000321167	-0.302276	0.163	0.455	0.642333
1	Pdzd2	0.000111569	-0.302724	0.069	0.376	0.223137
1	Syt17	7e-08	-0.303298	0.028	0.38	0.000140079
1	Gm17171	1.02e-08	-0.303317	0.042	0.392	2.04e-05
0	Flt1	5.7e-13	-0.304025	0.405	0.163	1.14e-09
1	Eda	6.65e-18	-0.304474	0.062	0.443	1.33e-14
2	Brinp3	0.00235176	-0.304645	0.585	0.691	1
1	Raver2	3.86e-05	-0.304974	0.028	0.311	0.0772834
0	Ms4a6b	0.00137369	-0.305459	0.176	0.347	1
0	Tnfaip8	0.00471746	-0.305919	0.293	0.213	1
4	Gjb6	8.98e-07	-0.306475	0	0.278	0.00179656
2	Vat1l	0.00415428	-0.306681	0.178	0.348	1
4	Cdh19	1.66e-05	-0.306737	0.116	0.462	0.0332902
4	Elavl2	0.00824704	-0.306875	0.186	0.441	1
2	Flt1	0.00165054	-0.307251	0.126	0.275	1
2	Unc13b	3.33e-11	-0.307683	0.193	0.492	6.67e-08
4	Abca8a	0.00623761	-0.307774	0.349	0.276	1
3	Pla2g4a	8.29e-05	-0.308405	0.604	0.372	0.165835
1	Pip5k1b	4.16e-12	-0.30851	0.056	0.38	8.32e-09
2	Ndst3	1.6e-07	-0.308771	0.156	0.406	0.000319021
2	Cacnb2	0.000115282	-0.309117	0.63	0.799	0.230564
0	Cd200r1	5.31e-06	-0.310087	0.273	0.383	0.0106224
1	Mlip	5.84e-26	-0.310523	0.056	0.474	1.17e-22
0	1700011I03Rik	1.36e-05	-0.310683	0.185	0.268	0.0271846
0	Npnt	1.32e-11	-0.311386	0.2	0.378	2.64e-08
0	Arhgef10	0.00232366	-0.31243	0.546	0.395	1
4	Vcan	0.000821134	-0.312758	0.023	0.278	1
1	Adam12	6.27e-11	-0.313984	0.028	0.303	1.25e-07
0	Prkch	0.000359212	-0.314642	0.293	0.179	0.718425
2	Galnt18	5.7e-06	-0.314648	0.178	0.385	0.0113912
0	Slc17a7	0.000311815	-0.315033	0.249	0.335	0.623631
4	Luzp2	0.00356744	-0.315696	0.163	0.471	1
2	Ptpro	2.19e-08	-0.315734	0.259	0.525	4.39e-05
1	Mag	0.000320439	-0.316082	0.458	0.62	0.640878
4	Gna15	8.89e-05	-0.316339	0.163	0.464	0.17789
1	Gm13963	0.000347491	-0.317044	0.229	0.422	0.694982
0	Itga4	0.00106427	-0.317382	0.278	0.206	1
4	Gda	0.00742789	-0.318471	0.07	0.279	1
4	Ncald	0.00246389	-0.319601	0.186	0.453	1
2	Tiam1	1.71e-07	-0.320083	0.074	0.322	0.000341719
3	A330008L17Rik	0.0036599	-0.320845	0.323	0.395	1
4	Brinp3	0.00975879	-0.321006	0.535	0.678	1
4	Fam184a	5.27e-05	-0.321486	0.14	0.429	0.105423
2	Zfp804b	0.000185303	-0.321906	0.252	0.447	0.370606
2	Aff2	1.11e-07	-0.322918	0.252	0.496	0.000222172
1	Lama2	0.00537821	-0.323512	0.264	0.413	1
0	Htra1	0.000321745	-0.324521	0.288	0.371	0.643489
2	Gm42439	9.62e-16	-0.325451	0.156	0.512	1.92e-12
0	Edil3	0.0044784	-0.325626	0.844	0.584	1
2	Opcml	0.000678407	-0.327467	0.607	0.715	1
2	Trhde	0.000944474	-0.328054	0.207	0.33	1
3	Lgals9	0.000217548	-0.329933	0.26	0.357	0.435097
2	Prkag2	0.00403188	-0.330098	0.452	0.572	1
2	Htr4	4.41e-08	-0.330878	0.104	0.359	8.83e-05
1	Tiam1	9.42e-10	-0.331277	0.035	0.338	1.88e-06
1	Slit1	1.84e-13	-0.333209	0.007	0.347	3.68e-10
1	Prkcg	8.18e-05	-0.333507	0.118	0.34	0.163613
2	Gda	1.87e-06	-0.334178	0.119	0.305	0.00374975
1	Kcnh5	2.39e-08	-0.334207	0.062	0.399	4.78e-05
1	Sidt1	2.01e-07	-0.334476	0.062	0.413	0.000401082
2	Rab27b	0.000274606	-0.33473	0.163	0.361	0.549212
1	Pcbp3	0.00017643	-0.335603	0.361	0.497	0.35286
4	Ak5	0.000409687	-0.335696	0.163	0.447	0.819375
1	Bmpr1b	2.07e-06	-0.336696	0.035	0.29	0.00413045
1	Sgpp2	1.05e-08	-0.336923	0.062	0.415	2.11e-05
2	Prkch	8.81e-05	-0.338009	0.089	0.252	0.176249
4	RP23-44H21.1	1.09e-06	-0.338529	0.093	0.457	0.00218417
1	Slc1a2	0.00303455	-0.339544	0.188	0.409	1
1	Neto2	7.56e-14	-0.339637	0.021	0.38	1.51e-10
4	Khdrbs2	4.76e-05	-0.339907	0.209	0.547	0.0952991
4	Nrxn3	0.00200795	-0.339999	0.442	0.659	1
1	Clvs2	6e-18	-0.341303	0.014	0.409	1.2e-14
2	Lrfn2	5.99e-12	-0.342509	0.2	0.484	1.2e-08
1	Gm15155	2.09e-06	-0.34364	0.264	0.48	0.00417173
1	Kcnn3	0.00119907	-0.34364	0.153	0.382	1
1	Grip1os2	5.33e-07	-0.344137	0.049	0.388	0.00106505
2	Myo5b	2.01e-05	-0.345617	0.163	0.365	0.0401682
4	Cdh7	0.000479744	-0.346993	0	0.316	0.959488
0	Ust	0.00298783	-0.347289	0.395	0.435	1
3	Ddah1	1.66e-09	-0.347443	0.135	0.317	3.33e-06
4	Zcchc16	0.00514194	-0.347459	0.302	0.455	1
1	Nell2	1.59e-11	-0.34784	0.104	0.443	3.18e-08
3	Cd86	0.00218486	-0.348081	0.542	0.326	1
1	Jph1	9.27e-10	-0.34909	0.146	0.445	1.85e-06
4	Ppfia2	0.00010459	-0.349156	0.233	0.584	0.20918
2	Zfp618	6.7e-12	-0.34948	0.126	0.416	1.34e-08
0	Aoah	8.66e-09	-0.351262	0.371	0.124	1.73e-05
2	Pcbp3	2.79e-06	-0.352212	0.363	0.494	0.00558889
2	Fyb	0.000313043	-0.353277	0.481	0.693	0.626086
1	AI854517	0.00187524	-0.354232	0.368	0.474	1
3	Hs3st5	0.000981848	-0.354415	0.552	0.317	1
4	Hexb	0.00520786	-0.354498	0.535	0.798	1
4	Brinp1	0.00103187	-0.3553	0.163	0.476	1
4	Bcl11b	1.33e-06	-0.355766	0	0.347	0.00265879
2	Lmo3	2.42e-09	-0.356423	0.185	0.432	4.84e-06
2	Cacna2d2	0.00167716	-0.356623	0.363	0.461	1
4	Zfp385b	0.000164883	-0.357474	0.14	0.422	0.329766
4	Rnf220	0.00132695	-0.358152	0.256	0.552	1
1	Pdgfc	1.1e-05	-0.358191	0.056	0.313	0.0220617
2	Thrb	6.64e-07	-0.358463	0.385	0.613	0.00132783
2	Gm20754	3.05e-06	-0.35866	0.274	0.459	0.00610046
2	Ptprr	2.45e-09	-0.358749	0.126	0.404	4.91e-06
2	Cdh9	9.57e-07	-0.360424	0.119	0.314	0.0019142
4	Adcy8	0.000387558	-0.360982	0.093	0.374	0.775117
2	Syt17	2.61e-18	-0.361129	0.059	0.365	5.23e-15
4	Xylt1	0.00161383	-0.361375	0.163	0.453	1
0	Prkca	0.00107559	-0.361738	0.673	0.653	1
2	Mlip	6.98e-06	-0.362138	0.244	0.414	0.0139613
1	Bicc1	0.000152359	-0.363186	0.243	0.441	0.304718
1	2023-03-11	1.01e-07	-0.363253	0.049	0.363	0.00020218
4	Kcnq5	0.00380591	-0.364518	0.186	0.455	1
4	Egfem1	0.00354823	-0.364779	0.163	0.386	1
4	Cntn3	0.000111351	-0.365385	0.302	0.579	0.222701
2	Kirrel3	0.0062643	-0.366675	0.459	0.568	1
1	Kcnh1	0.000137827	-0.36693	0.083	0.386	0.275655
4	Gm28905	8.33e-11	-0.367021	0.047	0.481	1.67e-07
2	Myo16	0.00359091	-0.367508	0.304	0.406	1
3	Sec14l5	9.35e-05	-0.36818	0.271	0.395	0.187016
2	Adcy1	3.12e-06	-0.370392	0.252	0.432	0.00623127
4	Cntnap5c	0.00343489	-0.370818	0.093	0.302	1
2	Sncaip	0.000175072	-0.371455	0.296	0.484	0.350143
4	Prr5l	0.000222578	-0.371751	0.163	0.472	0.445157
1	Trpc4	0.000228898	-0.371863	0.069	0.338	0.457796
2	Ankrd55	0.00781736	-0.372801	0.37	0.5	1
4	Chst11	1.02e-05	-0.373821	0.093	0.436	0.0203126
2	Kcnip1	3.09e-10	-0.37418	0.178	0.443	6.18e-07
3	Arhgap24	3.58e-06	-0.374724	0.354	0.501	0.00716115
1	Gm11418	2.95e-15	-0.375755	0.028	0.457	5.9e-12
4	Prex2	5.1e-06	-0.37582	0.047	0.381	0.0101986
2	Alk	3.81e-05	-0.375899	0.215	0.385	0.0761457
4	Chrm2	1.41e-08	-0.376687	0.023	0.405	2.82e-05
3	Apobec1	0.000202289	-0.376944	0.26	0.366	0.404577
4	Gm21798	0.000929325	-0.3772	0.326	0.528	1
0	Aspa	0.00121132	-0.377413	0.639	0.433	1
2	4933413L06Rik	6.17e-10	-0.377462	0.067	0.348	1.23e-06
3	Ms4a6b	1.05e-05	-0.377554	0.24	0.3	0.0209424
1	Cacng4	8.59e-13	-0.377848	0.028	0.424	1.72e-09
4	Mpped2	0.000240253	-0.378011	0.07	0.39	0.480506
1	Pld5	0.000170678	-0.378196	0.354	0.47	0.341356
1	Nova1	3.33e-18	-0.380506	0.16	0.608	6.66e-15
2	Pik3ap1	3.72e-05	-0.381261	0.341	0.523	0.074389
1	2010300C02Rik	1.95e-09	-0.382569	0.208	0.484	3.91e-06
1	Kcnip3	1.04e-09	-0.38327	0.062	0.344	2.07e-06
3	Cacna2d2	4.39e-05	-0.383306	0.354	0.455	0.0877746
4	Trpc5	1.11e-06	-0.384895	0.07	0.381	0.00221768
3	Pard3bos1	1.5e-06	-0.384905	0.229	0.387	0.00299671
1	Ddah1	9.54e-11	-0.386715	0.035	0.365	1.91e-07
0	Rbpms	0.00259801	-0.389245	0.239	0.294	1
1	Fam65b	2.18e-21	-0.389811	0.035	0.482	4.36e-18
2	St6galnac5	1.31e-05	-0.391222	0.163	0.387	0.0261088
3	Ebf1	0.0037718	-0.39228	0.302	0.321	1
1	Ermn	0.000306695	-0.39297	0.174	0.386	0.61339
1	Cpne7	2.4e-05	-0.393976	0.035	0.257	0.0479825
2	Vwc2l	0.000192394	-0.394038	0.133	0.309	0.384788
2	Slc16a10	8.34e-14	-0.394081	0.111	0.418	1.67e-10
1	Zfp521	0.000691128	-0.395002	0.361	0.507	1
1	Nrp1	5.66e-06	-0.395014	0.229	0.497	0.0113218
1	Adcy8	2.88e-08	-0.396264	0.104	0.43	5.76e-05
4	Galnt13	3.03e-05	-0.39783	0.14	0.509	0.0606556
1	Plppr1	0.00274561	-0.398241	0.243	0.42	1
1	Gm43507	0.00249988	-0.398957	0.028	0.317	1
1	Vwc2l	0.00177339	-0.399366	0.042	0.34	1
2	Sphkap	1.09e-06	-0.399396	0.156	0.398	0.00217766
0	Gm10848	0.00381809	-0.400467	0.293	0.366	1
2	Oxr1	1.77e-05	-0.401399	0.585	0.736	0.0353978
4	Ntm	0.00575364	-0.401613	0.326	0.602	1
1	Hs6st2	4.81e-16	-0.402288	0.049	0.405	9.63e-13
0	Cd33	0.00381003	-0.403027	0.356	0.423	1
4	Arhgef10	3.46e-07	-0.403204	0.093	0.471	0.000691101
2	Coro6	6.2e-08	-0.404098	0.252	0.457	0.000123903
1	Gas7	3.45e-15	-0.404876	0.069	0.438	6.91e-12
2	Itgbl1	0.00105315	-0.406027	0.2	0.357	1
1	Htr4	1.75e-10	-0.4062	0.014	0.39	3.51e-07
2	A330008L17Rik	6.16e-13	-0.407009	0.163	0.445	1.23e-09
3	Kctd8	0.00069927	-0.407122	0.302	0.393	1
2	Cdh4	6.66e-07	-0.408233	0.289	0.486	0.00133115
4	Spock1	0.00662656	-0.408477	0.465	0.647	1
0	Prr5l	0.000488329	-0.409833	0.605	0.376	0.976658
4	Epha7	9.59e-10	-0.410642	0.07	0.528	1.92e-06
4	Thsd7a	0.00190012	-0.410817	0.279	0.516	1
4	Kcnmb2	0.00159438	-0.411408	0.07	0.276	1
2	Tmtc1	9.28e-08	-0.412244	0.237	0.477	0.000185545
3	Mgp	1.32e-07	-0.412774	0.219	0.421	0.000264701
1	A930011G23Rik	0.00013759	-0.412813	0.271	0.453	0.275179
0	Etv5	5.2e-05	-0.413775	0.283	0.371	0.103988
1	Phldb1	5.21e-10	-0.414481	0.194	0.503	1.04e-06
4	Rbms3	0.000310304	-0.415078	0.209	0.514	0.620607
1	Baiap3	2.38e-06	-0.415255	0.201	0.426	0.00476507
2	Slc44a5	1.34e-05	-0.415739	0.17	0.363	0.0268657
4	Prkcg	1.04e-05	-0.415894	0	0.31	0.0208169
1	Flrt2	6e-11	-0.415947	0.069	0.399	1.2e-07
1	Airn	0.000181772	-0.416353	0.194	0.426	0.363544
2	Fstl4	1.56e-13	-0.416911	0.119	0.406	3.12e-10
4	Aff2	6e-07	-0.418307	0.093	0.469	0.00120029
2	Rph3a	8.11e-17	-0.41858	0.119	0.477	1.62e-13
1	Npas2	1.51e-05	-0.420174	0.035	0.324	0.0301156
4	Cdh9	0.000969717	-0.420311	0	0.291	1
1	Grik1	1.17e-12	-0.421817	0.097	0.424	2.35e-09
2	Epha3	6.1e-11	-0.423054	0.089	0.385	1.22e-07
2	Rnf150	5.12e-07	-0.423145	0.237	0.486	0.00102316
1	Ankrd55	2.36e-06	-0.424375	0.361	0.505	0.00472885
1	Ccdc148	0.000685823	-0.426147	0.361	0.474	1
1	Msra	1.55e-12	-0.426587	0.118	0.497	3.1e-09
0	Cp	3.77e-05	-0.427048	0.424	0.512	0.0753816
4	Hcn1	0.000602332	-0.427256	0.233	0.503	1
3	Cd33	6.94e-05	-0.428463	0.323	0.416	0.138832
2	Trpc4	9.64e-07	-0.428816	0.096	0.326	0.00192769
4	Ptprg	0.00303966	-0.429454	0.302	0.555	1
2	Cfh	7.64e-06	-0.429751	0.452	0.699	0.0152783
3	Elovl7	0.00258608	-0.4315	0.333	0.436	1
3	Notch2	0.000594012	-0.432476	0.219	0.342	1
4	Epn2	0.000735482	-0.432985	0.233	0.545	1
2	Ldb2	7.83e-07	-0.433097	0.17	0.389	0.00156617
1	Tox3	5.27e-17	-0.433396	0.076	0.443	1.05e-13
1	Rgs20	1.5e-09	-0.433803	0.083	0.443	3e-06
3	Gm26740	5.96e-06	-0.43482	0.312	0.488	0.0119147
1	Gm11099	0.000342455	-0.435285	0.229	0.42	0.684911
2	Cers6	2.69e-05	-0.437544	0.215	0.404	0.0537897
3	Myo1e	5.92e-11	-0.439387	0.219	0.433	1.18e-07
1	Meis2	0.000305153	-0.440547	0.062	0.307	0.610305
2	Gabra2	4.25e-07	-0.441434	0.237	0.498	0.000849393
4	Kcnab1	2.65e-07	-0.442271	0.209	0.628	0.000530882
2	Rapgef4os1	2.22e-17	-0.443195	0.067	0.393	4.44e-14
4	Adap2	0.00275066	-0.444592	0.372	0.664	1
4	Cdh18	0.00258388	-0.444821	0.256	0.467	1
1	Sorbs2os	1.05e-20	-0.445628	0.104	0.566	2.09e-17
1	Rab27b	2.02e-08	-0.446265	0.042	0.401	4.03e-05
2	Htr1f	2.92e-08	-0.447909	0.141	0.426	5.85e-05
2	Cfap54	0.000148232	-0.448576	0.141	0.359	0.296463
1	Snca	2.43e-07	-0.448853	0.083	0.367	0.000486775
2	Gm26691	0.000372231	-0.449179	0.311	0.449	0.744462
2	Cnksr2	3.02e-10	-0.449816	0.207	0.5	6.05e-07
4	Atp8b1	1.12e-05	-0.450196	0.047	0.371	0.0224109
1	Mcc	2.51e-10	-0.45045	0.035	0.407	5.01e-07
1	Btbd11	2.15e-15	-0.45061	0.007	0.397	4.29e-12
2	Pigk	1.58e-06	-0.452965	0.252	0.5	0.00315863
4	RP23-231J2.1	0.00968362	-0.453242	0.465	0.314	1
1	Greb1l	0.00779623	-0.453535	0.368	0.451	1
1	A830082K12Rik	1.03e-11	-0.453854	0.076	0.392	2.06e-08
0	Epsti1	1.89e-07	-0.453927	0.454	0.251	0.000377
1	Thsd7b	0.000178737	-0.454122	0.146	0.372	0.357473
1	Fam184a	8.83e-20	-0.45449	0.049	0.518	1.77e-16
1	Tmem196	2.07e-12	-0.454787	0.007	0.411	4.14e-09
0	Btk	0.00978962	-0.456355	0.317	0.376	1
4	Hs3st5	1.67e-05	-0.457199	0.047	0.376	0.0333381
2	Apba1	4.94e-08	-0.458766	0.489	0.746	9.88e-05
4	Tox3	1.72e-06	-0.459273	0	0.384	0.00344047
1	Rorb	1.43e-10	-0.459386	0.118	0.407	2.87e-07
4	Pigk	0.00854357	-0.460009	0.186	0.466	1
1	Fstl4	2.53e-11	-0.460555	0.042	0.434	5.06e-08
1	Sytl2	1.12e-16	-0.461044	0.014	0.424	2.24e-13
0	Foxo1	9.22e-08	-0.461576	0.273	0.404	0.00018437
4	Parm1	0.000271078	-0.461858	0.023	0.334	0.542155
4	Sh3rf3	3.29e-05	-0.461958	0.047	0.343	0.0658169
4	Robo1	4.77e-05	-0.461969	0.186	0.524	0.0954481
2	Pcdh15	4.74e-06	-0.463034	0.37	0.58	0.00948536
1	Itgbl1	5.09e-07	-0.463222	0.056	0.403	0.00101823
4	Enpp2	6.56e-06	-0.464505	0.233	0.633	0.0131257
4	Lrrtm4	0.00549316	-0.464886	0.581	0.7	1
3	Acss1	0.00114206	-0.4663	0.396	0.465	1
0	Syk	0.000312353	-0.46656	0.224	0.316	0.624705
3	Tec	8.27e-06	-0.46667	0.25	0.395	0.016539
1	Grb14	0.00797449	-0.466764	0.368	0.474	1
4	Grin3a	0.000351478	-0.467884	0.093	0.407	0.702957
1	Nwd2	2.72e-08	-0.467952	0.062	0.436	5.43e-05
1	Nckap5	3.29e-09	-0.468214	0.056	0.376	6.57e-06
2	Syndig1	0.000106748	-0.468231	0.333	0.471	0.213497
3	Pvt1	0.00344117	-0.469567	0.49	0.579	1
1	D7Ertd443e	1.3e-11	-0.470085	0.167	0.451	2.6e-08
4	Cntnap5a	4.38e-05	-0.470394	0.163	0.526	0.0875242
4	Foxp2	0.000232657	-0.470465	0.07	0.319	0.465313
3	Cpq	4.51e-05	-0.472351	0.229	0.381	0.0902681
1	Nyap2	0.00802607	-0.47242	0.389	0.507	1
1	Epha10	1.5e-07	-0.473289	0.056	0.415	0.00029979
4	Col25a1	0.000128585	-0.473624	0.116	0.4	0.25717
2	Kif26b	3.6e-09	-0.47478	0.126	0.373	7.2e-06
1	Cobl	4.39e-09	-0.475702	0.007	0.344	8.79e-06
2	Slco2b1	6.67e-06	-0.475742	0.452	0.678	0.0133393
1	Gm30382	3.34e-10	-0.477233	0.042	0.359	6.68e-07
1	Thsd7a	0.00334739	-0.478611	0.396	0.53	1
2	D430041D05Rik	1.33e-09	-0.479511	0.133	0.43	2.65e-06
3	Nfia	0.00439461	-0.479995	0.812	0.765	1
1	Kcnk2	4.34e-14	-0.480464	0.021	0.367	8.67e-11
4	Caln1	3.28e-07	-0.480894	0.14	0.557	0.000656238
2	Rundc3b	1.59e-05	-0.482857	0.319	0.48	0.0318991
4	Fgf12	0.000484816	-0.484187	0.256	0.566	0.969632
2	Rmst	1.39e-06	-0.485253	0.193	0.424	0.00277739
4	Rab3c	0.00114063	-0.487686	0.14	0.417	1
1	Sphkap	4.45e-10	-0.487717	0.076	0.426	8.89e-07
1	Gm26883	2.62e-07	-0.488242	0.132	0.418	0.000524947
1	Vat1l	7.2e-17	-0.488505	0.014	0.401	1.44e-13
2	Sv2b	6.99e-10	-0.489109	0.096	0.389	1.4e-06
1	Kcnmb2	0.00688061	-0.489702	0.035	0.33	1
1	Kcnd3	1.82e-21	-0.490028	0.097	0.559	3.64e-18
1	St6galnac5	5.58e-09	-0.490103	0.062	0.422	1.12e-05
1	Cdh9	1.72e-11	-0.491121	0	0.353	3.44e-08
1	Cfap54	3.84e-11	-0.495364	0.042	0.392	7.68e-08
4	Chsy3	0.00956214	-0.495517	0.395	0.524	1
4	Dpp10	2.39e-06	-0.496443	0.233	0.624	0.00477874
4	Sgcz	0.00610421	-0.496517	0.535	0.71	1
3	Ermn	0.000470668	-0.496635	0.26	0.351	0.941337
4	Nckap5	0.000402102	-0.498376	0.07	0.319	0.804205
1	Elavl4	1.04e-15	-0.498594	0.056	0.455	2.08e-12
3	Anln	0.00827288	-0.499297	0.396	0.454	1
4	Bcl11a	4.88e-08	-0.500335	0	0.367	9.76e-05
2	Fras1	2.86e-05	-0.501048	0.237	0.367	0.0571412
4	Rbfox1	1.45e-06	-0.501187	0.279	0.69	0.00290278
3	Alk	6.86e-06	-0.502234	0.25	0.366	0.0137178
1	Rapgef4os1	5.38e-09	-0.502391	0.021	0.413	1.08e-05
2	Inpp4b	7.7e-05	-0.503364	0.548	0.734	0.153945
4	Elmo1	0.00267882	-0.505181	0.86	0.957	1
4	Greb1l	1.37e-08	-0.505581	0.047	0.46	2.75e-05
4	Galntl6	4.75e-06	-0.505843	0.209	0.574	0.00949294
2	Foxp2	1.7e-06	-0.506192	0.141	0.346	0.0033913
1	Mog	0.00255639	-0.506374	0.438	0.61	1
2	Slc2a13	0.000112026	-0.507702	0.326	0.51	0.224052
4	Grm3	0.000296426	-0.508889	0.372	0.653	0.592853
1	Sox10	1.56e-12	-0.509986	0.062	0.434	3.12e-09
2	Elavl4	6.88e-08	-0.510011	0.133	0.426	0.000137505
4	Cntn6	3.9e-05	-0.511467	0.093	0.441	0.0779754
3	Epsti1	2.31e-05	-0.513227	0.188	0.342	0.0461595
1	Syndig1	6.15e-10	-0.513353	0.236	0.503	1.23e-06
4	Slc35f1	0.00184126	-0.514321	0.163	0.476	1
4	Kcnh7	1.71e-05	-0.514335	0.209	0.571	0.0342708
3	Fa2h	0.00215788	-0.515026	0.354	0.435	1
1	Trhde	0.000109314	-0.516004	0.056	0.378	0.218629
1	Bcl11a	3.72e-05	-0.516296	0.118	0.409	0.0743029
1	Pde7b	5.47e-05	-0.517126	0.236	0.443	0.109334
4	Edil3	0.000145114	-0.517144	0.372	0.691	0.290227
1	Prr16	2.36e-12	-0.518201	0.083	0.451	4.71e-09
3	Gm43603	8.07e-10	-0.51871	0.26	0.463	1.61e-06
3	Mef2c	0.000206547	-0.519244	0.854	0.871	0.413095
1	Col11a1	1.65e-11	-0.519311	0.069	0.367	3.3e-08
2	Tmem108	1.01e-09	-0.520991	0.2	0.488	2.03e-06
1	Alcam	8.53e-05	-0.522752	0.438	0.618	0.170517
0	Ndrg2	0.00314168	-0.523407	0.254	0.301	1
1	Fhod3	6.91e-17	-0.52353	0.028	0.516	1.38e-13
1	Ank1	9.3e-18	-0.524103	0.083	0.476	1.86e-14
1	Shisa9	0.00740881	-0.524315	0.354	0.499	1
2	D030068K23Rik	3.06e-07	-0.524518	0.23	0.43	0.000612494
0	Hck	0.000631687	-0.525159	0.444	0.514	1
2	Zcchc16	0.000392388	-0.52606	0.385	0.461	0.784776
1	Sorbs2	4.35e-21	-0.526119	0.146	0.653	8.71e-18
2	Nell2	1.94e-05	-0.526446	0.185	0.414	0.0387144
1	Col25a1	2.7e-07	-0.527579	0.201	0.434	0.000540848
3	Vrk2	0.00859524	-0.528002	0.427	0.488	1
1	Me3	1.84e-08	-0.528177	0.396	0.572	3.68e-05
2	Thsd7b	0.00103009	-0.531009	0.178	0.359	1
3	Cables1	0.00226403	-0.531607	0.25	0.336	1
1	Kcnt2	8.44e-10	-0.531709	0.076	0.455	1.69e-06
1	Fstl5	2.52e-17	-0.532163	0.097	0.507	5.05e-14
1	Epn2	8.96e-17	-0.533094	0.181	0.626	1.79e-13
4	Synpr	3.32e-08	-0.533403	0.023	0.424	6.63e-05
4	Nyap2	6.7e-10	-0.533856	0.047	0.512	1.34e-06
1	C77370	1.7e-19	-0.533932	0.042	0.474	3.41e-16
0	Kcnk13	0.00979054	-0.53464	0.541	0.56	1
0	Smad3	3.13e-07	-0.537829	0.268	0.414	0.000625615
2	Nyap2	3.94e-06	-0.540318	0.363	0.512	0.00788935
1	Fign	1.73e-20	-0.541348	0.069	0.503	3.46e-17
4	Dgkb	7.99e-05	-0.542315	0.326	0.629	0.159844
1	Kif26b	0.000288851	-0.542336	0.09	0.388	0.577701
2	Cntn4	5.59e-05	-0.542857	0.444	0.602	0.111812
2	Gm28905	7.55e-06	-0.543182	0.341	0.482	0.0150921
3	Gna15	0.000100692	-0.54334	0.312	0.467	0.201384
3	Pard3b	0.00539797	-0.543359	0.479	0.552	1
1	Ghr	5.47e-09	-0.543677	0.097	0.397	1.09e-05
1	Gm6994	1.63e-17	-0.54369	0.056	0.445	3.25e-14
1	Tmem163	0.000741928	-0.543902	0.111	0.386	1
1	Cntnap5c	1.97e-08	-0.544089	0.028	0.365	3.94e-05
0	C1qa	0.00282154	-0.544113	0.444	0.495	1
4	Kcnd3	1.34e-06	-0.544548	0.093	0.479	0.00268049
3	Fgd2	0.00076986	-0.544919	0.479	0.573	1
2	Khdrbs2	0.0018962	-0.546295	0.452	0.543	1
0	F630028O10Rik	0.000340585	-0.549005	0.263	0.139	0.681169
1	Htr1f	5.48e-09	-0.549587	0.139	0.432	1.1e-05
4	Fam19a2	0.000495302	-0.549614	0.233	0.521	0.990604
1	Ptprr	0.000579532	-0.550715	0.167	0.397	1
4	Ldb2	0.00193865	-0.55121	0.07	0.362	1
4	Spock3	0.00420259	-0.553041	0.558	0.683	1
4	Arsb	0.000466226	-0.553107	0.395	0.722	0.932451
0	Csf3r	0.0012214	-0.553311	0.566	0.608	1
2	Kalrn	0.00420615	-0.555462	0.519	0.598	1
4	Dock10	0.000145486	-0.555597	0.558	0.852	0.290972
1	Hs3st5	9.35e-22	-0.556301	0.014	0.455	1.87e-18
4	5730522E02Rik	9.27e-06	-0.556648	0.14	0.428	0.018544
2	Fam19a1	6.05e-10	-0.557133	0.311	0.607	1.21e-06
1	Adcy2	8.28e-14	-0.558095	0.049	0.434	1.66e-10
1	Sox6	1.38e-14	-0.559435	0.069	0.407	2.77e-11
1	Pigk	2.02e-08	-0.559718	0.188	0.524	4.04e-05
1	Trpc5	5.53e-06	-0.560672	0.167	0.418	0.0110639
1	Sec14l5	2.35e-07	-0.562601	0.188	0.432	0.000469089
1	Anln	0.00962994	-0.562662	0.361	0.47	1
1	Atrnl1	9.87e-14	-0.562726	0.146	0.562	1.97e-10
1	Cntnap4	0.0034282	-0.563074	0.285	0.428	1
1	Myo16	1.28e-10	-0.564353	0.056	0.482	2.56e-07
1	Gm26691	1.44e-06	-0.564878	0.215	0.48	0.00287723
4	Cdh20	1.99e-06	-0.565185	0.14	0.538	0.00397622
3	Casp8	1.85e-16	-0.565342	0.156	0.486	3.7e-13
2	Efna5	9.39e-13	-0.566605	0.156	0.508	1.88e-09
2	Syt16	1.95e-07	-0.567131	0.2	0.434	0.000390782
1	Hapln2	8.81e-26	-0.56776	0.076	0.547	1.76e-22
1	Sh3rf3	5.92e-16	-0.567851	0.014	0.415	1.18e-12
1	Prkd1	0.000150384	-0.568652	0.326	0.466	0.300767
0	Zfhx3	0.000447785	-0.570317	0.849	0.785	0.895571
1	2900055J20Rik	0.000324741	-0.570495	0.368	0.499	0.649483
1	Tmem132d	1.38e-05	-0.572268	0.361	0.524	0.0276478
2	9530059O14Rik	1.36e-06	-0.573025	0.422	0.588	0.00272979
1	Slc25a13	2.17e-16	-0.576587	0.083	0.493	4.34e-13
1	Epha7	8.53e-08	-0.577501	0.34	0.543	0.000170599
0	Colec12	0.00346186	-0.577875	0.288	0.163	1
4	Xkr4	1.42e-05	-0.578361	0.349	0.724	0.0283196
1	Fras1	1.57e-09	-0.580261	0.049	0.426	3.13e-06
3	Pik3ap1	0.000418121	-0.581235	0.385	0.501	0.836243
4	Fat3	0.0014112	-0.58352	0.535	0.731	1
2	Me3	6.42e-12	-0.584398	0.348	0.582	1.28e-08
1	Gabra2	1.17e-12	-0.586307	0.146	0.53	2.33e-09
1	Gm28905	0.000886959	-0.586804	0.34	0.484	1
1	Trpm3	5.52e-05	-0.58867	0.431	0.599	0.110357
4	Grik2	5.52e-05	-0.588964	0.488	0.721	0.110489
3	Nckap1l	0.000133167	-0.589175	0.427	0.55	0.266334
1	Pstpip2	6.37e-15	-0.591024	0.111	0.489	1.27e-11
2	Hs3st5	2.47e-08	-0.591591	0.148	0.41	4.94e-05
4	Prkg1	8.8e-05	-0.592854	0.256	0.584	0.176041
1	Pde8a	3.19e-09	-0.593048	0.174	0.472	6.38e-06
0	Cd86	0.00120149	-0.5931	0.302	0.388	1
4	Nkain2	0.00117749	-0.593213	0.698	0.779	1
1	Tanc1	5.15e-19	-0.593883	0.035	0.48	1.03e-15
2	Tenm3	1.08e-09	-0.596386	0.296	0.611	2.16e-06
1	Srgap1	3.18e-22	-0.596585	0.104	0.599	6.35e-19
1	Kcnj6	1.59e-07	-0.597272	0.056	0.447	0.000318065
4	Shisa6	4.46e-06	-0.597785	0.023	0.297	0.00891028
1	Slc35f4	4.53e-17	-0.59866	0.146	0.534	9.06e-14
1	Cdh11	4.55e-11	-0.598864	0.042	0.424	9.1e-08
3	Gm16168	4.37e-06	-0.598979	0.354	0.539	0.00874749
1	Pcdh17	0.000146112	-0.6005	0.438	0.58	0.292225
3	Ptgds	3.18e-05	-0.601092	0.927	0.909	0.0635393
2	Lin7a	9.12e-13	-0.60244	0.141	0.457	1.82e-09
4	Negr1	5.14e-05	-0.602955	0.395	0.69	0.102766
2	Cdh13	6.4e-13	-0.603247	0.178	0.51	1.28e-09
4	Sphkap	0.00019762	-0.603556	0.047	0.367	0.39524
1	Srrm4	1.13e-10	-0.604511	0.014	0.382	2.25e-07
3	Rab31	0.00644503	-0.604895	0.635	0.658	1
0	Fkbp5	0.00621147	-0.605078	0.639	0.632	1
4	St18	1.16e-06	-0.605787	0.186	0.576	0.00231323
2	Pde1a	1.46e-10	-0.605902	0.141	0.441	2.91e-07
1	Ano3	1.64e-09	-0.60829	0.16	0.472	3.28e-06
2	Mctp1	1.6e-10	-0.609514	0.326	0.639	3.2e-07
2	Camk4	7.67e-09	-0.609959	0.104	0.395	1.53e-05
3	A830008E24Rik	7.83e-09	-0.610195	0.271	0.491	1.57e-05
2	Epha5	9.75e-10	-0.611378	0.341	0.621	1.95e-06
0	Pstpip2	0.00230681	-0.612305	0.532	0.337	1
4	Nell1	6.52e-05	-0.612496	0.07	0.414	0.13039
4	Kcnb2	0.00870318	-0.613337	0.209	0.462	1
1	Runx1t1	6.27e-07	-0.614432	0.41	0.595	0.00125366
3	Adipor2	0.00706843	-0.615107	0.583	0.632	1
1	Ptchd4	5.18e-19	-0.615234	0.028	0.445	1.04e-15
1	RP23-44H21.1	9.23e-18	-0.615788	0.139	0.52	1.85e-14
2	Cntn6	6.65e-16	-0.616882	0.133	0.496	1.33e-12
2	Nrp1	0.000184651	-0.617202	0.274	0.48	0.369303
1	Vav3	1.77e-07	-0.617327	0.069	0.367	0.000353824
2	Pcsk2	2.26e-16	-0.618573	0.222	0.631	4.53e-13
2	Shisa9	5e-12	-0.619031	0.193	0.541	1e-08
1	Dgkg	0.00948358	-0.619607	0.396	0.505	1
4	Pcdh9	0.000112012	-0.619679	0.744	0.878	0.224024
1	Kctd8	1.55e-11	-0.619911	0.111	0.459	3.11e-08
2	Dapk1	3.4e-10	-0.621577	0.111	0.439	6.8e-07
4	Itpr2	0.0041091	-0.621596	0.349	0.641	1
2	Gm21798	1.5e-11	-0.621643	0.348	0.559	3e-08
4	Zfpm2	1.24e-06	-0.621794	0.209	0.55	0.00248005
1	Zcchc16	1.38e-15	-0.625191	0.097	0.549	2.77e-12
1	Khdrbs3	2.16e-20	-0.625703	0.111	0.582	4.33e-17
3	Il6ra	0.00252125	-0.626295	0.448	0.539	1
4	Tmeff2	0.000567412	-0.626467	0.674	0.781	1
2	Negr1	0.00446884	-0.627117	0.674	0.668	1
1	Elavl2	1.51e-21	-0.627582	0.069	0.53	3.02e-18
1	Tmtc2	3.12e-07	-0.628241	0.361	0.574	0.000623865
1	Camk2a	1.63e-23	-0.630914	0.16	0.633	3.25e-20
1	Olfm3	1.01e-05	-0.631291	0.375	0.522	0.0201081
1	Prkg1	9.2e-10	-0.631775	0.312	0.637	1.84e-06
1	Cpne4	0.00221419	-0.632982	0.361	0.478	1
1	Il1rap	5.63e-11	-0.633249	0.34	0.603	1.13e-07
1	Gm38505	4.79e-07	-0.633636	0.049	0.338	0.000958188
1	Cdh19	7.18e-17	-0.633643	0.132	0.53	1.44e-13
1	Stk39	3.48e-16	-0.633767	0.056	0.509	6.95e-13
1	Cadps2	0.000604696	-0.634262	0.368	0.518	1
2	Cpne4	7.1e-18	-0.63447	0.178	0.527	1.42e-14
1	D030068K23Rik	5.05e-13	-0.637251	0.076	0.48	1.01e-09
1	Ppp1r16b	1.47e-11	-0.637993	0.208	0.541	2.94e-08
2	Runx1t1	5.02e-10	-0.638141	0.378	0.6	1e-06
1	Tshz2	3.2e-07	-0.638959	0.035	0.426	0.000640801
2	Zmat4	1.94e-05	-0.639317	0.156	0.395	0.0387144
1	Zfhx4	4.42e-19	-0.639624	0.049	0.466	8.85e-16
1	Mpped2	7.62e-13	-0.639736	0.042	0.466	1.52e-09
1	Ptprz1	6.46e-10	-0.641114	0.174	0.551	1.29e-06
2	Brinp1	4.25e-11	-0.641461	0.215	0.52	8.5e-08
3	Nfe2l2	0.000439816	-0.641652	0.417	0.474	0.879631
0	Maf	0.0024777	-0.641788	0.551	0.577	1
3	Mog	9.54e-06	-0.642303	0.448	0.592	0.0190812
0	Dock10	7.02e-09	-0.64366	0.829	0.833	1.4e-05
1	Zfpm2	0.00103927	-0.644635	0.41	0.562	1
1	Celf2	4.66e-06	-0.645031	0.708	0.896	0.00932852
4	Sorcs1	0.000770589	-0.646277	0.256	0.526	1
1	Gm13629	4.02e-09	-0.647659	0.271	0.534	8.04e-06
2	Kcnj6	5.09e-14	-0.647954	0.089	0.43	1.02e-10
1	Tox	2.97e-11	-0.648764	0.25	0.545	5.94e-08
1	Colec12	4.39e-08	-0.649271	0.049	0.251	8.78e-05
2	Srrm4	1.48e-06	-0.650679	0.052	0.365	0.00295317
0	Apod	3.31e-08	-0.651308	0.58	0.699	6.63e-05
2	Gm26883	0.000371916	-0.651651	0.207	0.391	0.743833
1	Ncald	8.13e-16	-0.652	0.097	0.537	1.63e-12
4	Cntn4	4.22e-07	-0.652468	0.163	0.598	0.000844618
2	Epha7	2.33e-06	-0.653356	0.393	0.525	0.00465503
2	Cdh8	2e-10	-0.653467	0.222	0.504	4.01e-07
1	Grm1	6.39e-05	-0.654291	0.417	0.591	0.1279
1	Sema6a	4.72e-22	-0.655173	0.021	0.497	9.44e-19
1	Chsy3	2.4e-07	-0.655367	0.382	0.555	0.000480846
3	St3gal6	0.0041363	-0.655966	0.51	0.571	1
4	Kirrel3	0.000202715	-0.656435	0.279	0.564	0.405429
0	Cyth4	7.62e-06	-0.656443	0.488	0.567	0.0152498
3	Rbm47	0.000186095	-0.657052	0.271	0.421	0.37219
1	Syt16	6.59e-20	-0.65732	0.035	0.489	1.32e-16
0	Mef2c	6.61e-10	-0.658007	0.863	0.871	1.32e-06
3	Pstpip2	0.00165947	-0.658302	0.292	0.421	1
2	Nell1	6.34e-11	-0.659296	0.156	0.455	1.27e-07
3	Gab1	0.00352428	-0.659862	0.49	0.546	1
1	9630028H03Rik	1.83e-14	-0.660856	0.104	0.509	3.67e-11
0	Ptgds	5.4e-12	-0.661219	0.927	0.904	1.08e-08
2	Plcxd3	3.42e-22	-0.661845	0.141	0.553	6.83e-19
2	Khdrbs3	9.15e-10	-0.662427	0.252	0.535	1.83e-06
0	Etv1	8.19e-08	-0.662761	0.361	0.502	0.000163788
0	Arsb	0.00018517	-0.662845	0.727	0.687	0.37034
2	Dgkb	7.39e-12	-0.666149	0.341	0.682	1.48e-08
0	St3gal6	3.07e-06	-0.666782	0.507	0.589	0.00613494
4	Cadm2	2.82e-06	-0.66807	0.419	0.788	0.00563754
1	Neto1	2.89e-10	-0.668334	0.16	0.453	5.78e-07
4	Chrm3	0.00146599	-0.668448	0.186	0.426	1
1	Gpc6	1.86e-11	-0.668736	0.201	0.549	3.72e-08
1	Plcxd3	0.00204159	-0.669803	0.375	0.491	1
1	Shisa6	4.5e-05	-0.670265	0.021	0.355	0.089949
2	Cntnap5c	2.25e-06	-0.671114	0.081	0.344	0.00449752
4	Sncaip	4.81e-07	-0.671322	0.047	0.472	0.000962018
0	Ptk2b	1.78e-05	-0.671962	0.463	0.533	0.0356191
1	Alk	1.02e-05	-0.672909	0.16	0.405	0.0204449
1	Stxbp6	4.89e-07	-0.672982	0.354	0.543	0.000977499
2	Dlgap1	2.98e-06	-0.673341	0.556	0.689	0.00596825
4	Epha5	1.43e-06	-0.674074	0.186	0.588	0.00286879
3	Gm2245	3.69e-05	-0.676684	0.458	0.594	0.0737821
0	Pdlim5	0.00138959	-0.677028	0.463	0.495	1
1	Klhl29	1.08e-20	-0.677227	0.118	0.562	2.17e-17
0	Tcf7l2	0.00528232	-0.678895	0.341	0.402	1
1	Galnt18	4.84e-12	-0.679948	0.056	0.426	9.68e-09
2	Stxbp5l	5.44e-12	-0.680565	0.267	0.584	1.09e-08
1	Fgf1	4.16e-19	-0.682157	0.229	0.572	8.32e-16
1	A330102I10Rik	8.15e-26	-0.683514	0.021	0.491	1.63e-22
0	Atp1a2	2.99e-05	-0.683801	0.312	0.431	0.0597943
1	Enpp2	4.25e-07	-0.684017	0.472	0.645	0.000849468
0	Zbtb20	1.07e-17	-0.684065	0.922	0.933	2.15e-14
1	Neat1	3.45e-13	-0.685279	0.181	0.58	6.9e-10
1	D430041D05Rik	1.48e-16	-0.685396	0.021	0.47	2.96e-13
1	Kcnip1	9.46e-05	-0.68553	0.208	0.438	0.189292
0	Pld1	2.07e-07	-0.685898	0.429	0.572	0.000413595
3	Bin2	0.00611349	-0.686073	0.531	0.554	1
0	Slc1a3	0.00162269	-0.686605	0.532	0.55	1
1	Wbscr17	5.86e-22	-0.687183	0.097	0.582	1.17e-18
0	Pla2g4a	3.56e-10	-0.690904	0.288	0.467	7.11e-07
2	Clstn2	6.24e-14	-0.691693	0.222	0.568	1.25e-10
4	Nhs	0.00176623	-0.692069	0.442	0.672	1
1	Ptprt	4.27e-14	-0.693502	0.069	0.453	8.53e-11
2	Dgkg	2.34e-10	-0.693638	0.289	0.533	4.68e-07
1	Gpr158	1.3e-07	-0.694255	0.438	0.653	0.000259918
1	Slit2	3.51e-14	-0.695801	0.042	0.43	7.03e-11
4	Itgb5	0.00114712	-0.696185	0.419	0.703	1
0	Gatm	0.00136429	-0.696549	0.678	0.665	1
2	Fstl5	0.000330668	-0.696955	0.304	0.443	0.661337
4	Kcnd2	0.00209138	-0.698102	0.372	0.634	1
0	Nfia	1.72e-10	-0.698534	0.8	0.758	3.45e-07
0	Rbm47	0.00178395	-0.70013	0.361	0.416	1
0	Wipf1	0.00289085	-0.700927	0.468	0.49	1
4	Pcdh11x	0.0063632	-0.702677	0.279	0.497	1
3	Tmcc3	6.98e-06	-0.703474	0.865	0.86	0.0139548
1	Stxbp5l	3.35e-19	-0.704684	0.111	0.637	6.7e-16
2	Fam189a1	2.72e-08	-0.704959	0.163	0.436	5.43e-05
1	Brinp2	4.35e-12	-0.709209	0.062	0.468	8.7e-09
1	Ugt8a	7.4e-11	-0.710401	0.125	0.472	1.48e-07
0	Lrrk1	1.04e-14	-0.712396	0.293	0.55	2.07e-11
0	Arhgap15	0.000895324	-0.713155	0.468	0.292	1
1	A230001M10Rik	6.9e-05	-0.71504	0.361	0.493	0.138076
1	Slc4a10	3.17e-27	-0.715242	0.125	0.691	6.34e-24
3	Fgf13	0.000889739	-0.715971	0.583	0.683	1
1	Camk4	3.68e-17	-0.716067	0.035	0.422	7.35e-14
2	Adarb2	1.75e-07	-0.716113	0.267	0.518	0.000349215
1	Ptprg	1.38e-29	-0.716692	0.104	0.668	2.76e-26
3	Rreb1	0.00118733	-0.717055	0.76	0.761	1
2	Pcdh7	6.56e-11	-0.717639	0.407	0.678	1.31e-07
1	Fam135b	3.03e-16	-0.718633	0.097	0.509	6.07e-13
3	Nhs	0.000327531	-0.719014	0.625	0.662	0.655061
4	Gria1	0.00510244	-0.723098	0.558	0.683	1
4	Kcnip4	8.81e-05	-0.724161	0.419	0.691	0.176109
2	Kctd16	7.49e-05	-0.724234	0.43	0.598	0.149738
4	Csmd1	1.64e-05	-0.724793	0.395	0.705	0.0328901
1	Npsr1	3.4e-12	-0.725	0.194	0.489	6.8e-09
0	Hk2	8.02e-08	-0.725204	0.444	0.586	0.000160375
2	Klhl29	6.23e-05	-0.72817	0.356	0.488	0.124627
1	Adipor2	1.72e-07	-0.729558	0.479	0.668	0.00034384
3	Pdlim5	1.16e-08	-0.72973	0.292	0.52	2.33e-05
1	Esrrg	0.000139489	-0.732305	0.361	0.53	0.278978
3	Arsb	0.000151224	-0.732797	0.646	0.71	0.302449
3	Lair1	0.000165376	-0.73325	0.385	0.522	0.330751
0	Fgd2	1.95e-06	-0.733272	0.502	0.586	0.00390375
1	Zmat4	1.02e-14	-0.734994	0.014	0.443	2.04e-11
0	Hmha1	1.64e-06	-0.73548	0.78	0.778	0.00327129
4	Unc5c	7.22e-05	-0.736281	0.419	0.705	0.144355
3	Fli1	0.00288294	-0.736382	0.646	0.668	1
4	Pcdh15	0.00310919	-0.736426	0.279	0.553	1
2	Sorbs2os	1.07e-16	-0.738691	0.163	0.541	2.14e-13
4	Tgfbr1	0.00111413	-0.739457	0.628	0.855	1
4	Pde1a	0.00186668	-0.740033	0.116	0.395	1
0	Tgfbr2	0.00011116	-0.740887	0.541	0.589	0.222319
1	Xylt1	4.34e-16	-0.741873	0.118	0.528	8.69e-13
0	Gpr34	1.4e-06	-0.742735	0.493	0.579	0.00280061
2	Pdzrn4	6.11e-10	-0.746483	0.326	0.584	1.22e-06
0	Slc8a1	1.93e-23	-0.746605	0.927	0.95	3.86e-20
1	Arhgef10	1.81e-05	-0.747032	0.319	0.482	0.0362268
2	Dpp10	8.99e-07	-0.74784	0.467	0.633	0.00179801
0	Stab1	7.34e-09	-0.748386	0.298	0.462	1.47e-05
2	Camk2a	0.000109957	-0.748396	0.43	0.549	0.219915
1	Ralyl	7.51e-24	-0.748653	0.139	0.614	1.5e-20
1	Cnksr2	2.29e-19	-0.749481	0.076	0.545	4.58e-16
2	Zfp804a	5.66e-17	-0.750361	0.178	0.529	1.13e-13
0	Ctss	9.26e-05	-0.75047	0.439	0.495	0.185171
1	Ldb2	1.44e-14	-0.752957	0.028	0.436	2.88e-11
1	Clstn2	4.61e-05	-0.753257	0.375	0.528	0.0921589
1	Sox5	2.76e-18	-0.753854	0.09	0.543	5.51e-15
0	Sparc	7.71e-10	-0.755016	0.42	0.577	1.54e-06
2	Rgs6	1.56e-05	-0.757074	0.378	0.523	0.0311029
2	Gpr158	4.43e-22	-0.757676	0.274	0.695	8.86e-19
1	Kcnj3	1.69e-05	-0.758019	0.396	0.57	0.0338505
2	Gabrb2	3.85e-05	-0.760414	0.415	0.568	0.0770899
2	Ak5	2.12e-12	-0.763728	0.17	0.498	4.24e-09
3	Cx3cr1	0.0017168	-0.764368	0.625	0.653	1
4	Plcl1	5.29e-06	-0.767429	0.628	0.888	0.010585
0	Hexb	9.16e-09	-0.767587	0.79	0.775	1.83e-05
1	Zfp385b	5.75e-19	-0.770937	0.056	0.507	1.15e-15
4	Tenm3	0.00835095	-0.771381	0.372	0.555	1
1	Gm42413	4.17e-08	-0.773007	0.34	0.539	8.34e-05
2	Ralyl	5.5e-10	-0.774163	0.326	0.553	1.1e-06
3	Pbx3	9.09e-06	-0.778052	0.438	0.564	0.0181878
4	Chn2	0.000749192	-0.778551	0.512	0.738	1
4	Ptprd	2.79e-05	-0.779512	0.628	0.833	0.055847
2	Rab3c	6.12e-11	-0.781038	0.148	0.467	1.22e-07
0	Ccr5	1.12e-05	-0.781125	0.405	0.5	0.0224652
1	Car2	1.45e-12	-0.782097	0.139	0.524	2.9e-09
1	Unc13c	1.76e-15	-0.782846	0.056	0.459	3.52e-12
0	Fyb	0.000104768	-0.783758	0.634	0.653	0.209537
2	Grm8	1.15e-18	-0.785169	0.148	0.527	2.31e-15
2	Il1rapl2	0.000192816	-0.785523	0.37	0.508	0.385632
1	Trps1	3.08e-19	-0.785911	0.215	0.66	6.16e-16
1	Cdh20	6.46e-05	-0.788856	0.382	0.549	0.129117
3	Csf1r	0.000722206	-0.790408	0.573	0.634	1
0	8030442B05Rik	2.12e-10	-0.790442	0.468	0.62	4.23e-07
4	4930555F03Rik	1.42e-05	-0.794622	0.047	0.347	0.028389
3	Ptprm	0.000324432	-0.796507	0.604	0.658	0.648863
1	9530059O14Rik	3.46e-10	-0.798141	0.375	0.605	6.92e-07
1	Pcsk2	4.4e-05	-0.799181	0.403	0.585	0.0879327
0	Pde3b	6.41e-08	-0.799915	0.824	0.816	0.000128185
3	Apoe	0.000330351	-0.801193	0.896	0.816	0.660703
4	Gm28376	3.88e-08	-0.801433	0.07	0.484	7.77e-05
2	Kcnh7	0.00010483	-0.802006	0.437	0.576	0.209659
2	Kcnj3	3.79e-22	-0.802814	0.178	0.627	7.58e-19
2	Galnt13	0.00219609	-0.803777	0.4	0.506	1
1	Fam189a1	6.97e-15	-0.804462	0.042	0.478	1.39e-11
4	Grip1	0.00132249	-0.805447	0.465	0.628	1
2	Gm13629	2.26e-11	-0.807276	0.281	0.527	4.53e-08
0	Myo1f	1.56e-06	-0.80887	0.541	0.615	0.00311886
4	Grm7	3.75e-07	-0.809927	0.256	0.671	0.000749829
3	Entpd1	1.98e-05	-0.81088	0.417	0.577	0.0395374
2	Arpp21	8.21e-06	-0.811264	0.519	0.654	0.0164293
1	Daam2	0.000116678	-0.811578	0.389	0.532	0.233355
1	Khdrbs2	3.12e-06	-0.812257	0.368	0.57	0.00624039
2	Gabrg3	3.92e-05	-0.814442	0.348	0.52	0.0784029
3	Dock10	8.34e-09	-0.816234	0.812	0.835	1.67e-05
2	Grm1	8.04e-15	-0.81687	0.333	0.611	1.61e-11
2	Cacna1e	2.39e-12	-0.817309	0.185	0.498	4.78e-09
2	Hcn1	6.6e-05	-0.820667	0.363	0.518	0.132084
0	Elmo1	4.61e-15	-0.823398	0.951	0.95	9.21e-12
1	Gria3	1.29e-07	-0.823649	0.444	0.628	0.000257834
0	Il6ra	1.46e-05	-0.824156	0.478	0.548	0.0292198
3	Maf	5.43e-05	-0.824476	0.469	0.586	0.108523
1	Nfib	6.98e-14	-0.824654	0.125	0.534	1.4e-10
3	Hexb	1.14e-06	-0.824753	0.729	0.789	0.00227865
2	Caln1	0.00380669	-0.825557	0.459	0.547	1
2	Gm28928	0.00128127	-0.825711	0.104	0.309	1
1	Caln1	1.97e-12	-0.827067	0.333	0.587	3.94e-09
1	Wdr17	3.87e-07	-0.827122	0.382	0.568	0.000773271
1	Robo1	3.37e-08	-0.828886	0.312	0.557	6.73e-05
0	Chn2	2.09e-07	-0.829486	0.693	0.737	0.000417758
0	Itgb5	9.26e-07	-0.829522	0.668	0.691	0.0018525
1	Thrb	2.17e-10	-0.830308	0.396	0.614	4.33e-07
1	Sh3d19	1.22e-14	-0.833257	0.132	0.522	2.44e-11
1	Bcas1	4.19e-19	-0.833787	0.042	0.468	8.38e-16
4	Kctd16	1.54e-08	-0.833946	0.163	0.591	3.09e-05
3	Cflar	0.00183136	-0.834445	0.458	0.535	1
1	Luzp2	4.14e-16	-0.835124	0.125	0.547	8.28e-13
1	Zfp804a	1.05e-12	-0.839345	0.208	0.526	2.1e-09
2	Fgf12	2.58e-23	-0.840052	0.17	0.648	5.16e-20
3	Zeb2	8.02e-11	-0.841128	0.812	0.896	1.6e-07
2	Xkr4	4.08e-10	-0.842415	0.585	0.73	8.16e-07
4	Syt1	2.56e-06	-0.843154	0.349	0.717	0.00511147
0	Ubash3b	1.01e-07	-0.84393	0.649	0.684	0.000202846
1	Scn9a	4.23e-23	-0.844211	0.09	0.562	8.46e-20
0	Apoe	6.35e-12	-0.845761	0.815	0.835	1.27e-08
1	Chrm3	6.85e-16	-0.846267	0.097	0.503	1.37e-12
2	Cdh12	9.4e-06	-0.847766	0.267	0.459	0.018801
0	Rapgef5	1.08e-12	-0.848322	0.873	0.861	2.15e-09
3	Blnk	1.45e-05	-0.848598	0.458	0.588	0.0289591
1	Fam19a1	0.00233314	-0.85128	0.438	0.574	1
4	Opcml	3.12e-07	-0.852173	0.326	0.719	0.000624732
1	Rbms3	8.44e-26	-0.852954	0.104	0.61	1.69e-22
2	Gria3	5.76e-20	-0.855012	0.267	0.674	1.15e-16
3	Apbb1ip	0.000565763	-0.855018	0.74	0.723	1
0	Cfh	0.00251744	-0.858202	0.673	0.632	1
2	Atrnl1	6.12e-13	-0.860568	0.193	0.541	1.22e-09
2	Dcc	3.99e-12	-0.860632	0.422	0.707	7.99e-09
2	Cacna2d1	1.38e-08	-0.861303	0.43	0.639	2.76e-05
2	Ntng1	0.000955856	-0.864833	0.348	0.477	1
3	Siglech	1.29e-05	-0.866562	0.458	0.615	0.0258019
0	Maml3	9.54e-09	-0.866796	0.854	0.835	1.91e-05
3	Ikzf1	0.00178201	-0.875375	0.74	0.734	1
3	Hmha1	3.76e-06	-0.876752	0.74	0.786	0.00751614
0	Zeb2	5.68e-22	-0.877763	0.859	0.895	1.14e-18
1	Epha5	2.6e-13	-0.883191	0.326	0.63	5.2e-10
3	Prr5l	0.000670299	-0.884899	0.365	0.467	1
3	Itgb5	3.86e-05	-0.885181	0.625	0.694	0.0771875
0	Tmcc3	2.08e-16	-0.885823	0.868	0.856	4.16e-13
0	Rreb1	2.95e-12	-0.886966	0.698	0.792	5.9e-09
1	Frmpd4	6.05e-07	-0.887867	0.472	0.67	0.00120943
1	Brinp1	4.13e-17	-0.889227	0.083	0.566	8.27e-14
2	Gm26905	7.41e-25	-0.88953	0.163	0.607	1.48e-21
1	Rab3c	4.27e-20	-0.891042	0.062	0.499	8.53e-17
1	Slc2a13	1.32e-07	-0.891783	0.312	0.518	0.000264342
0	Cx3cr1	2.05e-09	-0.893294	0.585	0.679	4.1e-06
3	Inpp5d	1.83e-07	-0.893696	0.885	0.875	0.000365683
1	A830018L16Rik	2.52e-18	-0.894215	0.076	0.522	5.04e-15
1	Aspa	2.65e-27	-0.895146	0.125	0.614	5.31e-24
0	Siglech	0.000101402	-0.896691	0.566	0.603	0.202805
2	Scn9a	1.24e-08	-0.896971	0.267	0.504	2.48e-05
2	Celf2	1.4e-13	-0.903433	0.733	0.885	2.8e-10
2	Ryr3	4.24e-24	-0.905819	0.17	0.611	8.49e-21
1	Gm28928	2.05e-09	-0.906707	0.056	0.328	4.1e-06
3	Zfhx3	9.47e-10	-0.90989	0.74	0.818	1.89e-06
0	1700112E06Rik	9.92e-06	-0.910433	0.712	0.713	0.0198415
4	Pex5l	8.37e-09	-0.911154	0.233	0.71	1.67e-05
2	Gria1	4.86e-13	-0.911643	0.481	0.727	9.72e-10
2	Csmd1	1.56e-09	-0.914125	0.578	0.713	3.13e-06
1	Ntng1	2.84e-14	-0.918195	0.167	0.534	5.68e-11
1	Pdzrn4	6.02e-12	-0.918475	0.319	0.591	1.2e-08
0	Adap2	1.24e-08	-0.921353	0.615	0.658	2.49e-05
0	Blnk	1.97e-09	-0.921776	0.463	0.62	3.94e-06
1	Cdh13	0.000443543	-0.924854	0.326	0.472	0.887085
0	Abca9	6.28e-10	-0.927251	0.483	0.617	1.26e-06
2	A830018L16Rik	1.03e-20	-0.930125	0.104	0.506	2.07e-17
1	Cdh12	2.31e-24	-0.930402	0.062	0.524	4.61e-21
2	Kcnc2	1.79e-07	-0.931679	0.17	0.443	0.000358891
4	Tenm2	1.41e-05	-0.935372	0.465	0.734	0.0282004
1	Tmem108	3.58e-20	-0.935422	0.035	0.543	7.17e-17
1	Nfasc	2.3e-16	-0.935506	0.389	0.693	4.61e-13
2	4930555F03Rik	2.45e-06	-0.936645	0.133	0.379	0.00489482
3	0610040J01Rik	4.7e-12	-0.936874	0.312	0.603	9.41e-09
2	Gm15398	8.84e-18	-0.936908	0.148	0.537	1.77e-14
1	Gjc3	1.34e-13	-0.937048	0.243	0.559	2.67e-10
1	Cacna2d3	6.96e-30	-0.937111	0.056	0.585	1.39e-26
3	Ly86	9.72e-07	-0.937947	0.583	0.702	0.00194429
1	Cntnap5b	1.63e-13	-0.940069	0.382	0.643	3.27e-10
2	Egfem1	3.16e-06	-0.940592	0.163	0.428	0.00632798
3	Inpp4b	3.54e-07	-0.940948	0.635	0.704	0.000707982
2	Esrrg	6.65e-19	-0.944421	0.185	0.576	1.33e-15
2	Mgat4c	8.01e-13	-0.947325	0.341	0.652	1.6e-09
0	Dock2	2.18e-11	-0.947444	0.756	0.813	4.37e-08
1	Rgs6	3.56e-06	-0.947692	0.354	0.532	0.00712674
1	Gm16168	1.33e-08	-0.949874	0.354	0.557	2.66e-05
0	Qk	8.54e-23	-0.951261	0.922	0.95	1.71e-19
0	Lcp2	7.25e-19	-0.951393	0.215	0.533	1.45e-15
1	A330015K06Rik	1.87e-14	-0.953788	0.389	0.647	3.73e-11
1	Dscaml1	1.58e-25	-0.954373	0.132	0.587	3.16e-22
2	Cntnap5b	3.6e-12	-0.955019	0.43	0.625	7.2e-09
0	Ly86	2.01e-08	-0.955056	0.663	0.694	4.03e-05
3	Cfh	0.00183861	-0.955362	0.667	0.641	1
0	Agmo	0.000207866	-0.957499	0.732	0.701	0.415733
4	4930419G24Rik	0.000309756	-0.959575	0.372	0.591	0.619512
1	Gabrb2	3.08e-11	-0.960417	0.361	0.587	6.17e-08
4	St6galnac3	0.000308612	-0.961449	0.535	0.695	0.617223
1	Ephb1	1.24e-24	-0.961571	0.021	0.541	2.47e-21
0	Runx1	0.000143737	-0.961758	0.624	0.612	0.287475
0	Plxdc2	3.77e-19	-0.962097	0.961	0.938	7.54e-16
3	Nxph1	0.00247903	-0.962679	0.417	0.48	1
1	Cntn3	1.29e-17	-0.963015	0.347	0.624	2.59e-14
4	Dcc	1.02e-07	-0.963112	0.256	0.674	0.000203703
2	Grm7	6.17e-08	-0.964585	0.548	0.668	0.000123396
1	Aff2	4.77e-13	-0.964803	0.16	0.528	9.55e-10
2	Slit2	9.8e-08	-0.965235	0.104	0.406	0.000196076
3	Frmd4b	2.85e-10	-0.965739	0.594	0.736	5.7e-07
1	Rmst	2.78e-09	-0.965796	0.069	0.466	5.57e-06
2	Nkain3	7.54e-09	-0.968769	0.296	0.531	1.51e-05
2	Usp29	3.18e-05	-0.972318	0.4	0.541	0.0635084
1	Gm28376	6.08e-11	-0.973082	0.257	0.516	1.22e-07
1	Grm3	9.9e-14	-0.974871	0.396	0.706	1.98e-10
1	Igsf11	1.57e-22	-0.975129	0.083	0.587	3.14e-19
0	Fli1	2.56e-07	-0.976155	0.654	0.67	0.000512276
0	Selplg	9.62e-10	-0.976413	0.546	0.66	1.92e-06
0	Csf1r	6.87e-11	-0.978566	0.566	0.653	1.37e-07
4	Dab1	8.97e-05	-0.981151	0.209	0.579	0.179309
3	Plxdc2	3.57e-11	-0.983098	0.948	0.945	7.14e-08
2	Robo2	7.42e-05	-0.98426	0.393	0.545	0.148435
1	Dpyd	2.56e-23	-0.984658	0.09	0.589	5.13e-20
0	Itpr2	0.000120764	-0.984902	0.624	0.62	0.241529
2	Asic2	1.95e-12	-0.988558	0.37	0.676	3.9e-09
0	Apbb1ip	1.41e-11	-0.98915	0.688	0.744	2.83e-08
1	Rnf220	1.05e-05	-0.989448	0.396	0.572	0.0209634
0	Dock8	8.92e-10	-0.99136	0.756	0.775	1.78e-06
3	Slco2b1	1.99e-06	-0.991737	0.531	0.647	0.00398107
4	Slc24a3	2.77e-09	-0.993744	0.14	0.664	5.53e-06
3	Bank1	0.00791475	-0.994584	0.458	0.48	1
1	Fgf12	2.72e-07	-0.995631	0.389	0.591	0.00054425
3	Ubash3b	1.18e-08	-0.998208	0.542	0.696	2.36e-05
1	Nkain3	4.08e-24	-0.999174	0.125	0.587	8.16e-21
3	Dock8	1.99e-07	-0.999381	0.719	0.778	0.000397931
4	Arpp21	6.72e-09	-0.999656	0.209	0.655	1.34e-05
2	Tenm1	8.09e-15	-1.0001	0.222	0.594	1.62e-11
3	Plcl1	1.38e-08	-1.00218	0.906	0.863	2.76e-05
2	Rbfox1	3.54e-15	-1.00367	0.422	0.727	7.07e-12
2	Car10	1.19e-24	-1.0038	0.156	0.652	2.38e-21
1	Cacna1e	2.1e-15	-1.00772	0.076	0.537	4.21e-12
1	Rbfox1	1.7e-15	-1.0106	0.444	0.727	3.39e-12
3	Maml3	3.65e-09	-1.01269	0.781	0.852	7.3e-06
4	Dlgap1	0.000353378	-1.01319	0.512	0.671	0.706756
1	Pde10a	6.34e-23	-1.01728	0.097	0.597	1.27e-19
2	Prkg1	4.16e-13	-1.01763	0.311	0.631	8.33e-10
1	Spock3	1.95e-16	-1.01777	0.438	0.745	3.9e-13
1	5730522E02Rik	5.98e-23	-1.01922	0.049	0.516	1.2e-19
2	5730522E02Rik	5.32e-08	-1.02066	0.2	0.465	0.000106433
1	Gria1	1.36e-12	-1.02507	0.479	0.733	2.72e-09
1	Sema6d	8e-09	-1.02519	0.417	0.633	1.6e-05
0	Mertk	4.24e-14	-1.02692	0.756	0.806	8.48e-11
4	Adarb2	1.28e-05	-1.02978	0.163	0.486	0.0256109
1	Kcnd2	1.16e-22	-1.03036	0.222	0.735	2.32e-19
4	Siglech	0.00194893	-1.03253	0.395	0.605	1
1	Galnt13	4.63e-22	-1.03427	0.111	0.595	9.26e-19
4	Nrg1	3.51e-10	-1.03547	0.163	0.65	7.03e-07
2	Sorbs2	7.19e-12	-1.03555	0.304	0.6	1.44e-08
2	Grin2b	1.49e-15	-1.03794	0.252	0.629	2.97e-12
2	Pde10a	5.46e-08	-1.03855	0.281	0.537	0.000109138
0	Ccnd3	1.34e-11	-1.04541	0.771	0.813	2.68e-08
1	Ptprk	3.16e-24	-1.05067	0.243	0.716	6.32e-21
1	Syt1	9.28e-15	-1.05356	0.521	0.743	1.86e-11
4	Cacnb2	1.26e-08	-1.05563	0.465	0.784	2.52e-05
0	Inpp5d	6.11e-23	-1.05884	0.854	0.888	1.22e-19
3	Abca9	1.1e-09	-1.05958	0.354	0.613	2.2e-06
3	Elmo1	1.01e-17	-1.06089	0.917	0.956	2.01e-14
0	Rbpj	4.35e-07	-1.06112	0.322	0.474	0.000869485
1	Pde1a	0.00126885	-1.06564	0.229	0.42	1
1	Kcnab1	2.13e-13	-1.0679	0.389	0.662	4.25e-10
1	Slc35f1	1.84e-19	-1.06806	0.104	0.559	3.67e-16
2	Kcnq5	2.7e-09	-1.06966	0.207	0.5	5.4e-06
0	Epb41l2	7.81e-14	-1.06994	0.824	0.859	1.56e-10
3	Qk	9.1e-17	-1.07317	0.906	0.947	1.82e-13
1	Gm26905	2.21e-07	-1.0756	0.368	0.553	0.000441903
2	Lrrtm4	6.56e-09	-1.07635	0.593	0.719	1.31e-05
3	Pde3b	1.66e-10	-1.07871	0.74	0.833	3.31e-07
3	Ccnd3	1.65e-07	-1.08108	0.74	0.81	0.000330372
4	Erbb4	1.25e-05	-1.0826	0.326	0.666	0.0250841
1	Sorcs3	3.44e-23	-1.08445	0.076	0.58	6.87e-20
1	Kcnc2	1.91e-16	-1.08463	0.056	0.482	3.81e-13
0	Ikzf1	3.39e-12	-1.08574	0.673	0.766	6.78e-09
2	Galntl6	2.32e-07	-1.08829	0.393	0.592	0.000464041
2	Htr2c	5.05e-05	-1.08894	0.415	0.549	0.101054
1	Mobp	3.54e-19	-1.0891	0.118	0.58	7.08e-16
3	Agmo	2.68e-10	-1.09137	0.531	0.744	5.37e-07
1	Hcn1	6.3e-26	-1.09419	0.069	0.61	1.26e-22
4	Nxph1	4.04e-06	-1.09583	0.14	0.495	0.00808082
1	Tnr	2.9e-15	-1.09642	0.424	0.712	5.81e-12
1	Usp29	7.84e-30	-1.09864	0.083	0.639	1.57e-26
2	Tenm4	2.19e-14	-1.09946	0.415	0.672	4.38e-11
1	Tenm3	1.34e-09	-1.10034	0.354	0.599	2.69e-06
3	Mertk	4.11e-10	-1.10304	0.677	0.81	8.23e-07
1	Cdh18	6.06e-19	-1.10314	0.09	0.562	1.21e-15
3	Itpr2	1.08e-07	-1.10491	0.5	0.643	0.000216934
1	Pcdh11x	7.97e-22	-1.10746	0.104	0.595	1.59e-18
1	Slit3	2.12e-25	-1.10896	0.028	0.501	4.25e-22
2	Kcnb2	3.44e-11	-1.10971	0.215	0.508	6.89e-08
1	Grin2a	5.16e-12	-1.11498	0.403	0.643	1.03e-08
4	Frmpd4	1.34e-08	-1.11568	0.233	0.653	2.69e-05
1	Kctd16	2.17e-13	-1.11851	0.361	0.622	4.34e-10
4	Grm5	8.64e-07	-1.11969	0.163	0.595	0.00172856
1	Cdh8	5.3e-19	-1.12054	0.069	0.555	1.06e-15
1	Sgcd	2.32e-15	-1.12243	0.167	0.564	4.64e-12
2	Frmpd4	1.66e-12	-1.12499	0.459	0.67	3.32e-09
0	Bank1	7.89e-08	-1.12542	0.38	0.524	0.00015786
1	Gm15398	0.000435203	-1.12899	0.34	0.486	0.870406
1	Car10	6.53e-06	-1.13209	0.424	0.58	0.0130611
1	4930555F03Rik	1.42e-08	-1.13728	0.007	0.422	2.84e-05
3	Dock2	3.33e-09	-1.14052	0.75	0.803	6.67e-06
1	Cacna2d1	5.12e-20	-1.14078	0.306	0.681	1.02e-16
1	Gm37459	3.15e-35	-1.14365	0.111	0.633	6.29e-32
4	Plxdc2	2.77e-12	-1.14976	0.581	0.972	5.54e-09
1	Astn2	2.69e-16	-1.1532	0.208	0.635	5.38e-13
1	F13a1	1.59e-07	-1.15482	0.021	0.39	0.000317668
4	Fgf13	0.000669256	-1.16104	0.465	0.683	1
1	Egfem1	2.91e-17	-1.16417	0.049	0.468	5.81e-14
1	RP23-231J2.1	1.14e-12	-1.16442	0.062	0.403	2.29e-09
2	Hs6st3	1.02e-12	-1.16814	0.2	0.545	2.05e-09
2	Chrm3	8.35e-13	-1.16974	0.126	0.488	1.67e-09
2	Grm5	2.44e-13	-1.16998	0.326	0.631	4.88e-10
1	Prr5l	1.44e-14	-1.174	0.146	0.543	2.89e-11
2	RP23-231J2.1	3.61e-05	-1.17593	0.141	0.375	0.072118
1	Kcnq5	6.84e-21	-1.17629	0.076	0.545	1.37e-17
1	Mgat4c	1.07e-12	-1.18405	0.354	0.653	2.15e-09
1	Pacrg	8.2e-30	-1.18558	0.153	0.701	1.64e-26
1	Xkr4	2.79e-23	-1.18955	0.396	0.789	5.59e-20
1	Zfp536	6.84e-16	-1.19375	0.375	0.66	1.37e-12
1	Gabrg3	5.64e-26	-1.1974	0.097	0.599	1.13e-22
4	Rapgef5	2.94e-09	-1.19992	0.581	0.886	5.87e-06
1	Kalrn	3.54e-36	-1.20414	0.104	0.724	7.08e-33
1	Dgkb	4.82e-14	-1.20502	0.375	0.678	9.63e-11
1	Dlgap2	5.61e-30	-1.20529	0.09	0.624	1.12e-26
2	Nrg1	3.62e-08	-1.20551	0.481	0.654	7.24e-05
1	Dpp10	5.87e-19	-1.20875	0.319	0.681	1.17e-15
1	Cntn4	2.08e-09	-1.20905	0.396	0.62	4.15e-06
1	Kcnh7	1.09e-10	-1.21935	0.354	0.603	2.17e-07
1	Zfp804b	3.51e-19	-1.2216	0.062	0.507	7.01e-16
1	Sorcs1	4.08e-25	-1.22326	0.056	0.643	8.16e-22
1	Cntnap5a	8.52e-13	-1.23278	0.215	0.587	1.7e-09
1	Ppfia2	6.11e-36	-1.23644	0.062	0.71	1.22e-32
[truncated: 85 more rows]
