# Supplementary material for: Single-cell sequencing of the substantia nigra reveals microglial activation in a model of MPTP
Source: Front Aging Neurosci. 2024 Jun 17;16:1390310. doi: 10.3389/fnagi.2024.1390310 (PMC11215054; doi:10.3389/fnagi.2024.1390310)
Supplement: Supplementary file 5 [file Table_5.XLSX]

## Sheet: Trajectory genes (up）
Upregulated genes list across the trajectory
Chrd	3
Lypd1	3
Stx1b	4
Tmem178	3
Atp5k	3
Nrgn	6
Pde11a	3
Unc5a	3
Nol7	4
Cpne7	6
Cdkl2	6
Gpr18	3
Srp14	3
Srrm4os	3
Inha	3
Ankrd61	4
Adam11	3
Aacs	3
Nrip3	6
Gm15594	3
Gm16083	3
Rnf165	3
BC002059	3
Gm27241	3
Trpc4	3
Necab1	3
Pigq	6
Spink10	3
Sncb	3
Pygo1	3
6530403H02Rik	3
Gm12064	3
Ankrd42	6
Cnr1	3
Gfra1	3
Pvrl1	3
Shisa6	3
Ccdc149	3
Spata2	3
Dlgap3	3
Gm13944	4
Afap1	4
Ndufaf6	3
Zfp354c	4
Bcl11b	3
Prkab2	4
Hmgcs1	4
Adamtsl1	4
Hcrtr2	3
Tsen15	4
Spg7	3
Cnnm1	3
Ninj2	4
Gng3	4
Galnt14	3
Cacna1i	3
Gm29237	6
Slc9a6	3
Slc17a7	6
Fcho1	3
Slc44a5	3
Tcaim	6
Rnf121	3
Gapdhs	4
Opalin	4
Fras1	3
Zfos1	4
Slc35f5	4
Src	4
Syt2	3
Pak6	3
Gtpbp8	4
Lmo4	3
Kcnb1	3
Ndufs7	3
Slit1	3
Foxp2	3
Lzts3	4
Spats2l	3
Bphl	3
Gm14703	3
Epdr1	3
Ndrg4	3
Cpne2	3
4930509J09Rik	4
Mmp24	6
Clpb	4
Dlg4	4
Gm26724	3
Frmpd3	6
4933413L06Rik	3
Ppfia3	4
Chst1	4
Adgrb2	3
4921534H16Rik	3
Dclre1a	3
Flrt2	3
Clip4	3
Ift74	3
E4f1	4
Ttll4	4
Pknox2	4
Slc25a16	3
RP23-231J2.1	3
Ttc13	3
Gmpr	3
Zfp941	3
St6galnac5	3
Dapk1	6
Sh3rf3	3
Clcn2	4
Gfod1	3
Rnf25	4
Fsd1	3
Aes	4
Haghl	3
Smim14	4
Ttbk1	4
Snca	3
Apba2	4
Sez6	3
Rab30	4
Fbxo41	3
Hk1	3
l7Rn6	4
Zfat	6
Dbn1	6
Tada1	3
Rell2	3
Htr4	6
Gm26909	4
Gnaz	3
Agap3	6
Cul4a	4
Zfp810	3
Mkln1os	3
Rangap1	4
RP24-267C3.3	6
Uqcrq	4
Pde1a	3
Rab11fip4	3
Tssc1	3
Ctr9	4
Dgkg	3
Adcy5	6
Pus7	3
Hdac7	4
Pgbd5	3
Fam213a	4
Iqgap2	6
Faah	3
Ociad2	3
Clvs2	3
Atg4b	3
Neto1	3
Gss	3
Ccdc39	3
Atad3a	3
Ice1	3
Nme7	4
D930016D06Rik	3
Prkcg	6
Cyp46a1	3
Kcnt2	3
Ccdc64	3
Wasf3	4
Ube2b	3
Sacs	3
Timp4	4
Gm43507	4
Syt9	3
Cacng3	3
Slc1a1	3
4930579G18Rik	4
Mboat2	4
Slit3	3
Efr3b	4
Kcnn3	4
Chd3os	4
Crtac1	3
Ppp4r4	3
Tulp3	4
Fam189a1	3
Msra	3
Kcnq5	3
Eif2a	3
Sv2b	6
Rab3c	3
Angptl2	3
Slc35f4	3
Elavl2	3
Kcnq2	3
Slc16a2	6
Syt17	3
Hs3st4	3
Kifc2	3
Ldb2	3
5730522E02Rik	3
Gm12709	3
Sorcs2	4
Nsg2	4
Klhl29	3
Bcl11a	3
A930011G23Rik	4
Gm37679	4
Mapk1ip1	3
Nell1	3
Slit2	3
Fam65b	6
Prrt1	4
Erdr1	3
Rap1gap	3
Slc22a23	3
1700084C06Rik	3
Sh3glb2	3
Cyfip2	3
Raph1	3
Atrnl1	3
Slc6a15	3
Camk4	3
Ssr4	3
Htr1f	4
Gm43713	3
Snrpn	3
Kcnc2	3
Cfap54	4
AI480526	4
Ppargc1a	4
Epha6	3
Tomm40	3
Tiam1	3
4930445B16Rik	4
Hcn1	3
Zfp385b	3
Elmod1	3
Tmtc1	3
Srrm4	3
Trpc5	3
Mir124a-1hg	3
Ttc19	3
Galnt18	3
Camk2b	3
Gm27032	3
Ntng1	3
Prkcz	3
Ahcyl2	6
Grin2a	3
Ttll11	3
Olfm1	6
Adcy8	4
Sav1	3
Robo1	4
Micu1	3
Sirt3	4
Ccdc136	3
Mcf2l	3
Slc25a3	4
Flrt3	3
Flnb	3
Sobp	3
Pigk	3
Nipa1	3
Khdrbs3	3
Stip1	3
Mirg	3
Hspa4l	4
Thoc7	3
Kirrel3	4
Gcn1l1	4
Thsd7b	3
Grip1	3
Ssbp4	3
Cpt1c	3
Adam23	3
A830018L16Rik	3
Dner	4
Clvs1	3
Sox5	4
Epb41l1	3
Gm44151	3
Grm5	3
Stx5a	3
2900011O08Rik	6
Kcnb2	3
Fam168b	3
Metap2	3
Vsnl1	3
Elavl4	3
Polb	3
Gabra2	3
Clstn2	4
Thra	3
Ica1	3
Pde10a	3
Ak5	3
Cacna2d3	3
Fbxl2	3
Taf1d	3
Gm38393	3
Cdh2	4
Syn2	4
Csrnp3	3
Ppfia2	3
Ablim2	3
Nav1	3
Cdh11	4
Mtus2	3
Nmnat2	4
Stmn3	3
Gabbr2	3
Pfkp	4
Chrm3	3
Srgap3	3
Csmd2	4
Dnm1	3
Ndufs4	3
Gramd1b	4
Invs	6
Unc5d	3
Rapgef4	3
Pacsin1	3
A230006K03Rik	3
Wnk2	4
Scn2a1	3
Gm36975	3
Tenm4	3
Cntn4	3
Rims1	3
Caln1	3
Khdrbs2	3
Whsc1	3
Grin2b	3
Rbfox3	3
Ptprn	3
Cdh8	3
Zdhhc17	4
P2ry14	3
Dlgap1	3
Zfpm2	4
BC005561	3
Dgkb	4
Fbxl5	4
Trim9	4
Dpp6	3
Rasgrf1	3
Dab1	3
Dpysl2	3
Egfem1	3
Opcml	4
Snap25	3
Scn1a	3
Mgat4c	3
Klc1	3
Zfp950	6
Hs6st3	3
Prkce	3
Grid1	4
Phactr1	4
Sema6d	4
Sptan1	3
Oxr1	3
Usp29	3
Fam19a2	6
Ptprg	4
Auts2	4
Calm2	3
Cacna1c	3
Gria2	4
Frmpd4	3
Gm20642	3
Dcc	3
Sgcd	4
Cntnap2	3
Kalrn	4
Dclk1	4
Map1b	3
Ptprn2	3
Nrxn1	4
Tenm2	3
Grik2	3
Kcnd2	4
Pcdh7	4
Ccser1	3
Anks1b	4
2410089E03Rik	3
Csmd1	4
Ntm	4
Kcnip4	3
Syt1	3
Lsamp	4
Meg3	3
Fgf14	3
Adgrb3	4
Zfp638	4
Prickle2	3
Ralgapa2	3
Arhgap32	4
Tmtc2	4
Xpr1	4
Map7	3
Pcca	3
Tubb4a	3
Otud7b	4
Usp48	3
Add1	3
Gm26936	4
1810062O18Rik	4
Palm2	3
Lyrm4	4
Dgkh	3
Rcbtb1	3
Cacnb4	3
Zfp30	4
Oser1	3
Smim19	3
Gnl3	4
Fam46d	3
1700111E14Rik	3
Narf	3
Kndc1	3
Slf1	3
Mog	4
Itpr1	3
Fa2h	3
Rbbp5	4
Pls1	3
Hapln2	4
Clmn	4
Adipor2	3
Ermn	4
Glce	3
C330007P06Rik	6
Mad1l1	3
Rtkn	4
Stx12	4
Fam102a	4
Gsn	4
Tppp	4
Kcna2	3
Gal3st1	3
Rab27a	3
Glra3	3
Kcna1	3
Fnta	3
Cep97	4
Ptpdc1	4
Myrf	4
Faap100	3
Cpne9	4
Ptp4a1	4

## Sheet: GO (up)
Term	Enrichment	P value	Count	Genes
Learning or memory	10.5263	0.0516151	2	PRKCG, TTBK1
Phosphorylation	15.7895	0.0584291	3	PRKCG, CDKL2, TTBK1
Protein phosphorylation	15.7895	0.0626394	3	PRKCG, CDKL2, TTBK1

## Sheet: Trajectory genes (down）
Downregulated genes list across the trajectory
Cwc22	1
Col23a1	2
Slc6a20a	2
Mfge8	2
Vegfa	2
Crym	2
Itga8	2
Cck	1
Snrpf	2
Snhg9	1
Gm12216	2
Kctd6	2
Raver2	2
Ccdc53	1
Ttc26	2
Hpgd	1
C1ql3	5
Slc25a5	2
Ttr	1
Sfxn1	2
Wrap73	5
Kbtbd11	2
Cd300lf	1
Trabd	2
Bcorl1	5
Tatdn3	2
Mrgbp	5
Ndufb4	1
Wbscr22	5
Cend1	5
Clybl	2
Atp5g1	2
Gja1	2
Tmem161a	2
Cecr2	2
Usmg5	1
Pdha1	1
Mid1	1
Pfdn2	5
Aar2	2
Cped1	2
Slc30a6	5
Tk2	5
Mmd	1
Prex2	2
Rnf182	2
Cct2	1
Rbm45	2
Nxn	2
Kmt2d	2
Tpp1	2
Cep152	1
Dusp12	2
Rcc1	2
Nr2f2	2
N6amt2	2
Ostc	5
Gm10130	5
4931406C07Rik	2
Zfp217	1
Tpi1	2
Timm13	5
Mlh1	5
Nhsl1	2
Eif4a1	5
Ndufb11	2
Irf2bp2	1
Atp5h	1
Eif1b	2
Nudt13	1
Ndufb5	5
Adck4	1
Gm3764	2
Parvb	2
Ube2m	2
Sfxn5	2
Ier3ip1	1
Ccdc84	2
Gmpr2	2
Uqcrc2	2
Uck2	2
Tmem214	5
Bckdha	1
Atp5l	1
Higd1a	1
Lrig1	2
Nucb2	1
Uqcr10	5
Vdac2	5
Tprkb	2
D3Ertd751e	2
Slc1a3	2
Ift172	5
Slc22a5	5
Bcap29	5
Ccng2	1
Hscb	2
Chchd2	2
Mt3	2
Manbal	1
Macrod1	2
Chchd10	1
Arl2bp	2
Il33	2
Armc2	2
Tmem147	2
Med6	2
Apopt1	1
Sepw1	2
Npas2	2
Cep192	1
Fam234b	5
Uchl1	5
Mtx3	2
Wbp2	5
Mob1b	5
Ipo7	2
Atp5b	2
Gpat4	2
Pxn	5
Ppp2r2d	5
Tapbp	5
Tead1	2
Mapk4	2
Atp5d	1
Ndufa11	2
Srp19	1
Dus2	2
Nfib	2
Slc1a2	2
B3gntl1	2
Sst	5
Cdk8	1
Zswim5	2
Snrnp27	2
Nucks1	5
Bbs7	5
Ctsl	2
Psmd11	2
Tdrd7	2
Tbca	1
Arhgap15	1
Pdia3	1
Rae1	5
Ctnna1	2
Mmd2	2
Gm44257	2
0610043K17Rik	2
St3gal2	5
Uqcrc1	2
Tceal5	5
Aldoa	5
Cd63	2
Lrpap1	2
Ptdss2	2
Gpi1	2
Rnf187	5
Dynll1	1
Cry2	2
Nnat	2
Mkks	5
Vamp1	1
Acsl6	2
Plekhg5	5
Calr	1
Tpt1	2
Nckap5	2
Amn1	5
Csnk1g2	1
Rad23b	2
Tnk2	2
Pfn2	2
Pls3	2
Ndufa13	1
Prkar1a	5
Slc9a8	5
Ghitm	5
Clcn5	1
Nrcam	2
Slc4a4	2
Atp1a2	2
F13a1	1
Sash1	2
Ap2a2	1
U2af1	5
Ankrd52	2
St13	2
Gpc5	2
Rab28	1
Vcp	2
Mcu	2
Cox8a	5
Marcks	1
Gm37768	5
Parm1	2
Sh3rf1	2
St5	1
Zdhhc13	1
Ubb	2
Srsf3	1
Scg3	2
Plpp3	2
Asb2	1
Cds2	5
Xpo4	5
Arel1	5
Arf3	2
Timp2	1
Bbs9	1
Tmsb4x	1
Kcnn2	2
Gm26668	5
Fkbp2	2
Cers6	2
Orc2	5
Eif4g2	1
Cdc40	1
Dcaf17	2
Ubr4	5
Ntrk2	2
Eif3a	5
Mettl15	2
Ndufa4	5
Ppp2r4	1
Sorl1	2
Lgals8	1
Sufu	1
Dnajc7	1
Ctsd	1
Atpif1	5
Itsn1	2
Pnkd	2
Atp6ap2	2
Wdr7	5
Xpo1	1
Abca3	5
Trpm3	2
C1qa	5
Trps1	2
Exoc2	2
Clstn1	2
Plcb1	2
Psmc6	2
Anapc5	5
Ahcyl1	2
Snhg20	2
Tm9sf2	1
Gon4l	2
Gpc6	2
Sorbs1	2
Ctsb	1
Syne1	2
Lars2	1
Atp5o	2
Zfp608	2
C130071C03Rik	2
Gm26561	1
Abr	1
Rora	2
Npas3	2
Cmss1	1
Nrp1	5
Ankrd11	1
Calm1	5
Msi2	2
Gabrb1	2
Gpm6a	2
Arsb	1
Herc1	2
Clk1	1
Phf21a	2
Btbd9	1
Rtn1	5
Fus	5
Zcchc7	5
Rsrp1	1
Gm42418	1
Slc8a1	5
Mef2c	1
Dock10	5
Srgap2	1
Mbnl1	1
Dock4	1
Tanc2	5
Plp1	5
Rapgef5	1
Pan3	1
Rbm26	5
Nav2	1
Srrm2	5
Zfhx3	1
Rbm39	5
Park2	5
Jmjd1c	1
Tbc1d5	1
Qk	2
Plxdc2	1
Dip2b	1
Dst	5
Mertk	1
Rtn4	2
Zeb1	2
Atrx	1
Inpp5d	1
Lysmd4	5
Mtdh	1
Mef2a	1
Ankrd44	1
Csmd3	1
Atp8a1	5
Rbm5	5
Elmo1	1
Tgfbr1	1
Sfpq	5
Maml3	1
Snx29	5
Rap1gds1	5
Arhgap39	5
Fam49b	1
Vps13b	5
Hnrnpa2b1	1
Spag9	2
Ssh2	5
Lrch1	1
Runx1	1
Pip4k2a	1
Mkln1	1
Slco2b1	1
Pag1	1
Mitf	5
Entpd1	1
Serinc3	1
Rrbp1	1
Bin1	5
Ldlrad4	1
Atp8a2	5
Ptprj	1
Bmp2k	1
Picalm	5
Fkbp5	1
Pde3b	1
Ccdc50	1
Itgb5	1
Lcor	5
Skap2	1
Apod	5
Nt5c2	2
Ythdf3	5
Fhit	1
Etv6	1
Arhgap5	1
Plcl1	5
Hmha1	1
Cyth4	1
4933406I18Rik	1
Plcl2	1
Cttnbp2nl	1
Numb	1
Pafah1b1	5
P3h2	5
Tsc22d4	1
Mbtd1	5
Kif13a	2
Blnk	1
Nhs	5
Dock8	1
Tubgcp5	5
Rsf1	1
Nckap1l	1
Ptpn1	2
Sfmbt1	1
Rnf111	1
Zfp652	1
Tle4	1
Gm2245	1
St6gal1	2
Cdh23	1
1700112E06Rik	1
Sh3kbp1	1
Aftph	5
Kcnk13	5
Cbfa2t2	5
Map3k5	1
Fgf13	5
Atf7ip	1
Rab10	1
Fam196b	1
Lifr	1
Nr6a1	1
Pik3cb	1
Vrk2	5
Acin1	1
Map3k3	5
Stambpl1	1
Sfi1	1
Nfkb1	1
Wasf2	1
Dennd4a	1
Bbx	2
Arnt	2
Med13	1
Sik2	5
Ankrd10	5
Fgd2	1
Ddx10	5
Ikzf1	1
Senp2	2
Dock2	1
9130011E15Rik	1
Galnt11	2
Heatr5a	1
4933434E20Rik	2
Epb41l2	1
Dapp1	1
Rnf180	5
Igsf11	2
Cdh19	2
Hibadh	5
Stard3	1
Plcg2	1
Creb1	1
Fam208a	1
Yaf2	5
Tank	1
Lrrk1	1
Tsc22d2	5
Ccnd3	1
Snx5	1
Gatm	5
Tspan14	1
Chn2	1
Srsf4	1
Phactr4	2
Marf1	5
Bin2	1
Tmod3	2
Il6ra	1
Ubl3	1
D15Ertd621e	1
Nr3c1	1
Capn3	1
Lhfpl2	1
Stxbp3	5
Stx7	5
Ppp1r10	5
Dhx9	5
Agmo	1
Mcm9	5
Sertad2	1
Wars2	1
Kiz	5
Sipa1	1
Peli1	1
Vcpip1	1
Rnls	1
Nrip1	1
Rhobtb1	1
Cebpz	5
St3gal5	5
Hbp1	1
Pbrm1	1
Rnf114	1
Ppfibp2	5
AU040320	5
Dpy19l1	5
Rab3ip	1
Clint1	1
Gm37494	5
Acbd5	5
Sox8	2
Vav1	1
Cops5	5
Krba1	2
Rhot1	5
B4galt1	5
Arsg	5
Ccs	2
B3gat3	2
Man1b1	5
Lrrc8d	5
Ybx1	1
Lrrn1	2
Tpk1	5
Siah1a	5
Ncf1	1
Zfp646	2
Psmd9	2
Tmem65	5
Smad1	5
Nfe2l2	1
Gm43603	1
Atg2b	2
A830080D01Rik	1
Hnrnpf	5
Pros1	1
Rnpep	5
Ss18	1
Scoc	1
Wrn	2
Slc36a1	5
Purb	1
Dnajc13	1
Plek	1
Mal	5
Sall3	2
Cd86	1
Kdm6a	5
0610030E20Rik	1
Mre11a	2
Efhd2	1
1700017B05Rik	5
Ago1	2
Slc29a3	1
Setd3	5
Havcr2	1
Arhgap17	1
Ttc39b	5
Tpd52	5
Tomm70a	1
Abcc3	1
Herpud2	1
Slx4ip	5
Elf4	5
Fgd3	1
Suclg2	1
Rnf41	5
Ganab	2
Hba-a1	5
Wdfy4	1
Fam208b	5
Zfp866	5
Ranbp10	2
Primpol	5
Twf2	5
Spata1	2
Ppm1g	2
Nlrp1a	5
Ezh1	5
Pgrmc2	1
Tfe3	5
Tbc1d31	5
Phf1	5
Vps37b	5
Snx4	2
Atp7a	1
Csad	1
F11r	1
Jade2	5
Gm26857	5
Ppp1r11	5
Jak2	1
1110002L01Rik	5
Ganc	1
Lipa	5
Med1	5
Cdk6	1
Fem1b	2
Myo1e	1
Mtf1	2
Rassf3	1
Gm11508	5
Fes	5
Ubap1	2
Akna	1
Ctc1	5
Cldn11	5
Mto1	5
Fech	5
Nek6	5
Pbxip1	1
Hspbap1	1
AU019823	5
Gnb4	5
Topbp1	5
8030442B05Rik	1
Prr3	5
Magt1	5
Coro2a	5
Rhbdd1	5
Kcnk12	5
Fggy	1
Foxn2	2
Dnajc2	1
Zfp426	1
Traf5	5
A630001G21Rik	1
Tns1	1
Mlph	1
Eif2s1	5
Slc11a1	1
Ly6c1	5
Stambp	5
Gm14410	2
Map3k19	1
Gm26740	5

## Sheet: GO (down)
Term	Enrichment	P value	Count	Genes
Inflammatory response	10.7143	0.00307161	6	NLRP1A, NCF1, SLC11A1, LIPA, HAVCR2, NFE2L2
Negative regulation of interleukin-6 production	5.35714	0.00773318	3	ELF4, NCKAP1L, HAVCR2
Reactive oxygen species biosynthetic process	3.57143	0.00957024	2	NCF1, LIPA
PERK-mediated unfolded protein response	3.57143	0.016689	2	EIF2S1, NFE2L2
Acute inflammatory response	3.57143	0.0492526	2	B4GALT1, LIPA
